# Supplementary material for: Variant profiles of genes mapping to chromosome 16q loss in Wilms tumors reveals link to cilia-related genes and pathways
Source: Genes Cancer. 2020 Oct 6;11(3-4):137–53. doi: 10.18632/genesandcancer.207 (PMC7805536; doi:10.18632/genesandcancer.207)
Supplement: Supplementary file 2 [file ganc-11-137-s002.xlsx]

## Sheet: Supplementary Table 1
#	Sample ID	chr16q	Microarray analysis	Exome sequecnig	Histology classification of primary tumor*	Stage*		#	Sample ID	chr16q	Microarray analysis	Exome sequecnig	Histology classification of primary tumor*	Stage*
1	Gos100	Del	**	exome	FH	II		47	Gos54	+	**	exome	FH	III
2	Gos11	Del	**	exome	NA	III		48	TARGET-50-CAAAAJ	+	Partek	-	FH	IV
3	Gos132	Del	**	exome	NA	NA		49	TARGET-50-CAAAAL	+	Partek	-	FH	III
4	Gos32	Del	**	exome	NA	NA		50	TARGET-50-CAAAAM	+	Partek	-	DA	III
5	Gos52	Del	**	exome	DA	III		51	TARGET-50-CAAAAO	+	Partek	-	FH	III
6	Gos576	Del	**	exome	NA	NA		52	TARGET-50-CAAAAQ	+	Partek	-	DA	II
7	Gos900	Del	**	exome	NA	NA		53	TARGET-50-CAAAAR	+	Partek	*	FH	IV
8	TARGET-50-CAAAAA	Del/LOH	Partek	*	DA	IV		54	TARGET-50-CAAAAS	+	Partek	-	FH	III
9	TARGET-50-CAAAAB	Del/LOH	Partek	-	DA	III		55	TARGET-50-PADXAY	+	*	*	DA	II
10	TARGET-50-CAAAAC	Del/LOH	Partek	-	FH	III		56	TARGET-50-PADZUB	+	*	*	FH	IV
11	TARGET-50-CAAAAH	Del/LOH	Partek	-	DA	III		57	TARGET-50-PAEAFB	+	*	*	FH	III
12	TARGET-50-CAAAAP	Del/LOH	Partek	*	DA	II		58	TARGET-50-PAJLKR	+	*	*	FH	IV
13	TARGET-50-PAJLKC	LOH	*	*	DA	II		59	TARGET-50-PAJLNJ	+	*	*	FH	II
14	TARGET-50-PAJLSP	Del/LOH	Partek	-	FH	II		60	TARGET-50-PAJMFY	+	Partek	-	FH	II
15	TARGET-50-PAJLTH	Del	Partek	-	FH	II		61	TARGET-50-PAJMJT	+	*	*	FH	II
16	TARGET-50-PAJLTI	Del/LOH	Partek	-	FH	I		62	TARGET-50-PAJMKN	+	*	*	FH	I
17	TARGET-50-PAJLWT	Del	*	*	FH	II		63	TARGET-50-PAJMUF	+	Partek	-	FH	III
18	TARGET-50-PAJMIZ	Del	*	*	FH	IIIB		64	TARGET-50-PAJMVC	+	Partek	*	DA	III
19	TARGET-50-PAJMLZ	LOH	*	*	DA	II		65	TARGET-50-PAJMVU	+	Partek	-	DA	IV
20	TARGET-50-PAJMMY	Del	Partek	-	FH	III		66	TARGET-50-PAJMXF	+	Partek	-	FH	I
21	TARGET-50-PAJMRL	Del/LOH	Partek	-	DA	II		67	TARGET-50-PAJNGH	+	*	*	FH	I
22	TARGET-50-PAJMSE	Del/LOH	Partek	*	FH	III		68	TARGET-50-PAJNLT	+	*	*	FH	IV
23	TARGET-50-PAJNAA	Del	Partek	-	DA	II		69	TARGET-50-PAJNRH	+	*	*	DA	I
24	TARGET-50-PAJNAV	Del/LOH	Partek	-	FH	IV		70	TARGET-50-PAJPCM	+	*	*	DA	II
25	TARGET-50-PAJNNR	Del	*	*	DA	III		71	TARGET-50-PAJPDC	+	Partek	*	FH	II
26	TARGET-50-PAJNUP	LOH	*	*	DA	III		72	TARGET-50-PAJPDN	+	Partek	-	DA	II
27	TARGET-50-PAJNVE	LOH	*	*	DA	III		73	TARGET-50-PAKFYV	+	Partek	*	DA	IIIB
28	TARGET-50-PAJPEW	Del/LOH	Partek	-	FH	II		74	TARGET-50-PAKGZX	+	Partek	-	FH	IIIB
29	TARGET-50-PAKECR	Del	Partek	*	DA	II		75	TARGET-50-PAKJGM	+	Partek	-	FH	III
30	TARGET-50-PAKFME	Del/LOH	Partek	-	FH	III		76	TARGET-50-PAKKNS	+	Partek	*	DA	I
31	TARGET-50-PAKGED	Del/LOH	Partek	-	DA	III		77	TARGET-50-PAKKSE	+	Partek	-	FH	II
32	TARGET-50-PAKMUB	Del	Partek	-	FH	II		78	TARGET-50-PAKMSV	+	*	*	FH	III
33	TARGET-50-PAKNXS	Del/LOH	Partek	-	DA	III		79	TARGET-50-PAKNAL	+	Partek	-	DA	III
34	TARGET-50-PAKPDF	Del/LOH	Partek	*	DA	III		80	TARGET-50-PAKNTW	+	Partek	-	FH	III
35	TARGET-50-PAKRVH	Del/LOH	Partek	-	FH	II		81	TARGET-50-PAKRZW	+	Partek	-	FH	II
36	TARGET-50-PAKUIT	Del/LOH	Partek	-	DA	IV		82	TARGET-50-PAKSCC	+	Partek	-	FH	II
37	TARGET-50-PAKULH	Del/LOH	Partek	*	FH	IIIB		83	TARGET-50-PAKSDG	+	Partek	-	FH	I
38	TARGET-50-PAKWPM	Del/LOH	Partek	-	FH	II		84	TARGET-50-PAKVET	+	Partek	*	FH	I
39	TARGET-50-PAKXXF	Del/LOH	Partek	*	DA	III		85	TARGET-50-PAKXWB	+	Partek	*	FH	III
40	TARGET-50-PAKYLT	Del/LOH	Partek	*	DA	III		86	TARGET-50-PAKYFC	+	Partek	-	FH	II
41	TARGET-50-PAKZER	Del	Partek	-	FH	II		87	TARGET-50-PALDWP	+	Partek	-	FH	III
42	TARGET-50-PAKZFK	Del/LOH	Partek	-	FH	II		88	TARGET-50-PALERC	+	Partek	-	FH	II
43	TARGET-50-PAKZHF	Del/LOH	Partek	-	FH	II		89	TARGET-50-PALEZT	+	Partek	-	DA	II
44	TARGET-50-PALDTE	Del/LOH	Partek	*	FH	II		90	TARGET-50-PALFME	+	Partek	*	FH	II
45	TARGET-50-PALGLU	Del	Partek	*	FH	III		91	TARGET-50-PALFRD	+	Partek	-	FH	III
46	TARGET-50-PALLCK	Del	Partek	*	DA	III		92	TARGET-50-PALGAZ	+	Partek	-	FH	I
								93	TARGET-50-PALGVY	+	Partek	-	FH	III
*	data obtained from TARGET database							94	TARGET-50-PALJIP	+	Partek	*	FH	II
**	data from GOS series ( Hawthorn and Cowell, 2011)							95	TARGET-50-PALKCW	+	Partek	-	FH	II
Partek: analyzed by Partek in this study								96	TARGET-50-PALLFB	+	Partek	-	DA	III
exome: sequenced in this study								97	TARGET-50-PAJMEP	NA	NA	*	FH	I
NA: no information available								98	TARGET-50-PAJNNC	NA	NA	*	FH	II
DA: diffuse anaplasia								99	TARGET-50-PAJNTJ	NA	NA	*	FH	II
FH: favorable histology

## Sheet: Supplementary Table 2
Chr:pos	Alt	Gene	transcript ID	Effect	cDNA	AA pos.	AA	cDNA_alt	SNP/COSMIC	Polyphen_SIFT
chr1:100133249	C	PALMD	ENST00000263174	missense_variant	178/1656	60/551	E/Q	Gaa/Caa	rs143990967,COSM169387	STRAND=1;SYMBOL=PALMD;GMAF=C:0.0009;SYMBOL_SOURCE=HGNC;RefSeq=NM_017734.4;ALLELE_NUM=1;PolyPhen=possibly_damaging;SIFT=deleterious;CANONICAL=YES
chr1:100361925	A	AGL	ENST00000294724	missense_variant	3343/4599	1115/1532	G/R	Gga/Aga	rs2230307	STRAND=1;SYMBOL=AGL;GMAF=A:0.1024;SYMBOL_SOURCE=HGNC;RefSeq=NM_000028.2;ALLELE_NUM=1;PolyPhen=probably_damaging;SIFT=deleterious;CANONICAL=YES
chr1:100380997	G	AGL	ENST00000294724	missense_variant	4214/4599	1405/1532	E/G	gAa/gGa	rs28730708,COSM1331961	STRAND=1;SYMBOL=AGL;SYMBOL_SOURCE=HGNC;PolyPhen=benign;ALLELE_NUM=1;RefSeq=NM_000028.2;SIFT=deleterious;CANONICAL=YES
chr1:100575941	G	SASS6	ENST00000287482	missense_variant	768/1974	256/657	E/D	gaG/gaC	rs77741912	STRAND=-1;SYMBOL=SASS6;GMAF=G:0.0009;SYMBOL_SOURCE=HGNC;RefSeq=NM_194292.1;ALLELE_NUM=1;PolyPhen=benign;SIFT=deleterious;CANONICAL=YES
chr1:100602478	T	TRMT13	ENST00000370141	missense_variant	188/1446	63/481	P/L	cCa/cTa	-	STRAND=1;SYMBOL=TRMT13;SYMBOL_SOURCE=HGNC;PolyPhen=probably_damaging;ALLELE_NUM=1;RefSeq=NM_019083.2;SIFT=deleterious;CANONICAL=YES
chr1:100613653	A	TRMT13	ENST00000370141	missense_variant	1021/1446	341/481	D/N	Gat/Aat	-	STRAND=1;SYMBOL=TRMT13;SYMBOL_SOURCE=HGNC;PolyPhen=probably_damaging;ALLELE_NUM=1;RefSeq=NM_019083.2;SIFT=tolerated;CANONICAL=YES
chr1:100740505	C	RTCA	ENST00000260563	missense_variant	638/1140	213/379	G/A	gGt/gCt	rs140549239	STRAND=1;SYMBOL=RTCA;GMAF=C:0.0018;SYMBOL_SOURCE=HGNC;RefSeq=NM_001130841.1;ALLELE_NUM=1;PolyPhen=benign;SIFT=deleterious;CANONICAL=YES
chr1:101004760	A	GPR88	ENST00000315033	missense_variant	238/1155	80/384	V/I	Gtc/Atc	rs143920294	STRAND=1;SYMBOL=GPR88;SYMBOL_SOURCE=HGNC;PolyPhen=probably_damaging;ALLELE_NUM=1;RefSeq=NM_022049.2;SIFT=tolerated;CANONICAL=YES
chr1:101456192-101456193	A	AC093157.1	ENST00000593496	frameshift_variant,feature_elongation	186-187/372	62-63/123	-	-	rs375338713	STRAND=1;ALLELE_NUM=1;SYMBOL=AC093157.1;SYMBOL_SOURCE=Clone_based_ensembl_gene;CANONICAL=YES
chr1:101456314	G	AC093157.1	ENST00000593496	stop_gained	308/372	103/123	L/*	tTa/tGa	-	STRAND=1;ALLELE_NUM=1;SYMBOL=AC093157.1;SYMBOL_SOURCE=Clone_based_ensembl_gene;CANONICAL=YES
chr1:10163148	G	UBE4B	ENST00000343090	missense_variant,splice_region_variant	578/3909	193/1302	E/G	gAa/gGa	rs146544433	STRAND=1;SYMBOL=UBE4B;SYMBOL_SOURCE=HGNC;PolyPhen=unknown;ALLELE_NUM=1;RefSeq=NM_001105562.2;SIFT=deleterious;CANONICAL=YES
chr1:10166272	T	UBE4B	ENST00000343090	missense_variant	827/3909	276/1302	P/L	cCg/cTg	-	STRAND=1;SYMBOL=UBE4B;SYMBOL_SOURCE=HGNC;PolyPhen=possibly_damaging;ALLELE_NUM=1;RefSeq=NM_001105562.2;SIFT=deleterious;CANONICAL=YES
chr1:10177603-10177604	T	UBE4B	ENST00000343090	frameshift_variant,feature_elongation	1283-1284/3909	428/1302	-	-	-	STRAND=1;ALLELE_NUM=1;RefSeq=NM_001105562.2;SYMBOL=UBE4B;SYMBOL_SOURCE=HGNC;CANONICAL=YES
chr1:10190575	C	UBE4B	ENST00000343090	missense_variant	1713/3909	571/1302	L/F	ttG/ttC	rs61760196	STRAND=1;SYMBOL=UBE4B;GMAF=C:0.0455;SYMBOL_SOURCE=HGNC;RefSeq=NM_001105562.2;ALLELE_NUM=1;PolyPhen=possibly_damaging;SIFT=tolerated;CANONICAL=YES
chr1:1021346	C	C1orf159	ENST00000421241	missense_variant	357/597	119/198	I/M	atT/atG	rs10907177	STRAND=-1;SYMBOL=C1orf159;GMAF=G:0.1694;SYMBOL_SOURCE=HGNC;RefSeq=NM_017891.4;ALLELE_NUM=1;PolyPhen=possibly_damaging;SIFT=deleterious;CANONICAL=YES
chr1:10318697-10318698	-	KIF1B	ENST00000263934	frameshift_variant,feature_truncation	330-331/5313	110-111/1770	-	-	-	STRAND=1;ALLELE_NUM=1;RefSeq=NM_015074.3;SYMBOL=KIF1B;SYMBOL_SOURCE=HGNC;CANONICAL=YES
chr1:10318702	G	KIF1B	ENST00000263934	missense_variant	335/5313	112/1770	E/G	gAa/gGa	-	STRAND=1;SYMBOL=KIF1B;SYMBOL_SOURCE=HGNC;PolyPhen=probably_damaging;ALLELE_NUM=1;RefSeq=NM_015074.3;SIFT=tolerated;CANONICAL=YES
chr1:103379918	A	COL11A1	ENST00000370096	missense_variant	3968/5421	1323/1806	P/L	cCt/cTt	rs3753841	STRAND=-1;SYMBOL=COL11A1;GMAF=G:0.4674;SYMBOL_SOURCE=HGNC;RefSeq=NM_001854.3;ALLELE_NUM=1;PolyPhen=unknown;SIFT=deleterious;CANONICAL=YES
chr1:103412451	A	COL11A1	ENST00000370096	missense_variant	3230/5421	1077/1806	P/L	cCg/cTg	rs373734529,COSM893127,COSM893126	STRAND=-1;SYMBOL=COL11A1;SYMBOL_SOURCE=HGNC;PolyPhen=unknown;ALLELE_NUM=1;RefSeq=NM_001854.3;SIFT=deleterious;CANONICAL=YES
chr1:103548497	C	COL11A1	ENST00000370096	missense_variant	138/5421	46/1806	D/E	gaT/gaG	rs11164663	STRAND=-1;SYMBOL=COL11A1;GMAF=C:0.0624;SYMBOL_SOURCE=HGNC;RefSeq=NM_001854.3;ALLELE_NUM=1;PolyPhen=possibly_damaging;SIFT=tolerated;CANONICAL=YES
chr1:10397567	G	KIF1B	ENST00000263934	missense_variant	3260/5313	1087/1770	Y/C	tAt/tGt	rs2297881	STRAND=1;SYMBOL=KIF1B;GMAF=G:0.0395;SYMBOL_SOURCE=HGNC;RefSeq=NM_015074.3;ALLELE_NUM=1;PolyPhen=probably_damaging;SIFT=deleterious;CANONICAL=YES
chr1:104114298	A	AMY2B	ENST00000361355	missense_variant	74/1536	25/511	R/Q	cGg/cAg	rs139632093	STRAND=1;SYMBOL=AMY2B;SYMBOL_SOURCE=HGNC;PolyPhen=possibly_damaging;ALLELE_NUM=1;RefSeq=NM_020978.4;SIFT=deleterious;CANONICAL=YES
chr1:104116452	-	AMY2B	ENST00000361355	frameshift_variant,feature_truncation	636/1536	212/511	-	-	-	STRAND=1;ALLELE_NUM=1;RefSeq=NM_020978.4;SYMBOL=AMY2B;SYMBOL_SOURCE=HGNC;CANONICAL=YES
chr1:104117921	A	AMY2B	ENST00000361355	missense_variant	955/1536	319/511	G/R	Gga/Aga	rs140978983	STRAND=1;SYMBOL=AMY2B;GMAF=A:0.0207;SYMBOL_SOURCE=HGNC;RefSeq=NM_020978.4;ALLELE_NUM=1;PolyPhen=probably_damaging;SIFT=deleterious;CANONICAL=YES
chr1:104120227	C	AMY2B	ENST00000361355	missense_variant	1217/1536	406/511	I/T	aTa/aCa	rs151132065	STRAND=1;SYMBOL=AMY2B;GMAF=C:0.0096;SYMBOL_SOURCE=HGNC;RefSeq=NM_020978.4;ALLELE_NUM=1;PolyPhen=possibly_damaging;SIFT=deleterious;CANONICAL=YES
chr1:10421844	T	KIF1B	ENST00000263934	missense_variant	4127/5313	1376/1770	R/L	cGt/cTt	rs149417293	STRAND=1;SYMBOL=KIF1B;SYMBOL_SOURCE=HGNC;PolyPhen=benign;ALLELE_NUM=1;RefSeq=NM_015074.3;SIFT=deleterious;CANONICAL=YES
chr1:104297384	A	AMY1C	ENST00000370079	missense_variant	1049/1536	350/511	F/Y	tTt/tAt	rs151305578	STRAND=1;SYMBOL=AMY1C;SYMBOL_SOURCE=HGNC;PolyPhen=possibly_damaging;ALLELE_NUM=1;RefSeq=NM_001008219.1;SIFT=tolerated;CANONICAL=YES
chr1:10511596	T	APITD1	ENST00000602787	missense_variant	439/495	147/164	R/W	Cgg/Tgg	rs145148065	STRAND=1;SYMBOL=APITD1;SYMBOL_SOURCE=HGNC;PolyPhen=possibly_damaging;ALLELE_NUM=1;RefSeq=NM_198544.3;SIFT=deleterious;CANONICAL=YES
chr1:10511596	T	APITD1-CORT	ENST00000400900	missense_variant	439/495	147/164	R/W	Cgg/Tgg	rs145148065	STRAND=1;PolyPhen=possibly_damaging;ALLELE_NUM=1;SYMBOL=APITD1-CORT;SIFT=deleterious;SYMBOL_SOURCE=HGNC;CANONICAL=YES
chr1:10511596	T	CORT	ENST00000377049	missense_variant	262/318	88/105	R/W	Cgg/Tgg	rs145148065	STRAND=1;SYMBOL=CORT;SYMBOL_SOURCE=HGNC;PolyPhen=probably_damaging;ALLELE_NUM=1;RefSeq=NM_001302.4;SIFT=deleterious;CANONICAL=YES
chr1:10521629	A	DFFA	ENST00000377038	missense_variant	914/996	305/331	S/F	tCt/tTt	rs75956311	STRAND=-1;SYMBOL=DFFA;GMAF=A:0.0041;SYMBOL_SOURCE=HGNC;RefSeq=NM_004401.2;ALLELE_NUM=1;PolyPhen=probably_damaging;SIFT=deleterious;CANONICAL=YES
chr1:10523133	A	DFFA	ENST00000377038	missense_variant	765/996	255/331	L/F	ttA/ttT	rs35783598	STRAND=-1;SYMBOL=DFFA;GMAF=A:0.0110;SYMBOL_SOURCE=HGNC;RefSeq=NM_004401.2;ALLELE_NUM=1;PolyPhen=probably_damaging;SIFT=deleterious;CANONICAL=YES
chr1:10529326	G	DFFA	ENST00000377038	missense_variant	206/996	69/331	I/T	aTa/aCa	rs138842024	STRAND=-1;SYMBOL=DFFA;GMAF=G:0.0023;SYMBOL_SOURCE=HGNC;RefSeq=NM_004401.2;ALLELE_NUM=1;PolyPhen=probably_damaging;SIFT=deleterious;CANONICAL=YES
chr1:10532512	T	DFFA	ENST00000377038	missense_variant	4/996	2/331	E/K	Gag/Aag	-	STRAND=-1;SYMBOL=DFFA;SYMBOL_SOURCE=HGNC;PolyPhen=benign;ALLELE_NUM=1;RefSeq=NM_004401.2;SIFT=deleterious;CANONICAL=YES
chr1:10683166	A	PEX14	ENST00000356607	missense_variant	475/1134	159/377	V/M	Gtg/Atg	rs74052157	STRAND=1;SYMBOL=PEX14;GMAF=A:0.0262;SYMBOL_SOURCE=HGNC;RefSeq=NM_004565.2;ALLELE_NUM=1;PolyPhen=possibly_damaging;SIFT=tolerated;CANONICAL=YES
chr1:10705025	G	CASZ1	ENST00000377022	missense_variant	3817/5280	1273/1759	A/P	Gca/Cca	rs202119857	STRAND=-1;SYMBOL=CASZ1;SYMBOL_SOURCE=HGNC;PolyPhen=probably_damaging;ALLELE_NUM=1;RefSeq=NM_001079843.2;SIFT=deleterious;CANONICAL=YES
chr1:10709491	G	CASZ1	ENST00000377022	missense_variant	2884/5280	962/1759	S/P	Tct/Cct	-	STRAND=-1;SYMBOL=CASZ1;SYMBOL_SOURCE=HGNC;PolyPhen=possibly_damaging;ALLELE_NUM=1;RefSeq=NM_001079843.2;SIFT=deleterious;CANONICAL=YES
chr1:10713508	A	CASZ1	ENST00000377022	missense_variant	2606/5280	869/1759	S/I	aGc/aTc	-	STRAND=-1;SYMBOL=CASZ1;SYMBOL_SOURCE=HGNC;PolyPhen=probably_damaging;ALLELE_NUM=1;RefSeq=NM_001079843.2;SIFT=deleterious;CANONICAL=YES
chr1:10713997	A	CASZ1	ENST00000377022	missense_variant	2117/5280	706/1759	P/L	cCg/cTg	rs61736955	STRAND=-1;SYMBOL=CASZ1;GMAF=A:0.0023;SYMBOL_SOURCE=HGNC;RefSeq=NM_001079843.2;ALLELE_NUM=1;PolyPhen=possibly_damaging;SIFT=deleterious;CANONICAL=YES
chr1:10720210	A	CASZ1	ENST00000377022	missense_variant	889/5280	297/1759	H/Y	Cac/Tac	-	STRAND=-1;SYMBOL=CASZ1;SYMBOL_SOURCE=HGNC;PolyPhen=possibly_damaging;ALLELE_NUM=1;RefSeq=NM_001079843.2;SIFT=tolerated;CANONICAL=YES
chr1:10720540	T	CASZ1	ENST00000377022	missense_variant	559/5280	187/1759	G/S	Ggc/Agc	-	STRAND=-1;SYMBOL=CASZ1;SYMBOL_SOURCE=HGNC;PolyPhen=probably_damaging;ALLELE_NUM=1;RefSeq=NM_001079843.2;SIFT=tolerated;CANONICAL=YES
chr1:10725278	C	CASZ1	ENST00000377022	missense_variant	367/5280	123/1759	M/V	Atg/Gtg	rs142402578	STRAND=-1;SYMBOL=CASZ1;SYMBOL_SOURCE=HGNC;PolyPhen=possibly_damaging;ALLELE_NUM=1;RefSeq=NM_001079843.2;SIFT=deleterious;CANONICAL=YES
chr1:107599918	T	PRMT6	ENST00000370078	missense_variant	581/1128	194/375	A/V	gCc/gTc	rs2232016	STRAND=1;SYMBOL=PRMT6;GMAF=T:0.1286;SYMBOL_SOURCE=HGNC;PolyPhen=probably_damaging;ALLELE_NUM=1;SIFT=deleterious;CANONICAL=YES
chr1:107691394	C	NTNG1	ENST00000370068	missense_variant	179/1620	60/539	Y/S	tAt/tCt	-	STRAND=1;PolyPhen=probably_damaging;ALLELE_NUM=1;SYMBOL=NTNG1;SIFT=deleterious;SYMBOL_SOURCE=HGNC;CANONICAL=YES
chr1:109010261	A	NBPF6	ENST00000444143	missense_variant	1849/1917	617/638	A/T	Gct/Act	rs139572545	STRAND=1;SYMBOL=NBPF6;GMAF=A:0.0468;SYMBOL_SOURCE=HGNC;PolyPhen=benign;ALLELE_NUM=1;SIFT=deleterious;CANONICAL=YES
chr1:109143264	G	FAM102B	ENST00000370035	missense_variant	214/1083	72/360	T/A	Aca/Gca	-	STRAND=1;SYMBOL=FAM102B;SYMBOL_SOURCE=HGNC;PolyPhen=possibly_damaging;ALLELE_NUM=1;RefSeq=NM_001010883.2;SIFT=deleterious;CANONICAL=YES
chr1:109171106	T	FAM102B	ENST00000370035	stop_gained	742/1083	248/360	E/*	Gaa/Taa	-	STRAND=1;ALLELE_NUM=1;RefSeq=NM_001010883.2;SYMBOL=FAM102B;SYMBOL_SOURCE=HGNC;CANONICAL=YES
chr1:109200108	T	HENMT1	ENST00000370032	missense_variant	115/1182	39/393	V/I	Gtt/Att	rs36100901	STRAND=-1;SYMBOL=HENMT1;GMAF=T:0.0133;SYMBOL_SOURCE=HGNC;RefSeq=NM_144584.2;ALLELE_NUM=1;PolyPhen=possibly_damaging;SIFT=deleterious;CANONICAL=YES
chr1:109260477	C	FNDC7	ENST00000370017	missense_variant	161/2202	54/733	G/A	gGt/gCt	rs141252453	STRAND=1;SYMBOL=FNDC7;GMAF=C:0.0087;SYMBOL_SOURCE=HGNC;RefSeq=NM_001144937.1;ALLELE_NUM=1;PolyPhen=probably_damaging;SIFT=deleterious;CANONICAL=YES
chr1:109268615	G	FNDC7	ENST00000370017	missense_variant	1100/2202	367/733	N/S	aAt/aGt	rs3006870	STRAND=1;SYMBOL=FNDC7;GMAF=G:0.0762;SYMBOL_SOURCE=HGNC;RefSeq=NM_001144937.1;ALLELE_NUM=1;PolyPhen=possibly_damaging;SIFT=deleterious;CANONICAL=YES
chr1:109275990	G	FNDC7	ENST00000370017	missense_variant	1976/2202	659/733	T/S	aCt/aGt	-	STRAND=1;SYMBOL=FNDC7;SYMBOL_SOURCE=HGNC;PolyPhen=benign;ALLELE_NUM=1;RefSeq=NM_001144937.1;SIFT=deleterious;CANONICAL=YES
chr1:109280135	T	FNDC7	ENST00000370017	missense_variant	2159/2202	720/733	T/I	aCa/aTa	rs79904233	STRAND=1;SYMBOL=FNDC7;GMAF=T:0.0073;SYMBOL_SOURCE=HGNC;RefSeq=NM_001144937.1;ALLELE_NUM=1;PolyPhen=possibly_damaging;SIFT=tolerated;CANONICAL=YES
chr1:109440215	A	GPSM2	ENST00000406462	missense_variant	380/2055	127/684	R/Q	cGa/cAa	rs41279678	STRAND=1;SYMBOL=GPSM2;GMAF=A:0.0758;SYMBOL_SOURCE=HGNC;PolyPhen=probably_damaging;ALLELE_NUM=1;SIFT=tolerated;CANONICAL=YES
chr1:109446750	A	GPSM2	ENST00000406462	missense_variant	1066/2055	356/684	G/R	Ggg/Agg	rs61754640	STRAND=1;SYMBOL=GPSM2;GMAF=A:0.0174;SYMBOL_SOURCE=HGNC;PolyPhen=probably_damaging;ALLELE_NUM=1;SIFT=deleterious;CANONICAL=YES
chr1:109465070	C	GPSM2	ENST00000406462	missense_variant	1472/2055	491/684	G/A	gGg/gCg	rs147906282	STRAND=1;SYMBOL=GPSM2;GMAF=C:0.0009;SYMBOL_SOURCE=HGNC;PolyPhen=probably_damaging;ALLELE_NUM=1;SIFT=tolerated;CANONICAL=YES
chr1:109479959	A	CLCC1	ENST00000369971	missense_variant	1123/1656	375/551	R/W	Cgg/Tgg	rs56223817	STRAND=-1;SYMBOL=CLCC1;GMAF=A:0.0096;SYMBOL_SOURCE=HGNC;RefSeq=NM_001048210.2;ALLELE_NUM=1;PolyPhen=possibly_damaging;SIFT=deleterious;CANONICAL=YES
chr1:109486541	G	CLCC1	ENST00000369971	missense_variant	478/1656	160/551	I/L	Att/Ctt	rs141270237	STRAND=-1;SYMBOL=CLCC1;GMAF=G:0.0009;SYMBOL_SOURCE=HGNC;RefSeq=NM_001048210.2;ALLELE_NUM=1;PolyPhen=possibly_damaging;SIFT=deleterious;CANONICAL=YES
chr1:109526041	T	WDR47	ENST00000400794	missense_variant	1982/2784	661/927	R/H	cGt/cAt	rs141008401	STRAND=-1;SYMBOL=WDR47;GMAF=T:0.0023;SYMBOL_SOURCE=HGNC;PolyPhen=probably_damaging;ALLELE_NUM=1;SIFT=deleterious;CANONICAL=YES
chr1:109556533	G	WDR47	ENST00000400794	missense_variant	257/2784	86/927	I/T	aTc/aCc	-	STRAND=-1;PolyPhen=benign;ALLELE_NUM=1;SYMBOL=WDR47;SIFT=deleterious;SYMBOL_SOURCE=HGNC;CANONICAL=YES
chr1:109649162	A	C1orf194	ENST00000369949	missense_variant	398/474	133/157	S/F	tCc/tTc	rs62623711	STRAND=-1;SYMBOL=C1orf194;GMAF=A:0.0275;SYMBOL_SOURCE=HGNC;RefSeq=NM_001122961.1;ALLELE_NUM=1;PolyPhen=probably_damaging;SIFT=deleterious;CANONICAL=YES
chr1:109649656	G	C1orf194	ENST00000369949	missense_variant	251/474	84/157	N/T	aAc/aCc	rs74113753	STRAND=-1;SYMBOL=C1orf194;GMAF=G:0.0092;SYMBOL_SOURCE=HGNC;RefSeq=NM_001122961.1;ALLELE_NUM=1;PolyPhen=benign;SIFT=deleterious;CANONICAL=YES
chr1:109650558	T	C1orf194	ENST00000369949	stop_gained	147/474	49/157	Y/*	taC/taA	rs62623709	STRAND=-1;ALLELE_NUM=1;RefSeq=NM_001122961.1;SYMBOL=C1orf194;GMAF=T:0.0101;SYMBOL_SOURCE=HGNC;CANONICAL=YES
chr1:109704525	T	KIAA1324	ENST00000369939	missense_variant	163/3042	55/1013	H/Y	Cac/Tac	rs74920406	STRAND=1;SYMBOL=KIAA1324;GMAF=T:0.0138;SYMBOL_SOURCE=HGNC;RefSeq=NM_020775.4;ALLELE_NUM=1;PolyPhen=probably_damaging;SIFT=tolerated;CANONICAL=YES
chr1:109793128	T	CELSR2	ENST00000271332	missense_variant	427/8772	143/2923	L/F	Ctc/Ttc	rs74113801	STRAND=1;SYMBOL=CELSR2;GMAF=T:0.0018;SYMBOL_SOURCE=HGNC;RefSeq=NM_001408.2;ALLELE_NUM=1;PolyPhen=benign;SIFT=deleterious;CANONICAL=YES
chr1:109795330	T	CELSR2	ENST00000271332	missense_variant	2629/8772	877/2923	R/W	Cgg/Tgg	rs138887323	STRAND=1;SYMBOL=CELSR2;SYMBOL_SOURCE=HGNC;PolyPhen=probably_damaging;ALLELE_NUM=1;RefSeq=NM_001408.2;SIFT=deleterious;CANONICAL=YES
chr1:109795742	A	CELSR2	ENST00000271332	missense_variant	3041/8772	1014/2923	L/H	cTt/cAt	rs115856488	STRAND=1;SYMBOL=CELSR2;GMAF=A:0.0037;SYMBOL_SOURCE=HGNC;RefSeq=NM_001408.2;ALLELE_NUM=1;PolyPhen=probably_damaging;SIFT=deleterious;CANONICAL=YES
chr1:109801543	G	CELSR2	ENST00000271332	missense_variant	3800/8772	1267/2923	H/R	cAc/cGc	rs138543788	STRAND=1;SYMBOL=CELSR2;GMAF=G:0.0064;SYMBOL_SOURCE=HGNC;RefSeq=NM_001408.2;ALLELE_NUM=1;PolyPhen=benign;SIFT=deleterious;CANONICAL=YES
chr1:109801599	A	CELSR2	ENST00000271332	missense_variant	3856/8772	1286/2923	E/K	Gag/Aag	-	STRAND=1;SYMBOL=CELSR2;SYMBOL_SOURCE=HGNC;PolyPhen=possibly_damaging;ALLELE_NUM=1;RefSeq=NM_001408.2;SIFT=deleterious;CANONICAL=YES
chr1:109801674	C	CELSR2	ENST00000271332	missense_variant	3931/8772	1311/2923	T/P	Acc/Ccc	rs201690211	STRAND=1;SYMBOL=CELSR2;SYMBOL_SOURCE=HGNC;PolyPhen=benign;ALLELE_NUM=1;RefSeq=NM_001408.2;SIFT=deleterious;CANONICAL=YES
chr1:109807210	A	CELSR2	ENST00000271332	stop_gained	5424/8772	1808/2923	C/*	tgC/tgA	-	STRAND=1;ALLELE_NUM=1;RefSeq=NM_001408.2;SYMBOL=CELSR2;SYMBOL_SOURCE=HGNC;CANONICAL=YES
chr1:109812557	G	CELSR2	ENST00000271332	missense_variant,splice_region_variant	7110/8772	2370/2923	N/K	aaT/aaG	-	STRAND=1;SYMBOL=CELSR2;SYMBOL_SOURCE=HGNC;PolyPhen=possibly_damaging;ALLELE_NUM=1;RefSeq=NM_001408.2;SIFT=tolerated;CANONICAL=YES
chr1:109813141	T	CELSR2	ENST00000271332	missense_variant	7402/8772	2468/2923	L/F	Ctc/Ttc	rs367639030	STRAND=1;SYMBOL=CELSR2;SYMBOL_SOURCE=HGNC;PolyPhen=probably_damaging;ALLELE_NUM=1;RefSeq=NM_001408.2;SIFT=deleterious;CANONICAL=YES
chr1:109815883	T	CELSR2	ENST00000271332	missense_variant	8434/8772	2812/2923	R/W	Cgg/Tgg	rs149683589,COSM1332438	STRAND=1;SYMBOL=CELSR2;SYMBOL_SOURCE=HGNC;PolyPhen=possibly_damaging;ALLELE_NUM=1;RefSeq=NM_001408.2;SIFT=deleterious;CANONICAL=YES
chr1:109816189	T	CELSR2	ENST00000271332	missense_variant	8641/8772	2881/2923	R/C	Cgc/Tgc	rs41279720	STRAND=1;SYMBOL=CELSR2;GMAF=T:0.0138;SYMBOL_SOURCE=HGNC;RefSeq=NM_001408.2;ALLELE_NUM=1;PolyPhen=benign;SIFT=deleterious;CANONICAL=YES
chr1:109823834	C	PSRC1	ENST00000369909	missense_variant	559/1002	187/333	P/A	Cca/Gca	rs115727190	STRAND=-1;SYMBOL=PSRC1;GMAF=T:0.0005;SYMBOL_SOURCE=HGNC;RefSeq=NM_032636.7,NM_001032291.2;ALLELE_NUM=1;PolyPhen=possibly_damaging;SIFT=deleterious;CANONICAL=YES
chr1:109840169	T	MYBPHL	ENST00000357155	missense_variant	305/1065	102/354	R/Q	cGg/cAg	rs76186504	STRAND=-1;SYMBOL=MYBPHL;GMAF=T:0.0064;SYMBOL_SOURCE=HGNC;RefSeq=NM_001265613.1,NM_001010985.2;ALLELE_NUM=1;PolyPhen=benign;SIFT=deleterious;CANONICAL=YES
chr1:109884672	A	SORT1	ENST00000256637	missense_variant	1072/2496	358/831	D/Y	Gat/Tat	rs2228605	STRAND=-1;SYMBOL=SORT1;GMAF=A:0.0051;SYMBOL_SOURCE=HGNC;RefSeq=NM_002959.5;ALLELE_NUM=1;PolyPhen=benign;SIFT=deleterious;CANONICAL=YES
chr1:110019585	T	SYPL2	ENST00000369872	missense_variant	442/819	148/272	R/C	Cgc/Tgc	rs75551446	STRAND=1;SYMBOL=SYPL2;GMAF=T:0.0202;SYMBOL_SOURCE=HGNC;RefSeq=NM_001040709.1;ALLELE_NUM=1;PolyPhen=probably_damaging;SIFT=deleterious;CANONICAL=YES
chr1:110038772	A	CYB561D1	ENST00000369868	missense_variant	647/756	216/251	I/N	aTc/aAc	rs114578308	STRAND=1;SYMBOL=CYB561D1;SYMBOL_SOURCE=HGNC;PolyPhen=probably_damaging;ALLELE_NUM=1;RefSeq=NM_001134400.1;SIFT=deleterious;CANONICAL=YES
chr1:11008055	A	C1orf127	ENST00000377004	missense_variant	2137/2472	713/823	R/C	Cgc/Tgc	rs142519961	STRAND=-1;SYMBOL=C1orf127;SYMBOL_SOURCE=HGNC;PolyPhen=possibly_damaging;ALLELE_NUM=1;RefSeq=NM_001170754.1;SIFT=deleterious;CANONICAL=YES
chr1:11008594	T	C1orf127	ENST00000377004	missense_variant	1598/2472	533/823	V/D	gTc/gAc	rs1281016	STRAND=-1;SYMBOL=C1orf127;GMAF=T:0.0758;SYMBOL_SOURCE=HGNC;RefSeq=NM_001170754.1;ALLELE_NUM=1;PolyPhen=probably_damaging;SIFT=tolerated;CANONICAL=YES
chr1:11014118	T	C1orf127	ENST00000377004	missense_variant	1057/2472	353/823	A/T	Gcc/Acc	rs45537241	STRAND=-1;SYMBOL=C1orf127;GMAF=T:0.1855;SYMBOL_SOURCE=HGNC;RefSeq=NM_001170754.1;ALLELE_NUM=1;PolyPhen=possibly_damaging;SIFT=tolerated;CANONICAL=YES
chr1:110168344	A	AMPD2	ENST00000256578	missense_variant	445/2640	149/879	E/K	Gag/Aag	-	STRAND=1;SYMBOL=AMPD2;SYMBOL_SOURCE=HGNC;PolyPhen=benign;ALLELE_NUM=1;RefSeq=NM_004037.7;SIFT=deleterious;CANONICAL=YES
chr1:11017679	G	C1orf127	ENST00000377004	missense_variant	687/2472	229/823	R/S	agG/agC	-	STRAND=-1;SYMBOL=C1orf127;SYMBOL_SOURCE=HGNC;PolyPhen=benign;ALLELE_NUM=1;RefSeq=NM_001170754.1;SIFT=deleterious;CANONICAL=YES
chr1:110302450	T	EPS8L3	ENST00000369805	missense_variant	105/1785	35/594	M/I	atG/atA	rs17598321	STRAND=-1;SYMBOL=EPS8L3;GMAF=T:0.0133;SYMBOL_SOURCE=HGNC;RefSeq=NM_139053.2,NM_133181.3;ALLELE_NUM=1;PolyPhen=possibly_damaging;SIFT=tolerated;CANONICAL=YES
chr1:110738300	C	SLC6A17	ENST00000331565	missense_variant	1585/2184	529/727	T/P	Acc/Ccc	rs199993698	STRAND=1;SYMBOL=SLC6A17;SYMBOL_SOURCE=HGNC;PolyPhen=probably_damaging;ALLELE_NUM=1;RefSeq=NM_001010898.2;SIFT=tolerated;CANONICAL=YES
chr1:110768681	T	KCNC4	ENST00000369787	missense_variant	1700/1908	567/635	T/I	aCc/aTc	rs147798518	STRAND=1;SYMBOL=KCNC4;SYMBOL_SOURCE=HGNC;PolyPhen=possibly_damaging;ALLELE_NUM=1;RefSeq=NM_004978.4;SIFT=deleterious;CANONICAL=YES
chr1:11090916	A	MASP2	ENST00000400897	missense_variant	1111/2061	371/686	D/Y	Gat/Tat	rs12711521	STRAND=-1;SYMBOL=MASP2;GMAF=C:0.3747;SYMBOL_SOURCE=HGNC;RefSeq=NM_006610.3;ALLELE_NUM=1;PolyPhen=benign;SIFT=deleterious;CANONICAL=YES
chr1:110919763	T	SLC16A4	ENST00000369779	missense_variant	1051/1464	351/487	Q/K	Cag/Aag	-	STRAND=-1;SYMBOL=SLC16A4;SYMBOL_SOURCE=HGNC;PolyPhen=possibly_damaging;ALLELE_NUM=1;RefSeq=NM_001201547.1,NM_004696.2;SIFT=deleterious;CANONICAL=YES
chr1:110950439	T	LAMTOR5	ENST00000256644	missense_variant	50/522	17/173	S/N	aGc/aAc	rs6674775,COSM1332599	STRAND=-1;SYMBOL=LAMTOR5;GMAF=T:0.3719;SYMBOL_SOURCE=HGNC;RefSeq=NM_006402.2;ALLELE_NUM=1;PolyPhen=benign;SIFT=deleterious;CANONICAL=YES
chr1:110996652	T	PROK1	ENST00000271331	missense_variant	142/318	48/105	R/W	Cgg/Tgg	rs62623571	STRAND=1;SYMBOL=PROK1;GMAF=T:0.0197;SYMBOL_SOURCE=HGNC;RefSeq=NM_032414.2;ALLELE_NUM=1;PolyPhen=benign;SIFT=deleterious;CANONICAL=YES
chr1:111060247	G	KCNA10	ENST00000369771	missense_variant	1163/1536	388/511	L/P	cTc/cCc	rs146859968	STRAND=-1;SYMBOL=KCNA10;GMAF=G:0.0009;SYMBOL_SOURCE=HGNC;RefSeq=NM_005549.2;ALLELE_NUM=1;PolyPhen=probably_damaging;SIFT=deleterious;CANONICAL=YES
chr1:111060752	T	KCNA10	ENST00000369771	missense_variant	658/1536	220/511	V/M	Gtg/Atg	rs34970857,COSM1600530	STRAND=-1;SYMBOL=KCNA10;GMAF=T:0.0638;SYMBOL_SOURCE=HGNC;RefSeq=NM_005549.2;ALLELE_NUM=1;PolyPhen=benign;SIFT=deleterious;CANONICAL=YES
chr1:11106648	A	MASP2	ENST00000400897	missense_variant	377/2061	126/686	P/L	cCg/cTg	rs56392418,CM073192	STRAND=-1;SYMBOL=MASP2;GMAF=A:0.0321;SYMBOL_SOURCE=HGNC;RefSeq=NM_006610.3;ALLELE_NUM=1;PolyPhen=benign;SIFT=deleterious;CANONICAL=YES
chr1:11106666	C	MASP2	ENST00000400897	missense_variant	359/2061	120/686	D/G	gAc/gGc	rs72550870,MASP2base_D0056:g.1630A>G,CM032009,COSM1320150	STRAND=-1;SYMBOL=MASP2;CLIN_SIG=pathogenic;GMAF=C:0.0174;SYMBOL_SOURCE=HGNC;ALLELE_NUM=1;PolyPhen=probably_damaging;RefSeq=NM_006610.3;SIFT=deleterious;CANONICAL=YES
chr1:11106673	A	MASP2	ENST00000400897	missense_variant	352/2061	118/686	R/C	Cgc/Tgc	rs147270785	STRAND=-1;SYMBOL=MASP2;GMAF=A:0.0005;SYMBOL_SOURCE=HGNC;RefSeq=NM_006610.3;ALLELE_NUM=1;PolyPhen=benign;SIFT=deleterious;CANONICAL=YES
chr1:111217028	A	KCNA3	ENST00000369769	missense_variant	404/1728	135/575	R/L	cGg/cTg	rs202066814	STRAND=-1;SYMBOL=KCNA3;SYMBOL_SOURCE=HGNC;PolyPhen=possibly_damaging;ALLELE_NUM=1;RefSeq=NM_002232.3;SIFT=deleterious;CANONICAL=YES
chr1:111217095	C	KCNA3	ENST00000369769	missense_variant	337/1728	113/575	L/V	Ctg/Gtg	rs372789364	STRAND=-1;SYMBOL=KCNA3;SYMBOL_SOURCE=HGNC;PolyPhen=possibly_damaging;ALLELE_NUM=1;RefSeq=NM_002232.3;SIFT=deleterious;CANONICAL=YES
chr1:111493959	T	LRIF1	ENST00000369763	missense_variant	1547/2310	516/769	A/E	gCa/gAa	-	STRAND=-1;SYMBOL=LRIF1;SYMBOL_SOURCE=HGNC;PolyPhen=probably_damaging;ALLELE_NUM=1;RefSeq=NM_018372.3;SIFT=tolerated;CANONICAL=YES
chr1:1115548	A	TTLL10	ENST00000379290	missense_variant	334/2022	112/673	G/R	Gga/Aga	rs114390380,TMP_ESP_1_1115548_1115548	STRAND=1;SYMBOL=TTLL10;GMAF=A:0.0101;SYMBOL_SOURCE=HGNC;PolyPhen=benign;ALLELE_NUM=1;SIFT=deleterious;CANONICAL=YES
chr1:1116222-1116223	G	TTLL10	ENST00000379290	frameshift_variant,feature_elongation	737-738/2022	246/673	-	-	COSM1332572	STRAND=1;ALLELE_NUM=1;SYMBOL=TTLL10;SYMBOL_SOURCE=HGNC;CANONICAL=YES
chr1:1117159	G	TTLL10	ENST00000379290	missense_variant	794/2022	265/673	L/R	cTc/cGc	rs41285820	STRAND=1;PolyPhen=possibly_damaging;ALLELE_NUM=1;SYMBOL=TTLL10;SIFT=tolerated;SYMBOL_SOURCE=HGNC;CANONICAL=YES
chr1:111724915	G	CEPT1	ENST00000545121	missense_variant	821/1251	274/416	V/G	gTt/gGt	rs139289619	STRAND=1;SYMBOL=CEPT1;GMAF=G:0.0014;SYMBOL_SOURCE=HGNC;RefSeq=NM_001007794.1;ALLELE_NUM=1;PolyPhen=possibly_damaging;SIFT=deleterious;CANONICAL=YES
chr1:111773535	C	CHI3L2	ENST00000445067	missense_variant	242/1173	81/390	L/P	cTc/cCc	-	STRAND=1;PolyPhen=probably_damaging;ALLELE_NUM=1;SYMBOL=CHI3L2;SIFT=deleterious;SYMBOL_SOURCE=HGNC;CANONICAL=YES
chr1:111778325	T	CHI3L2	ENST00000445067	missense_variant	545/1173	182/390	A/V	gCg/gTg	rs11556868	STRAND=1;SYMBOL=CHI3L2;GMAF=T:0.0588;SYMBOL_SOURCE=HGNC;PolyPhen=possibly_damaging;ALLELE_NUM=1;SIFT=deleterious;CANONICAL=YES
chr1:111784037	G	CHI3L2	ENST00000445067	missense_variant	1007/1173	336/390	Y/C	tAt/tGt	rs199592205	STRAND=1;SYMBOL=CHI3L2;GMAF=G:0.0009;SYMBOL_SOURCE=HGNC;PolyPhen=probably_damaging;ALLELE_NUM=1;SIFT=deleterious;CANONICAL=YES
chr1:111854895	A	CHIA	ENST00000369740	missense_variant	139/1431	47/476	D/N	Gac/Aac	rs41282494,CM094245	STRAND=1;SYMBOL=CHIA;GMAF=A:0.1038;SYMBOL_SOURCE=HGNC;RefSeq=NM_001258001.1,NM_201653.3;ALLELE_NUM=1;PolyPhen=possibly_damaging;SIFT=deleterious;CANONICAL=YES
chr1:111857208	A	CHIA	ENST00000369740	missense_variant	304/1431	102/476	G/R	Ggg/Agg	rs3818822,CM058062	STRAND=1;SYMBOL=CHIA;GMAF=A:0.1047;SYMBOL_SOURCE=HGNC;RefSeq=NM_001258001.1,NM_201653.3;ALLELE_NUM=1;PolyPhen=probably_damaging;SIFT=deleterious;CANONICAL=YES
chr1:111861848	C	CHIA	ENST00000369740	missense_variant	1022/1431	341/476	S/T	aGc/aCc	rs189146821	STRAND=1;SYMBOL=CHIA;GMAF=C:0.0005;SYMBOL_SOURCE=HGNC;RefSeq=NM_001258001.1,NM_201653.3;ALLELE_NUM=1;PolyPhen=probably_damaging;SIFT=deleterious;CANONICAL=YES
chr1:111861974	C	CHIA	ENST00000369740	missense_variant	1061/1431	354/476	F/S	tTt/tCt	rs2275254	STRAND=1;SYMBOL=CHIA;GMAF=C:0.4330;SYMBOL_SOURCE=HGNC;RefSeq=NM_001258001.1,NM_201653.3;ALLELE_NUM=1;PolyPhen=probably_damaging;SIFT=deleterious;CANONICAL=YES
chr1:111862042	C	CHIA	ENST00000369740	missense_variant	1129/1431	377/476	F/L	Ttt/Ctt	rs36011905	STRAND=1;SYMBOL=CHIA;GMAF=C:0.0188;SYMBOL_SOURCE=HGNC;RefSeq=NM_001258001.1,NM_201653.3;ALLELE_NUM=1;PolyPhen=benign;SIFT=deleterious;CANONICAL=YES
chr1:111957370	C	OVGP1	ENST00000369732	missense_variant	1753/2037	585/678	P/A	Cct/Gct	rs74109536	STRAND=-1;SYMBOL=OVGP1;GMAF=C:0.0202;SYMBOL_SOURCE=HGNC;RefSeq=NM_002557.3;ALLELE_NUM=1;PolyPhen=benign;SIFT=deleterious;CANONICAL=YES
chr1:111957688	C	OVGP1	ENST00000369732	missense_variant	1435/2037	479/678	M/V	Atg/Gtg	rs3767607	STRAND=-1;SYMBOL=OVGP1;GMAF=C:0.1354;SYMBOL_SOURCE=HGNC;RefSeq=NM_002557.3;ALLELE_NUM=1;PolyPhen=benign;SIFT=deleterious;CANONICAL=YES
chr1:111962256	T	OVGP1	ENST00000369732	missense_variant	996/2037	332/678	D/E	gaC/gaA	rs17027633	STRAND=-1;SYMBOL=OVGP1;GMAF=T:0.0680;SYMBOL_SOURCE=HGNC;RefSeq=NM_002557.3;ALLELE_NUM=1;PolyPhen=probably_damaging;SIFT=tolerated;CANONICAL=YES
chr1:112018657	A	C1orf162	ENST00000343534	missense_variant	7/468	3/155	G/S	Ggc/Agc	rs6703267	STRAND=1;SYMBOL=C1orf162;GMAF=A:0.1864;SYMBOL_SOURCE=HGNC;RefSeq=NM_174896.2;ALLELE_NUM=1;PolyPhen=probably_damaging;SIFT=tolerated;CANONICAL=YES
chr1:112298764	C	DDX20	ENST00000369702	missense_variant	218/2475	73/824	V/A	gTg/gCg	rs201625401	STRAND=1;SYMBOL=DDX20;SYMBOL_SOURCE=HGNC;PolyPhen=benign;ALLELE_NUM=1;RefSeq=NM_007204.4;SIFT=deleterious;CANONICAL=YES
chr1:112302182	T	DDX20	ENST00000369702	missense_variant	557/2475	186/824	G/V	gGa/gTa	-	STRAND=1;SYMBOL=DDX20;SYMBOL_SOURCE=HGNC;PolyPhen=probably_damaging;ALLELE_NUM=1;RefSeq=NM_007204.4;SIFT=deleterious;CANONICAL=YES
chr1:112309487	A	DDX20	ENST00000369702	missense_variant	2441/2475	814/824	I/N	aTt/aAt	-	STRAND=1;SYMBOL=DDX20;SYMBOL_SOURCE=HGNC;PolyPhen=possibly_damaging;ALLELE_NUM=1;RefSeq=NM_007204.4;SIFT=deleterious;CANONICAL=YES
chr1:112309489	C	DDX20	ENST00000369702	missense_variant	2443/2475	815/824	Y/H	Tat/Cat	-	STRAND=1;SYMBOL=DDX20;SYMBOL_SOURCE=HGNC;PolyPhen=probably_damaging;ALLELE_NUM=1;RefSeq=NM_007204.4;SIFT=deleterious;CANONICAL=YES
chr1:11272478	C	MTOR	ENST00000361445	missense_variant	3452/7650	1151/2549	Y/C	tAt/tGt	rs151082401,COSM527373	STRAND=-1;SYMBOL=MTOR;GMAF=C:0.0005;SYMBOL_SOURCE=HGNC;RefSeq=NM_004958.3;ALLELE_NUM=1;PolyPhen=possibly_damaging;SIFT=tolerated;CANONICAL=YES
chr1:11292560	A	MTOR	ENST00000361445	missense_variant	2447/7650	816/2549	W/L	tGg/tTg	-	STRAND=-1;SYMBOL=MTOR;SYMBOL_SOURCE=HGNC;PolyPhen=probably_damaging;ALLELE_NUM=1;RefSeq=NM_004958.3;SIFT=tolerated;CANONICAL=YES
chr1:113124719-113124720	T	ST7L	ENST00000358039	frameshift_variant,feature_elongation	963-964/1728	321-322/575	-	-	-	STRAND=-1;ALLELE_NUM=1;RefSeq=NM_138727.3,NM_017744.4;SYMBOL=ST7L;SYMBOL_SOURCE=HGNC;CANONICAL=YES
chr1:113162494	A	CAPZA1	ENST00000263168	missense_variant	28/861	10/286	D/N	Gat/Aat	rs41283062	STRAND=1;SYMBOL=CAPZA1;GMAF=A:0.0142;SYMBOL_SOURCE=HGNC;RefSeq=NM_006135.2;ALLELE_NUM=1;PolyPhen=benign;SIFT=deleterious;CANONICAL=YES
chr1:113254648	G	PPM1J	ENST00000309276	missense_variant	872/1518	291/505	I/T	aTt/aCt	rs78366259	STRAND=-1;SYMBOL=PPM1J;GMAF=G:0.0129;SYMBOL_SOURCE=HGNC;RefSeq=NM_005167.5;ALLELE_NUM=1;PolyPhen=possibly_damaging;SIFT=tolerated;CANONICAL=YES
chr1:1132563	A	TTLL10	ENST00000379290	missense_variant	1609/2022	537/673	L/M	Ctg/Atg	-	STRAND=1;PolyPhen=probably_damaging;ALLELE_NUM=1;SYMBOL=TTLL10;SIFT=deleterious;SYMBOL_SOURCE=HGNC;CANONICAL=YES
chr1:113266737	A	FAM19A3	ENST00000369630	missense_variant	436/510	146/169	D/N	Gac/Aac	rs114361486	STRAND=1;SYMBOL=FAM19A3;GMAF=A:0.0046;SYMBOL_SOURCE=HGNC;PolyPhen=possibly_damaging;ALLELE_NUM=1;SIFT=deleterious;CANONICAL=YES
chr1:113650307	A	LRIG2	ENST00000361127	missense_variant	1405/3198	469/1065	V/I	Gta/Ata	rs61731624	STRAND=1;SYMBOL=LRIG2;GMAF=A:0.0142;SYMBOL_SOURCE=HGNC;RefSeq=NM_014813.1;ALLELE_NUM=1;PolyPhen=benign;SIFT=deleterious;CANONICAL=YES
chr1:1140855	T	TNFRSF18	ENST00000328596	missense_variant	205/768	69/255	E/K	Gag/Aag	rs143092669	STRAND=-1;SYMBOL=TNFRSF18;GMAF=T:0.0009;SYMBOL_SOURCE=HGNC;RefSeq=NM_148901.1;ALLELE_NUM=1;PolyPhen=probably_damaging;SIFT=tolerated;CANONICAL=YES
chr1:114133195	C	MAGI3	ENST00000307546	missense_variant	853/4446	285/1481	Y/H	Tat/Cat	rs149597924	STRAND=1;SYMBOL=MAGI3;GMAF=C:0.0032;SYMBOL_SOURCE=HGNC;RefSeq=NM_001142782.1;ALLELE_NUM=1;PolyPhen=probably_damaging;SIFT=tolerated;CANONICAL=YES
chr1:114165472	A	MAGI3	ENST00000307546	missense_variant	1216/4446	406/1481	G/S	Ggt/Agt	rs200650478	STRAND=1;SYMBOL=MAGI3;GMAF=A:0.0005;SYMBOL_SOURCE=HGNC;RefSeq=NM_001142782.1;ALLELE_NUM=1;PolyPhen=probably_damaging;SIFT=deleterious;CANONICAL=YES
chr1:1141824	C	TNFRSF18	ENST00000328596	missense_variant	128/768	43/255	T/R	aCg/aGg	rs11466676	STRAND=-1;SYMBOL=TNFRSF18;GMAF=C:0.0386;SYMBOL_SOURCE=HGNC;RefSeq=NM_148901.1;ALLELE_NUM=1;PolyPhen=possibly_damaging;SIFT=deleterious;CANONICAL=YES
chr1:114193691	A	MAGI3	ENST00000307546	missense_variant	2303/4446	768/1481	R/H	cGc/cAc	rs142998380,COSM40293	STRAND=1;SYMBOL=MAGI3;GMAF=A:0.0009;SYMBOL_SOURCE=HGNC;RefSeq=NM_001142782.1;ALLELE_NUM=1;PolyPhen=probably_damaging;SIFT=deleterious;CANONICAL=YES
chr1:114226143	A	MAGI3	ENST00000307546	missense_variant	3953/4446	1318/1481	G/D	gGc/gAc	rs61742849	STRAND=1;SYMBOL=MAGI3;GMAF=A:0.0207;SYMBOL_SOURCE=HGNC;RefSeq=NM_001142782.1;ALLELE_NUM=1;PolyPhen=benign;SIFT=deleterious;CANONICAL=YES
chr1:114226542-114226543	T	MAGI3	ENST00000307546	frameshift_variant,feature_elongation	4352-4353/4446	1451/1481	-	-	-	STRAND=1;ALLELE_NUM=1;RefSeq=NM_001142782.1;SYMBOL=MAGI3;SYMBOL_SOURCE=HGNC;CANONICAL=YES
chr1:114226544	T	MAGI3	ENST00000307546	missense_variant	4354/4446	1452/1481	V/F	Gtt/Ttt	-	STRAND=1;SYMBOL=MAGI3;SYMBOL_SOURCE=HGNC;PolyPhen=possibly_damaging;ALLELE_NUM=1;RefSeq=NM_001142782.1;SIFT=deleterious;CANONICAL=YES
chr1:114301286	C	PHTF1	ENST00000369604	missense_variant	40/2289	14/762	K/E	Aag/Gag	rs77659803	STRAND=-1;SYMBOL=PHTF1;GMAF=C:0.0023;SYMBOL_SOURCE=HGNC;PolyPhen=possibly_damaging;ALLELE_NUM=1;SIFT=tolerated;CANONICAL=YES
chr1:114340076	C	RSBN1	ENST00000261441	missense_variant	1286/2409	429/802	F/C	tTt/tGt	-	STRAND=-1;SYMBOL=RSBN1;SYMBOL_SOURCE=HGNC;PolyPhen=probably_damaging;ALLELE_NUM=1;RefSeq=NM_018364.3;SIFT=deleterious;CANONICAL=YES
chr1:114372222	C	PTPN22	ENST00000359785	missense_variant	2242/2424	748/807	R/G	Agg/Ggg	rs74163663	STRAND=-1;SYMBOL=PTPN22;SYMBOL_SOURCE=HGNC;PolyPhen=probably_damaging;ALLELE_NUM=1;RefSeq=NM_015967.5,NM_001193431.1;SIFT=deleterious;CANONICAL=YES
chr1:114397651-114397652	-	PTPN22	ENST00000359785	frameshift_variant,feature_truncation	560-561/2424	187/807	-	-	-	STRAND=-1;ALLELE_NUM=1;RefSeq=NM_015967.5,NM_001193431.1;SYMBOL=PTPN22;SYMBOL_SOURCE=HGNC;CANONICAL=YES
chr1:114424486	T	BCL2L15	ENST00000393316	missense_variant	383/492	128/163	P/H	cCt/cAt	-	STRAND=-1;SYMBOL=BCL2L15;SYMBOL_SOURCE=HGNC;PolyPhen=probably_damaging;ALLELE_NUM=1;RefSeq=NM_001010922.2;SIFT=deleterious;CANONICAL=YES
chr1:114523113	T	OLFML3	ENST00000320334	missense_variant	274/1221	92/406	R/W	Cgg/Tgg	rs145257286	STRAND=1;SYMBOL=OLFML3;GMAF=T:0.0018;SYMBOL_SOURCE=HGNC;RefSeq=NM_020190.2;ALLELE_NUM=1;PolyPhen=probably_damaging;SIFT=deleterious;CANONICAL=YES
chr1:114680310	A	SYT6	ENST00000609117	missense_variant	623/1278	208/425	T/I	aCc/aTc	rs41274114	STRAND=-1;SYMBOL=SYT6;GMAF=A:0.1690;SYMBOL_SOURCE=HGNC;PolyPhen=possibly_damaging;ALLELE_NUM=1;SIFT=tolerated;CANONICAL=YES
chr1:1148398	A	TNFRSF4	ENST00000379236	missense_variant	344/834	115/277	P/L	cCc/cTc	-	STRAND=-1;SYMBOL=TNFRSF4;SYMBOL_SOURCE=HGNC;PolyPhen=possibly_damaging;ALLELE_NUM=1;RefSeq=NM_003327.3;SIFT=deleterious;CANONICAL=YES
chr1:115142870	A	DENND2C	ENST00000393274	missense_variant	2060/2787	687/928	S/F	tCt/tTt	rs149711393	STRAND=-1;SYMBOL=DENND2C;GMAF=A:0.0055;SYMBOL_SOURCE=HGNC;RefSeq=NM_001256404.1;ALLELE_NUM=1;PolyPhen=probably_damaging;SIFT=deleterious;CANONICAL=YES
chr1:115164659	C	DENND2C	ENST00000393274	missense_variant	1084/2787	362/928	R/G	Cgg/Ggg	rs116241531	STRAND=-1;SYMBOL=DENND2C;GMAF=C:0.0041;SYMBOL_SOURCE=HGNC;RefSeq=NM_001256404.1;ALLELE_NUM=1;PolyPhen=benign;SIFT=deleterious;CANONICAL=YES
chr1:115164685	G	DENND2C	ENST00000393274	missense_variant,splice_region_variant	1058/2787	353/928	L/P	cTc/cCc	-	STRAND=-1;SYMBOL=DENND2C;SYMBOL_SOURCE=HGNC;PolyPhen=benign;ALLELE_NUM=1;RefSeq=NM_001256404.1;SIFT=deleterious;CANONICAL=YES
chr1:115167939	G	DENND2C	ENST00000393274	missense_variant	667/2787	223/928	S/P	Tct/Cct	rs61481107	STRAND=-1;SYMBOL=DENND2C;GMAF=G:0.0060;SYMBOL_SOURCE=HGNC;RefSeq=NM_001256404.1;ALLELE_NUM=1;PolyPhen=possibly_damaging;SIFT=tolerated;CANONICAL=YES
chr1:115221116	A	AMPD1	ENST00000520113	missense_variant	1029/2343	343/780	M/I	atG/atT	rs61752478,CM041236	STRAND=-1;SYMBOL=AMPD1;GMAF=A:0.0023;SYMBOL_SOURCE=HGNC;PolyPhen=possibly_damaging;ALLELE_NUM=1;SIFT=deleterious;CANONICAL=YES
chr1:115222237	A	AMPD1	ENST00000520113	missense_variant	959/2343	320/780	K/I	aAa/aTa	rs34526199,CM041235	STRAND=-1;SYMBOL=AMPD1;GMAF=A:0.0188;SYMBOL_SOURCE=HGNC;PolyPhen=probably_damaging;ALLELE_NUM=1;SIFT=deleterious;CANONICAL=YES
chr1:115223009	A	AMPD1	ENST00000520113	missense_variant	737/2343	246/780	G/V	gGt/gTt	-	STRAND=-1;PolyPhen=probably_damaging;ALLELE_NUM=1;SYMBOL=AMPD1;SIFT=deleterious;SYMBOL_SOURCE=HGNC;CANONICAL=YES
chr1:115231254	A	AMPD1	ENST00000520113	missense_variant	242/2343	81/780	P/L	cCg/cTg	rs61752479,CM920026,COSM1162371,COSM1162372	STRAND=-1;SYMBOL=AMPD1;GMAF=A:0.0546;SYMBOL_SOURCE=HGNC;PolyPhen=probably_damaging;ALLELE_NUM=1;SIFT=deleterious;CANONICAL=YES
chr1:115236057	A	AMPD1	ENST00000520113	stop_gained,splice_region_variant	133/2343	45/780	Q/*	Caa/Taa	rs17602729,CM920025,COSM1472446,COSM423522	STRAND=-1;ALLELE_NUM=1;SYMBOL=AMPD1;CLIN_SIG=pathogenic;GMAF=A:0.0533;SYMBOL_SOURCE=HGNC;CANONICAL=YES
chr1:115282424	-	CSDE1	ENST00000438362	frameshift_variant,feature_truncation	226/2535	76/844	-	-	-	STRAND=-1;ALLELE_NUM=1;RefSeq=NM_001242891.1;SYMBOL=CSDE1;SYMBOL_SOURCE=HGNC;CANONICAL=YES
chr1:115527364	T	SYCP1	ENST00000369522	missense_variant	2578/2931	860/976	P/S	Cca/Tca	rs150731809	STRAND=1;SYMBOL=SYCP1;GMAF=T:0.0018;SYMBOL_SOURCE=HGNC;RefSeq=NM_003176.2,NM_001282541.1;ALLELE_NUM=1;PolyPhen=probably_damaging;SIFT=deleterious;CANONICAL=YES
chr1:115601595	A	TSPAN2	ENST00000369516	missense_variant	353/666	118/221	R/L	cGa/cTa	rs9659602	STRAND=-1;SYMBOL=TSPAN2;GMAF=A:0.0119;SYMBOL_SOURCE=HGNC;RefSeq=NM_005725.4;ALLELE_NUM=1;PolyPhen=possibly_damaging;SIFT=deleterious;CANONICAL=YES
chr1:115828691	G	NGF	ENST00000369512	stop_lost	726/726	242/241	*/C	tgA/tgC	COSM222453	STRAND=-1;ALLELE_NUM=1;RefSeq=NM_002506.2;SYMBOL=NGF;SYMBOL_SOURCE=HGNC;CANONICAL=YES
chr1:11585308	T	PTCHD2	ENST00000294484	missense_variant	2552/4179	851/1392	A/V	gCc/gTc	rs61750329	STRAND=1;SYMBOL=PTCHD2;GMAF=T:0.0321;SYMBOL_SOURCE=HGNC;RefSeq=NM_020780.1;ALLELE_NUM=1;PolyPhen=benign;SIFT=deleterious;CANONICAL=YES
chr1:116226631	A	VANGL1	ENST00000355485	stop_gained	1013/1575	338/524	S/*	tCa/tAa	-	STRAND=1;ALLELE_NUM=1;RefSeq=NM_001172411.1,NM_138959.2;SYMBOL=VANGL1;SYMBOL_SOURCE=HGNC;CANONICAL=YES
chr1:116269619	C	CASQ2	ENST00000261448	missense_variant	731/1200	244/399	H/R	cAc/cGc	rs28730716	STRAND=-1;SYMBOL=CASQ2;CLIN_SIG=non-pathogenic,probable-pathogenic;GMAF=C:0.0234;SYMBOL_SOURCE=HGNC;ALLELE_NUM=1;PolyPhen=possibly_damaging;RefSeq=NM_001232.3;SIFT=deleterious;CANONICAL=YES
chr1:1164124	T	SDF4	ENST00000360001	missense_variant	50/1089	17/362	G/D	gGc/gAc	-	STRAND=-1;PolyPhen=benign;ALLELE_NUM=1;SYMBOL=SDF4;SIFT=deleterious;SYMBOL_SOURCE=HGNC;CANONICAL=YES
chr1:116574169	C	SLC22A15	ENST00000369503	missense_variant	911/1644	304/547	L/P	cTg/cCg	-	STRAND=1;SYMBOL=SLC22A15;SYMBOL_SOURCE=HGNC;PolyPhen=probably_damaging;ALLELE_NUM=1;RefSeq=NM_018420.2;SIFT=deleterious;CANONICAL=YES
chr1:117087208	T	CD58	ENST00000369489	missense_variant	89/753	30/250	S/Y	tCc/tAc	rs150501186	STRAND=-1;SYMBOL=CD58;GMAF=T:0.0009;SYMBOL_SOURCE=HGNC;RefSeq=NM_001779.2;ALLELE_NUM=1;PolyPhen=possibly_damaging;SIFT=tolerated;CANONICAL=YES
chr1:11710561	G	FBXO2	ENST00000354287	missense_variant	353/891	118/296	K/T	aAg/aCg	rs9614	STRAND=-1;SYMBOL=FBXO2;GMAF=G:0.2452;SYMBOL_SOURCE=HGNC;RefSeq=NM_012168.5;ALLELE_NUM=1;PolyPhen=probably_damaging;SIFT=tolerated;CANONICAL=YES
chr1:117122288	C	IGSF3	ENST00000369483	missense_variant	3120/3645	1040/1214	D/E	gaC/gaG	rs647711,COSM1333059,COSM1333058	STRAND=-1;SYMBOL=IGSF3;GMAF=C:0.2782;SYMBOL_SOURCE=HGNC;RefSeq=NM_001542.3;ALLELE_NUM=1;PolyPhen=benign;SIFT=deleterious;CANONICAL=YES
chr1:117127417	T	IGSF3	ENST00000369483	missense_variant	2758/3645	920/1214	V/M	Gtg/Atg	rs41301291	STRAND=-1;SYMBOL=IGSF3;GMAF=T:0.0115;SYMBOL_SOURCE=HGNC;RefSeq=NM_001542.3;ALLELE_NUM=1;PolyPhen=possibly_damaging;SIFT=tolerated;CANONICAL=YES
chr1:117142736	G	IGSF3	ENST00000369483	missense_variant	1916/3645	639/1214	I/T	aTc/aCc	rs75067537,rs138851517,COSM1491688,COSM1491687	STRAND=-1;SYMBOL=IGSF3;SYMBOL_SOURCE=HGNC;PolyPhen=benign;ALLELE_NUM=1;RefSeq=NM_001542.3;SIFT=deleterious;CANONICAL=YES
chr1:117158982	T	IGSF3	ENST00000369483	stop_gained	141/3645	47/1214	Y/*	taC/taA	COSM1472466,COSM1472465	STRAND=-1;ALLELE_NUM=1;RefSeq=NM_001542.3;SYMBOL=IGSF3;SYMBOL_SOURCE=HGNC;CANONICAL=YES
chr1:11716056	T	FBXO44	ENST00000376770	missense_variant	164/768	55/255	G/V	gGc/gTc	-	STRAND=1;SYMBOL=FBXO44;SYMBOL_SOURCE=HGNC;PolyPhen=probably_damaging;ALLELE_NUM=1;RefSeq=NM_001014765.1;SIFT=deleterious;CANONICAL=YES
chr1:11716107	G	FBXO44	ENST00000376770	missense_variant	215/768	72/255	Y/C	tAc/tGc	-	STRAND=1;SYMBOL=FBXO44;SYMBOL_SOURCE=HGNC;PolyPhen=probably_damaging;ALLELE_NUM=1;RefSeq=NM_001014765.1;SIFT=deleterious;CANONICAL=YES
chr1:117554261-117554262	T	CD101	ENST00000256652	frameshift_variant,feature_elongation	514-515/3066	172/1021	-	-	-	STRAND=1;ALLELE_NUM=1;RefSeq=NM_004258.5,NM_001256106.2,NM_001256109.2,NM_001256111.2;SYMBOL=CD101;SYMBOL_SOURCE=HGNC;CANONICAL=YES
chr1:117554263	T	CD101	ENST00000256652	missense_variant	516/3066	172/1021	K/N	aaA/aaT	-	STRAND=1;SYMBOL=CD101;SYMBOL_SOURCE=HGNC;PolyPhen=probably_damaging;ALLELE_NUM=1;RefSeq=NM_004258.5,NM_001256106.2,NM_001256109.2,NM_001256111.2;SIFT=deleterious;CANONICAL=YES
chr1:117556165	A	CD101	ENST00000256652	missense_variant	979/3066	327/1021	A/T	Gct/Act	rs17235752	STRAND=1;SYMBOL=CD101;GMAF=A:0.0028;SYMBOL_SOURCE=HGNC;RefSeq=NM_004258.5,NM_001256106.2,NM_001256109.2,NM_001256111.2;ALLELE_NUM=1;PolyPhen=probably_damaging;SIFT=deleterious;CANONICAL=YES
chr1:117568358	T	CD101	ENST00000256652	missense_variant	2656/3066	886/1021	R/C	Cgt/Tgt	rs145563609	STRAND=1;SYMBOL=CD101;GMAF=T:0.0014;SYMBOL_SOURCE=HGNC;RefSeq=NM_004258.5,NM_001256106.2,NM_001256109.2,NM_001256111.2;ALLELE_NUM=1;PolyPhen=probably_damaging;SIFT=deleterious;CANONICAL=YES
chr1:117576631	T	CD101	ENST00000256652	missense_variant	2974/3066	992/1021	R/W	Cgg/Tgg	rs34248572	STRAND=1;SYMBOL=CD101;GMAF=T:0.0220;SYMBOL_SOURCE=HGNC;RefSeq=NM_004258.5,NM_001256106.2,NM_001256109.2,NM_001256111.2;ALLELE_NUM=1;PolyPhen=benign;SIFT=deleterious;CANONICAL=YES
chr1:117603131	A	TTF2	ENST00000369466	missense_variant	83/3489	28/1162	S/N	aGc/aAc	rs138286826	STRAND=1;SYMBOL=TTF2;GMAF=A:0.0041;SYMBOL_SOURCE=HGNC;RefSeq=NM_003594.3;ALLELE_NUM=1;PolyPhen=probably_damaging;SIFT=deleterious;CANONICAL=YES
chr1:117633170	A	TTF2	ENST00000369466	missense_variant	2513/3489	838/1162	R/H	cGt/cAt	rs148036415	STRAND=1;SYMBOL=TTF2;GMAF=A:0.0028;SYMBOL_SOURCE=HGNC;RefSeq=NM_003594.3;ALLELE_NUM=1;PolyPhen=probably_damaging;SIFT=deleterious;CANONICAL=YES
chr1:117635401	A	TTF2	ENST00000369466	missense_variant	2854/3489	952/1162	E/K	Gaa/Aaa	rs41306197	STRAND=1;SYMBOL=TTF2;GMAF=A:0.0069;SYMBOL_SOURCE=HGNC;RefSeq=NM_003594.3;ALLELE_NUM=1;PolyPhen=probably_damaging;SIFT=deleterious;CANONICAL=YES
chr1:117644058	G	TTF2	ENST00000369466	missense_variant	3401/3489	1134/1162	K/R	aAa/aGa	rs41276572	STRAND=1;SYMBOL=TTF2;GMAF=G:0.0073;SYMBOL_SOURCE=HGNC;RefSeq=NM_003594.3;ALLELE_NUM=1;PolyPhen=benign;SIFT=deleterious;CANONICAL=YES
chr1:117656026	T	TRIM45	ENST00000256649	missense_variant	1549/1743	517/580	G/R	Ggg/Agg	rs34644534	STRAND=-1;SYMBOL=TRIM45;GMAF=T:0.0032;SYMBOL_SOURCE=HGNC;RefSeq=NM_025188.3;ALLELE_NUM=1;PolyPhen=probably_damaging;SIFT=deleterious;CANONICAL=YES
chr1:117659283	T	TRIM45	ENST00000256649	missense_variant	1307/1743	436/580	G/E	gGa/gAa	rs61758105	STRAND=-1;SYMBOL=TRIM45;GMAF=T:0.0096;SYMBOL_SOURCE=HGNC;RefSeq=NM_025188.3;ALLELE_NUM=1;PolyPhen=probably_damaging;SIFT=deleterious;CANONICAL=YES
chr1:117659352	T	TRIM45	ENST00000256649	missense_variant	1238/1743	413/580	R/Q	cGg/cAg	rs3738413	STRAND=-1;SYMBOL=TRIM45;GMAF=T:0.0950;SYMBOL_SOURCE=HGNC;RefSeq=NM_025188.3;ALLELE_NUM=1;PolyPhen=possibly_damaging;SIFT=tolerated;CANONICAL=YES
chr1:11766424	T	DRAXIN	ENST00000294485	missense_variant	109/1050	37/349	L/F	Ctc/Ttc	rs11121804	STRAND=1;SYMBOL=DRAXIN;GMAF=T:0.1882;SYMBOL_SOURCE=HGNC;RefSeq=NM_198545.3;ALLELE_NUM=1;PolyPhen=possibly_damaging;SIFT=tolerated;CANONICAL=YES
chr1:117695862	A	VTCN1	ENST00000369458	missense_variant	575/849	192/282	S/L	tCg/tTg	rs145818315,COSM527964	STRAND=-1;SYMBOL=VTCN1;GMAF=A:0.0009;SYMBOL_SOURCE=HGNC;RefSeq=NM_024626.3;ALLELE_NUM=1;PolyPhen=benign;SIFT=deleterious;CANONICAL=YES
chr1:117712758	G	VTCN1	ENST00000369458	missense_variant	68/849	23/282	I/T	aTt/aCt	rs76778384	STRAND=-1;SYMBOL=VTCN1;GMAF=G:0.0142;SYMBOL_SOURCE=HGNC;RefSeq=NM_024626.3;ALLELE_NUM=1;PolyPhen=possibly_damaging;SIFT=deleterious;CANONICAL=YES
chr1:11771929	A	DRAXIN	ENST00000294485	missense_variant	664/1050	222/349	G/R	Ggg/Agg	rs78987150,COSM146402	STRAND=1;SYMBOL=DRAXIN;GMAF=A:0.0110;SYMBOL_SOURCE=HGNC;RefSeq=NM_198545.3;ALLELE_NUM=1;PolyPhen=probably_damaging;SIFT=deleterious;CANONICAL=YES
chr1:117753455	G	VTCN1	ENST00000369458	missense_variant	23/849	8/282	L/P	cTc/cCc	rs34957002	STRAND=-1;SYMBOL=VTCN1;GMAF=G:0.0106;SYMBOL_SOURCE=HGNC;RefSeq=NM_024626.3;ALLELE_NUM=1;PolyPhen=benign;SIFT=deleterious;CANONICAL=YES
chr1:1178925	A	FAM132A	ENST00000330388	missense_variant	539/909	180/302	A/V	gCc/gTc	rs12093154	STRAND=-1;SYMBOL=FAM132A;GMAF=A:0.1391;SYMBOL_SOURCE=HGNC;RefSeq=NM_001014980.2;ALLELE_NUM=1;PolyPhen=possibly_damaging;SIFT=tolerated;CANONICAL=YES
chr1:118165691	G	FAM46C	ENST00000369448	missense_variant	201/1176	67/391	H/Q	caC/caG	rs1630312	STRAND=1;SYMBOL=FAM46C;GMAF=T:0.2525;SYMBOL_SOURCE=HGNC;RefSeq=NM_017709.3;ALLELE_NUM=1;PolyPhen=benign;SIFT=deleterious;CANONICAL=YES
chr1:11827283	T	C1orf167	ENST00000433342	missense_variant	1488/4422	496/1473	K/N	aaG/aaT	-	STRAND=1;PolyPhen=unknown;ALLELE_NUM=1;SYMBOL=C1orf167;SIFT=deleterious;SYMBOL_SOURCE=HGNC;CANONICAL=YES
chr1:11828159	G	C1orf167	ENST00000433342	missense_variant	1552/4422	518/1473	R/G	Cga/Gga	-	STRAND=1;PolyPhen=unknown;ALLELE_NUM=1;SYMBOL=C1orf167;SIFT=deleterious;SYMBOL_SOURCE=HGNC;CANONICAL=YES
chr1:11832289	A	C1orf167	ENST00000433342	missense_variant	2033/4422	678/1473	P/H	cCc/cAc	rs61773952	STRAND=1;SYMBOL=C1orf167;GMAF=A:0.1102;SYMBOL_SOURCE=HGNC;PolyPhen=unknown;ALLELE_NUM=1;SIFT=deleterious;CANONICAL=YES
chr1:11835556	T	C1orf167	ENST00000433342	missense_variant	2125/4422	709/1473	R/C	Cgc/Tgc	rs41275456	STRAND=1;SYMBOL=C1orf167;GMAF=T:0.0973;SYMBOL_SOURCE=HGNC;PolyPhen=unknown;ALLELE_NUM=1;SIFT=deleterious;CANONICAL=YES
chr1:11838848	T	C1orf167	ENST00000433342	missense_variant	2543/4422	848/1473	S/I	aGc/aTc	rs6697244	STRAND=1;SYMBOL=C1orf167;GMAF=G:0.3554;SYMBOL_SOURCE=HGNC;PolyPhen=possibly_damaging;ALLELE_NUM=1;SIFT=deleterious;CANONICAL=YES
chr1:11839033	T	C1orf167	ENST00000433342	missense_variant	2619/4422	873/1473	W/C	tgG/tgT	rs55668272	STRAND=1;SYMBOL=C1orf167;GMAF=T:0.0096;SYMBOL_SOURCE=HGNC;PolyPhen=possibly_damaging;ALLELE_NUM=1;SIFT=deleterious;CANONICAL=YES
chr1:11839034	A	C1orf167	ENST00000433342	missense_variant	2620/4422	874/1473	A/T	Gca/Aca	rs55967531	STRAND=1;SYMBOL=C1orf167;GMAF=A:0.0900;SYMBOL_SOURCE=HGNC;PolyPhen=possibly_damaging;ALLELE_NUM=1;SIFT=tolerated;CANONICAL=YES
chr1:11839923	T	C1orf167	ENST00000433342	missense_variant	2788/4422	930/1473	R/W	Cgg/Tgg	rs12561919	STRAND=1;SYMBOL=C1orf167;GMAF=T:0.1061;SYMBOL_SOURCE=HGNC;PolyPhen=possibly_damaging;ALLELE_NUM=1;SIFT=tolerated;CANONICAL=YES
chr1:11839966	A	C1orf167	ENST00000433342	missense_variant	2831/4422	944/1473	R/H	cGt/cAt	rs4846043	STRAND=1;SYMBOL=C1orf167;GMAF=G:0.3549;SYMBOL_SOURCE=HGNC;PolyPhen=possibly_damaging;ALLELE_NUM=1;SIFT=deleterious;CANONICAL=YES
chr1:11839971	T	C1orf167	ENST00000433342	missense_variant	2836/4422	946/1473	R/W	Cgg/Tgg	rs41275460	STRAND=1;SYMBOL=C1orf167;GMAF=T:0.0455;SYMBOL_SOURCE=HGNC;PolyPhen=possibly_damaging;ALLELE_NUM=1;SIFT=deleterious;CANONICAL=YES
chr1:11839972	A	C1orf167	ENST00000433342	missense_variant	2837/4422	946/1473	R/Q	cGg/cAg	rs41275462	STRAND=1;SYMBOL=C1orf167;GMAF=A:0.1194;SYMBOL_SOURCE=HGNC;PolyPhen=benign;ALLELE_NUM=1;SIFT=deleterious;CANONICAL=YES
chr1:11844424	A	C1orf167	ENST00000433342	missense_variant	3271/4422	1091/1473	G/R	Ggg/Agg	rs7523653	STRAND=1;SYMBOL=C1orf167;GMAF=A:0.0298;SYMBOL_SOURCE=HGNC;PolyPhen=probably_damaging;ALLELE_NUM=1;SIFT=tolerated;CANONICAL=YES
chr1:11844454	C	C1orf167	ENST00000433342	missense_variant	3301/4422	1101/1473	K/Q	Aag/Cag	rs41275464	STRAND=1;SYMBOL=C1orf167;GMAF=C:0.0478;SYMBOL_SOURCE=HGNC;PolyPhen=possibly_damaging;ALLELE_NUM=1;SIFT=tolerated;CANONICAL=YES
chr1:11844520	T	C1orf167	ENST00000433342	stop_gained	3367/4422	1123/1473	Q/*	Cag/Tag	rs41275466	STRAND=1;ALLELE_NUM=1;SYMBOL=C1orf167;GMAF=T:0.0119;SYMBOL_SOURCE=HGNC;CANONICAL=YES
chr1:11845272	T	C1orf167	ENST00000433342	missense_variant	3565/4422	1189/1473	R/W	Cgg/Tgg	rs80132110	STRAND=1;SYMBOL=C1orf167;GMAF=T:0.0023;SYMBOL_SOURCE=HGNC;PolyPhen=possibly_damaging;ALLELE_NUM=1;SIFT=deleterious;CANONICAL=YES
chr1:11847449	A	C1orf167	ENST00000433342	missense_variant	3644/4422	1215/1473	R/H	cGc/cAc	rs3737967	STRAND=1;SYMBOL=C1orf167;GMAF=A:0.0505;SYMBOL_SOURCE=HGNC;PolyPhen=possibly_damaging;ALLELE_NUM=1;SIFT=tolerated;CANONICAL=YES
chr1:118476081	T	WDR3	ENST00000349139	missense_variant	139/2832	47/943	V/F	Gtt/Ttt	-	STRAND=1;SYMBOL=WDR3;SYMBOL_SOURCE=HGNC;PolyPhen=probably_damaging;ALLELE_NUM=1;RefSeq=NM_006784.2;SIFT=deleterious;CANONICAL=YES
chr1:11848068	C	C1orf167	ENST00000433342	missense_variant	3884/4422	1295/1473	C/S	tGc/tCc	rs1537514	STRAND=1;SYMBOL=C1orf167;GMAF=C:0.0900;SYMBOL_SOURCE=HGNC;PolyPhen=benign;ALLELE_NUM=1;SIFT=deleterious;CANONICAL=YES
chr1:118509284	T	SPAG17	ENST00000336338	missense_variant	6480/6672	2160/2223	H/Q	caC/caA	rs61729969	STRAND=-1;SYMBOL=SPAG17;GMAF=T:0.0303;SYMBOL_SOURCE=HGNC;RefSeq=NM_206996.2;ALLELE_NUM=1;PolyPhen=possibly_damaging;SIFT=tolerated;CANONICAL=YES
chr1:118530824	C	SPAG17	ENST00000336338	missense_variant	5525/6672	1842/2223	A/G	gCa/gGa	-	STRAND=-1;SYMBOL=SPAG17;SYMBOL_SOURCE=HGNC;PolyPhen=possibly_damaging;ALLELE_NUM=1;RefSeq=NM_206996.2;SIFT=deleterious;CANONICAL=YES
chr1:118535211	C	SPAG17	ENST00000336338	missense_variant	5239/6672	1747/2223	K/E	Aaa/Gaa	rs35290515	STRAND=-1;SYMBOL=SPAG17;GMAF=C:0.0161;SYMBOL_SOURCE=HGNC;RefSeq=NM_206996.2;ALLELE_NUM=1;PolyPhen=possibly_damaging;SIFT=deleterious;CANONICAL=YES
chr1:11855182	T	MTHFR	ENST00000376592	missense_variant	1004/1971	335/656	R/H	cGc/cAc	-	STRAND=-1;PolyPhen=possibly_damaging;ALLELE_NUM=1;SYMBOL=MTHFR;SIFT=tolerated;SYMBOL_SOURCE=HGNC;CANONICAL=YES
chr1:11856378	A	MTHFR	ENST00000376592	missense_variant	665/1971	222/656	A/V	gCc/gTc	rs1801133,CM950819,COSM146404	STRAND=-1;SYMBOL=MTHFR;CLIN_SIG=non-pathogenic;GMAF=A:0.3246;SYMBOL_SOURCE=HGNC;ALLELE_NUM=1;PolyPhen=probably_damaging;SIFT=tolerated;CANONICAL=YES
chr1:118565953	A	SPAG17	ENST00000336338	missense_variant	4043/6672	1348/2223	P/L	cCa/cTa	rs10923472	STRAND=-1;SYMBOL=SPAG17;GMAF=A:0.2906;SYMBOL_SOURCE=HGNC;RefSeq=NM_206996.2;ALLELE_NUM=1;PolyPhen=probably_damaging;SIFT=tolerated;CANONICAL=YES
chr1:118598362	G	SPAG17	ENST00000336338	missense_variant	2716/6672	906/2223	S/P	Tct/Cct	rs138706127,COSM1317698	STRAND=-1;SYMBOL=SPAG17;GMAF=G:0.0041;SYMBOL_SOURCE=HGNC;RefSeq=NM_206996.2;ALLELE_NUM=1;PolyPhen=possibly_damaging;SIFT=deleterious;CANONICAL=YES
chr1:118644524	A	SPAG17	ENST00000336338	missense_variant	473/6672	158/2223	E/V	gAa/gTa	rs17185492,COSM1178400	STRAND=-1;SYMBOL=SPAG17;GMAF=A:0.1377;SYMBOL_SOURCE=HGNC;RefSeq=NM_206996.2;ALLELE_NUM=1;PolyPhen=probably_damaging;SIFT=deleterious;CANONICAL=YES
chr1:11876706	G	CLCN6	ENST00000346436	missense_variant	248/2610	83/869	V/G	gTg/gGg	-	STRAND=1;SYMBOL=CLCN6;SYMBOL_SOURCE=HGNC;PolyPhen=benign;ALLELE_NUM=1;RefSeq=NM_001286.3;SIFT=deleterious;CANONICAL=YES
chr1:11887181	G	CLCN6	ENST00000346436	missense_variant	743/2610	248/869	A/G	gCt/gGt	-	STRAND=1;SYMBOL=CLCN6;SYMBOL_SOURCE=HGNC;PolyPhen=probably_damaging;ALLELE_NUM=1;RefSeq=NM_001286.3;SIFT=deleterious;CANONICAL=YES
chr1:11906068	G	NPPA	ENST00000376480	stop_lost	454/456	152/151	*/R	Tga/Cga	rs5065,CM040788	STRAND=-1;ALLELE_NUM=1;RefSeq=NM_006172.3;SYMBOL=NPPA;GMAF=G:0.1396;SYMBOL_SOURCE=HGNC;CANONICAL=YES
chr1:119575818	G	WARS2	ENST00000235521	missense_variant	799/1083	267/360	A/P	Gct/Cct	rs3790549	STRAND=-1;SYMBOL=WARS2;GMAF=G:0.0960;SYMBOL_SOURCE=HGNC;RefSeq=NM_201263.2,NM_015836.3;ALLELE_NUM=1;PolyPhen=possibly_damaging;SIFT=tolerated;CANONICAL=YES
chr1:11983352	T	KIAA2013	ENST00000376572	missense_variant	1228/1905	410/634	E/K	Gag/Aag	rs145773140	STRAND=-1;SYMBOL=KIAA2013;GMAF=T:0.0014;SYMBOL_SOURCE=HGNC;RefSeq=NM_138346.2;ALLELE_NUM=1;PolyPhen=possibly_damaging;SIFT=deleterious;CANONICAL=YES
chr1:119964642	G	HSD3B2	ENST00000543831	missense_variant	518/1119	173/372	L/R	cTa/cGa	CM940957	STRAND=1;SYMBOL=HSD3B2;SYMBOL_SOURCE=HGNC;PolyPhen=probably_damaging;ALLELE_NUM=1;RefSeq=NM_001166120.1;SIFT=deleterious;CANONICAL=YES
chr1:120054192	T	HSD3B1	ENST00000369413	missense_variant	212/1122	71/373	R/I	aGa/aTa	rs4986952	STRAND=1;SYMBOL=HSD3B1;GMAF=T:0.0028;SYMBOL_SOURCE=HGNC;PolyPhen=possibly_damaging;ALLELE_NUM=1;SIFT=deleterious;CANONICAL=YES
chr1:120165627	A	ZNF697	ENST00000421812	missense_variant	1339/1638	447/545	G/W	Ggg/Tgg	-	STRAND=-1;SYMBOL=ZNF697;SYMBOL_SOURCE=HGNC;PolyPhen=probably_damaging;ALLELE_NUM=1;RefSeq=NM_001080470.1;SIFT=deleterious;CANONICAL=YES
chr1:12025600	T	PLOD1	ENST00000196061	missense_variant	1534/2184	512/727	R/C	Cgc/Tgc	rs138490756	STRAND=1;SYMBOL=PLOD1;GMAF=T:0.0028;SYMBOL_SOURCE=HGNC;RefSeq=NM_000302.3;ALLELE_NUM=1;PolyPhen=benign;SIFT=deleterious;CANONICAL=YES
chr1:12032953	A	PLOD1	ENST00000196061	missense_variant	1927/2184	643/727	V/I	Gtc/Atc	rs149425237	STRAND=1;SYMBOL=PLOD1;GMAF=A:0.0005;SYMBOL_SOURCE=HGNC;RefSeq=NM_000302.3;ALLELE_NUM=1;PolyPhen=probably_damaging;SIFT=deleterious;CANONICAL=YES
chr1:120438295	C	ADAM30	ENST00000369400	missense_variant	665/2373	222/790	N/S	aAt/aGt	rs41276634	STRAND=-1;SYMBOL=ADAM30;GMAF=C:0.0014;SYMBOL_SOURCE=HGNC;RefSeq=NM_021794.3;ALLELE_NUM=1;PolyPhen=probably_damaging;SIFT=deleterious;CANONICAL=YES
chr1:120458122	T	NOTCH2	ENST00000256646	missense_variant	7223/7416	2408/2471	L/H	cTc/cAc	rs35586704	STRAND=-1;SYMBOL=NOTCH2;GMAF=T:0.0009;SYMBOL_SOURCE=HGNC;RefSeq=NM_024408.3;ALLELE_NUM=1;PolyPhen=probably_damaging;SIFT=deleterious;CANONICAL=YES
chr1:120483324-120483325	G	NOTCH2	ENST00000256646	frameshift_variant,feature_elongation	3036-3037/7416	1012-1013/2471	-	-	-	STRAND=-1;ALLELE_NUM=1;RefSeq=NM_024408.3;SYMBOL=NOTCH2;SYMBOL_SOURCE=HGNC;CANONICAL=YES
chr1:120611960	T	NOTCH2	ENST00000256646	missense_variant	61/7416	21/2471	A/T	Gcc/Acc	rs139076095,COSM1600651	STRAND=-1;SYMBOL=NOTCH2;GMAF=T:0.1547;SYMBOL_SOURCE=HGNC;RefSeq=NM_024408.3;ALLELE_NUM=1;PolyPhen=possibly_damaging;SIFT=tolerated;CANONICAL=YES
chr1:120612003-120612004	-	NOTCH2	ENST00000256646	frameshift_variant,feature_truncation	17-18/7416	2471-06-01	-	-	rs372504208,COSM132830	STRAND=-1;ALLELE_NUM=1;RefSeq=NM_024408.3;SYMBOL=NOTCH2;SYMBOL_SOURCE=HGNC;CANONICAL=YES
chr1:12082334	T	MIIP	ENST00000235332	missense_variant	297/1167	99/388	K/N	aaA/aaT	rs11553925,COSM1600191	STRAND=1;SYMBOL=MIIP;GMAF=T:0.1584;SYMBOL_SOURCE=HGNC;RefSeq=NM_021933.3;ALLELE_NUM=1;PolyPhen=possibly_damaging;SIFT=tolerated;CANONICAL=YES
chr1:120934573	T	FCGR1B	ENST00000369384	missense_variant	115/843	39/280	V/I	Gta/Ata	rs201922049,COSM1472482	STRAND=-1;SYMBOL=FCGR1B;GMAF=T:0.0927;SYMBOL_SOURCE=HGNC;RefSeq=NM_001017986.3;ALLELE_NUM=1;PolyPhen=benign;SIFT=deleterious;CANONICAL=YES
chr1:12175658	A	TNFRSF8	ENST00000263932	missense_variant	818/1788	273/595	C/Y	tGt/tAt	rs2230624	STRAND=1;SYMBOL=TNFRSF8;GMAF=A:0.0046;SYMBOL_SOURCE=HGNC;RefSeq=NM_001243.3;ALLELE_NUM=1;PolyPhen=probably_damaging;SIFT=deleterious;CANONICAL=YES
chr1:1221001	G	SCNN1D	ENST00000379116	missense_variant	515/2409	172/802	Q/R	cAg/cGg	rs72896210,COSM423624	STRAND=1;SYMBOL=SCNN1D;GMAF=G:0.0510;SYMBOL_SOURCE=HGNC;RefSeq=NM_001130413.3;ALLELE_NUM=1;PolyPhen=benign;SIFT=deleterious;CANONICAL=YES
chr1:1221436	G	SCNN1D	ENST00000379116	missense_variant	689/2409	230/802	N/S	aAt/aGt	rs2229831	STRAND=1;SYMBOL=SCNN1D;SYMBOL_SOURCE=HGNC;PolyPhen=possibly_damaging;ALLELE_NUM=1;RefSeq=NM_001130413.3;SIFT=deleterious;CANONICAL=YES
chr1:1222267	C	SCNN1D	ENST00000379116	missense_variant	1031/2409	344/802	R/P	cGc/cCc	rs11260579	STRAND=1;SYMBOL=SCNN1D;GMAF=C:0.2691;SYMBOL_SOURCE=HGNC;RefSeq=NM_001130413.3;ALLELE_NUM=1;PolyPhen=possibly_damaging;SIFT=tolerated;CANONICAL=YES
chr1:12266929	T	TNFRSF1B	ENST00000376259	missense_variant	1238/1386	413/461	S/L	tCg/tTg	-	STRAND=1;SYMBOL=TNFRSF1B;SYMBOL_SOURCE=HGNC;PolyPhen=possibly_damaging;ALLELE_NUM=1;RefSeq=NM_001066.2;SIFT=tolerated;CANONICAL=YES
chr1:1226851	T	SCNN1D	ENST00000379116	missense_variant	2270/2409	757/802	P/L	cCg/cTg	rs61730205	STRAND=1;SYMBOL=SCNN1D;GMAF=T:0.0184;SYMBOL_SOURCE=HGNC;RefSeq=NM_001130413.3;ALLELE_NUM=1;PolyPhen=benign;SIFT=deleterious;CANONICAL=YES
chr1:12316393	A	VPS13D	ENST00000358136	missense_variant	673/13167	225/4388	A/T	Gcc/Acc	rs12057307	STRAND=1;SYMBOL=VPS13D;GMAF=A:0.0294;SYMBOL_SOURCE=HGNC;RefSeq=NM_015378.2;ALLELE_NUM=1;PolyPhen=probably_damaging;SIFT=tolerated;CANONICAL=YES
chr1:12339619	T	VPS13D	ENST00000358136	missense_variant	4514/13167	1505/4388	E/V	gAa/gTa	rs4845898	STRAND=1;SYMBOL=VPS13D;GMAF=T:0.1713;SYMBOL_SOURCE=HGNC;RefSeq=NM_015378.2;ALLELE_NUM=1;PolyPhen=benign;SIFT=deleterious;CANONICAL=YES
chr1:12343225	A	VPS13D	ENST00000358136	missense_variant	5066/13167	1689/4388	M/K	aTg/aAg	-	STRAND=1;SYMBOL=VPS13D;SYMBOL_SOURCE=HGNC;PolyPhen=possibly_damaging;ALLELE_NUM=1;RefSeq=NM_015378.2;SIFT=deleterious;CANONICAL=YES
chr1:1238583	A	ACAP3	ENST00000354700	missense_variant	184/2505	62/834	R/C	Cgc/Tgc	rs145087137	STRAND=-1;SYMBOL=ACAP3;GMAF=A:0.0119;SYMBOL_SOURCE=HGNC;RefSeq=NM_030649.2;ALLELE_NUM=1;PolyPhen=possibly_damaging;SIFT=tolerated;CANONICAL=YES
chr1:12520397	A	VPS13D	ENST00000358136	missense_variant	12608/13167	4203/4388	F/Y	tTt/tAt	-	STRAND=1;SYMBOL=VPS13D;SYMBOL_SOURCE=HGNC;PolyPhen=probably_damaging;ALLELE_NUM=1;RefSeq=NM_015378.2;SIFT=deleterious;CANONICAL=YES
chr1:1266738	A	TAS1R3	ENST00000339381	missense_variant	13/2559	5/852	A/T	Gct/Act	rs76755863	STRAND=1;SYMBOL=TAS1R3;GMAF=A:0.0317;SYMBOL_SOURCE=HGNC;RefSeq=NM_152228.1;ALLELE_NUM=1;PolyPhen=benign;SIFT=deleterious;CANONICAL=YES
chr1:1268010	T	TAS1R3	ENST00000339381	missense_variant	1099/2559	367/852	G/C	Ggc/Tgc	rs147600530	STRAND=1;SYMBOL=TAS1R3;GMAF=T:0.0225;SYMBOL_SOURCE=HGNC;RefSeq=NM_152228.1;ALLELE_NUM=1;PolyPhen=probably_damaging;SIFT=deleterious;CANONICAL=YES
chr1:1271532	C	DVL1	ENST00000378891	missense_variant	2003/2013	668/670	D/G	gAc/gGc	-	STRAND=-1;SYMBOL=DVL1;SYMBOL_SOURCE=HGNC;PolyPhen=unknown;ALLELE_NUM=1;RefSeq=NM_004421.2;SIFT=deleterious;CANONICAL=YES
chr1:12721821	G	AADACL4	ENST00000376221	missense_variant	405/1224	135/407	C/W	tgC/tgG	rs375470521	STRAND=1;SYMBOL=AADACL4;SYMBOL_SOURCE=HGNC;PolyPhen=probably_damaging;ALLELE_NUM=1;RefSeq=NM_001013630.1;SIFT=deleterious;CANONICAL=YES
chr1:12785494	T	AADACL3	ENST00000359318	missense_variant	584/1053	195/350	C/F	tGt/tTt	rs7513079,COSM1333383,COSM1333384	STRAND=1;SYMBOL=AADACL3;GMAF=G:0.2989;SYMBOL_SOURCE=HGNC;RefSeq=NM_001103170.1;ALLELE_NUM=1;PolyPhen=probably_damaging;SIFT=tolerated;CANONICAL=YES
chr1:12785660	T	AADACL3	ENST00000359318	missense_variant	750/1053	250/350	M/I	atG/atT	rs3000931	STRAND=1;SYMBOL=AADACL3;CLIN_SIG=untested;GMAF=T:0.0129;SYMBOL_SOURCE=HGNC;ALLELE_NUM=1;PolyPhen=benign;RefSeq=NM_001103170.1;SIFT=deleterious;CANONICAL=YES
chr1:12785749	T	AADACL3	ENST00000359318	missense_variant	839/1053	280/350	P/L	cCg/cTg	rs11121969	STRAND=1;SYMBOL=AADACL3;GMAF=T:0.0721;SYMBOL_SOURCE=HGNC;RefSeq=NM_001103170.1;ALLELE_NUM=1;PolyPhen=probably_damaging;SIFT=deleterious;CANONICAL=YES
chr1:12815650	G	C1orf158	ENST00000288048	missense_variant,splice_region_variant	112/585	38/194	F/V	Ttc/Gtc	rs71647059	STRAND=1;SYMBOL=C1orf158;GMAF=G:0.0051;SYMBOL_SOURCE=HGNC;RefSeq=NM_152290.2;ALLELE_NUM=1;PolyPhen=probably_damaging;SIFT=deleterious;CANONICAL=YES
chr1:12819343	T	C1orf158	ENST00000288048	missense_variant	326/585	109/194	P/L	cCg/cTg	rs78632492	STRAND=1;SYMBOL=C1orf158;GMAF=T:0.0216;SYMBOL_SOURCE=HGNC;RefSeq=NM_152290.2;ALLELE_NUM=1;PolyPhen=probably_damaging;SIFT=deleterious;CANONICAL=YES
chr1:12820871	A	C1orf158	ENST00000288048	missense_variant	572/585	191/194	F/Y	tTc/tAc	rs3010920	STRAND=1;SYMBOL=C1orf158;GMAF=A:0.0028;SYMBOL_SOURCE=HGNC;RefSeq=NM_152290.2;ALLELE_NUM=1;PolyPhen=benign;SIFT=deleterious;CANONICAL=YES
chr1:12835158	A	PRAMEF12	ENST00000357726	missense_variant	148/1452	50/483	E/K	Gag/Aag	rs77870074	STRAND=1;SYMBOL=PRAMEF12;GMAF=A:0.0110;SYMBOL_SOURCE=HGNC;RefSeq=NM_001080830.1;ALLELE_NUM=1;PolyPhen=probably_damaging;SIFT=tolerated;CANONICAL=YES
chr1:12854068	C	PRAMEF1	ENST00000332296	missense_variant	292/1425	98/474	W/R	Tgg/Cgg	rs79492089	STRAND=1;SYMBOL=PRAMEF1;SYMBOL_SOURCE=HGNC;PolyPhen=possibly_damaging;ALLELE_NUM=1;RefSeq=NM_023013.2;SIFT=deleterious;CANONICAL=YES
chr1:12854090	A	PRAMEF1	ENST00000332296	stop_gained	314/1425	105/474	L/*	tTg/tAg	rs79698223,COSM1626358,COSM1626359	STRAND=1;ALLELE_NUM=1;RefSeq=NM_023013.2;SYMBOL=PRAMEF1;SYMBOL_SOURCE=HGNC;CANONICAL=YES
chr1:12854105	G	PRAMEF1	ENST00000332296	missense_variant	329/1425	110/474	E/G	gAg/gGg	rs76648802,COSM1626364,COSM1626365	STRAND=1;SYMBOL=PRAMEF1;SYMBOL_SOURCE=HGNC;PolyPhen=probably_damaging;ALLELE_NUM=1;RefSeq=NM_023013.2;SIFT=tolerated;CANONICAL=YES
chr1:12854188	C	PRAMEF1	ENST00000332296	missense_variant	412/1425	138/474	C/R	Tgt/Cgt	rs76030350	STRAND=1;SYMBOL=PRAMEF1;SYMBOL_SOURCE=HGNC;PolyPhen=probably_damaging;ALLELE_NUM=1;RefSeq=NM_023013.2;SIFT=tolerated;CANONICAL=YES
chr1:12855878	C	PRAMEF1	ENST00000332296	missense_variant	1158/1425	386/474	R/S	agA/agC	-	STRAND=1;SYMBOL=PRAMEF1;SYMBOL_SOURCE=HGNC;PolyPhen=benign;ALLELE_NUM=1;RefSeq=NM_023013.2;SIFT=deleterious;CANONICAL=YES
chr1:12887337	G	PRAMEF11	ENST00000535591	missense_variant	520/1311	174/436	C/R	Tgc/Cgc	rs143619571	STRAND=-1;SYMBOL=PRAMEF11;GMAF=G:0.0248;SYMBOL_SOURCE=HGNC;RefSeq=NM_001146344.1;ALLELE_NUM=1;PolyPhen=benign;SIFT=deleterious;CANONICAL=YES
chr1:12887363	G	PRAMEF11	ENST00000535591	missense_variant	494/1311	165/436	D/A	gAc/gCc	rs199735292	STRAND=-1;SYMBOL=PRAMEF11;SYMBOL_SOURCE=HGNC;PolyPhen=possibly_damaging;ALLELE_NUM=1;RefSeq=NM_001146344.1;SIFT=deleterious;CANONICAL=YES
chr1:12887400	A	PRAMEF11	ENST00000535591	missense_variant	457/1311	153/436	R/C	Cgc/Tgc	rs182233185	STRAND=-1;SYMBOL=PRAMEF11;GMAF=A:0.0124;SYMBOL_SOURCE=HGNC;RefSeq=NM_001146344.1;ALLELE_NUM=1;PolyPhen=benign;SIFT=deleterious;CANONICAL=YES
chr1:12888427	A	PRAMEF11	ENST00000535591	missense_variant	97/1311	33/436	P/S	Cct/Tct	-	STRAND=-1;SYMBOL=PRAMEF11;SYMBOL_SOURCE=HGNC;PolyPhen=benign;ALLELE_NUM=1;RefSeq=NM_001146344.1;SIFT=deleterious;CANONICAL=YES
chr1:12888472	A	PRAMEF11	ENST00000535591	missense_variant	52/1311	18/436	A/S	Gcc/Tcc	rs202092704	STRAND=-1;SYMBOL=PRAMEF11;SYMBOL_SOURCE=HGNC;PolyPhen=probably_damaging;ALLELE_NUM=1;RefSeq=NM_001146344.1;SIFT=deleterious;CANONICAL=YES
chr1:1290131	T	MXRA8	ENST00000309212	missense_variant	880/1329	294/442	P/T	Ccc/Acc	-	STRAND=-1;SYMBOL=MXRA8;SYMBOL_SOURCE=HGNC;PolyPhen=benign;ALLELE_NUM=1;RefSeq=NM_032348.2,NM_001282582.1;SIFT=deleterious;CANONICAL=YES
chr1:12907379	C	HNRNPCL1	ENST00000317869	missense_variant	764/882	255/293	D/G	gAt/gGt	rs74055698	STRAND=-1;SYMBOL=HNRNPCL1;GMAF=C:0.3118;SYMBOL_SOURCE=HGNC;RefSeq=NM_001013631.1,NM_001136561.2,NM_001146181.1;ALLELE_NUM=1;PolyPhen=possibly_damaging;SIFT=tolerated;CANONICAL=YES
chr1:12907533	C	HNRNPCL1	ENST00000317869	missense_variant	610/882	204/293	I/V	Att/Gtt	rs141872266,COSM1626369	STRAND=-1;SYMBOL=HNRNPCL1;GMAF=C:0.0753;SYMBOL_SOURCE=HGNC;RefSeq=NM_001013631.1,NM_001136561.2,NM_001146181.1;ALLELE_NUM=1;PolyPhen=benign;SIFT=deleterious;CANONICAL=YES
chr1:12907829	C	HNRNPCL1	ENST00000317869	missense_variant	314/882	105/293	Y/C	tAc/tGc	rs74866336,COSM1317689	STRAND=-1;SYMBOL=HNRNPCL1;SYMBOL_SOURCE=HGNC;PolyPhen=possibly_damaging;ALLELE_NUM=1;RefSeq=NM_001013631.1,NM_001136561.2,NM_001146181.1;SIFT=deleterious;CANONICAL=YES
chr1:12919067	G	PRAMEF2	ENST00000240189	missense_variant	203/1425	68/474	S/W	tCg/tGg	rs17038657,COSM221895	STRAND=1;SYMBOL=PRAMEF2;GMAF=G:0.0197;SYMBOL_SOURCE=HGNC;RefSeq=NM_023014.1;ALLELE_NUM=1;PolyPhen=possibly_damaging;SIFT=deleterious;CANONICAL=YES
chr1:12919081	T	PRAMEF2	ENST00000240189	missense_variant	217/1425	73/474	L/F	Ctt/Ttt	rs45443899	STRAND=1;SYMBOL=PRAMEF2;GMAF=T:0.1194;SYMBOL_SOURCE=HGNC;RefSeq=NM_023014.1;ALLELE_NUM=1;PolyPhen=probably_damaging;SIFT=tolerated;CANONICAL=YES
chr1:12919624	G	PRAMEF2	ENST00000240189	missense_variant	364/1425	122/474	L/V	Ctg/Gtg	rs80027487	STRAND=1;SYMBOL=PRAMEF2;GMAF=G:0.0758;SYMBOL_SOURCE=HGNC;RefSeq=NM_023014.1;ALLELE_NUM=1;PolyPhen=possibly_damaging;SIFT=tolerated;CANONICAL=YES
chr1:12919891	T	PRAMEF2	ENST00000240189	stop_gained	631/1425	211/474	E/*	Gaa/Taa	rs75411676	STRAND=1;ALLELE_NUM=1;RefSeq=NM_023014.1;SYMBOL=PRAMEF2;GMAF=T:0.0785;SYMBOL_SOURCE=HGNC;CANONICAL=YES
chr1:12919934	G	PRAMEF2	ENST00000240189	missense_variant	674/1425	225/474	Y/C	tAt/tGt	-	STRAND=1;SYMBOL=PRAMEF2;SYMBOL_SOURCE=HGNC;PolyPhen=benign;ALLELE_NUM=1;RefSeq=NM_023014.1;SIFT=deleterious;CANONICAL=YES
chr1:12921132	G	PRAMEF2	ENST00000240189	missense_variant	923/1425	308/474	E/G	gAg/gGg	rs12139550	STRAND=1;SYMBOL=PRAMEF2;GMAF=G:0.1065;SYMBOL_SOURCE=HGNC;RefSeq=NM_023014.1;ALLELE_NUM=1;PolyPhen=possibly_damaging;SIFT=tolerated;CANONICAL=YES
chr1:12921333	A	PRAMEF2	ENST00000240189	missense_variant	1124/1425	375/474	C/Y	tGc/tAc	rs56145411	STRAND=1;SYMBOL=PRAMEF2;GMAF=A:0.1635;SYMBOL_SOURCE=HGNC;RefSeq=NM_023014.1;ALLELE_NUM=1;PolyPhen=benign;SIFT=deleterious;CANONICAL=YES
chr1:12939546-12939547	G	PRAMEF4	ENST00000235349	frameshift_variant,feature_elongation	1255-1256/1437	419/478	-	-	rs200652754	STRAND=-1;ALLELE_NUM=1;RefSeq=NM_001009611.2;SYMBOL=PRAMEF4;GMAF=G:0.0528;SYMBOL_SOURCE=HGNC;CANONICAL=YES
chr1:12939655	G	PRAMEF4	ENST00000235349	missense_variant	1147/1437	383/478	N/H	Aac/Cac	rs74842149	STRAND=-1;SYMBOL=PRAMEF4;SYMBOL_SOURCE=HGNC;PolyPhen=possibly_damaging;ALLELE_NUM=1;RefSeq=NM_001009611.2;SIFT=deleterious;CANONICAL=YES
chr1:12942114	A	PRAMEF4	ENST00000235349	missense_variant	436/1437	146/478	R/W	Cgg/Tgg	-	STRAND=-1;SYMBOL=PRAMEF4;SYMBOL_SOURCE=HGNC;PolyPhen=possibly_damaging;ALLELE_NUM=1;RefSeq=NM_001009611.2;SIFT=tolerated;CANONICAL=YES
chr1:12942989	T	PRAMEF4	ENST00000235349	missense_variant	227/1437	76/478	C/Y	tGt/tAt	rs148549660	STRAND=-1;SYMBOL=PRAMEF4;SYMBOL_SOURCE=HGNC;PolyPhen=possibly_damaging;ALLELE_NUM=1;RefSeq=NM_001009611.2;SIFT=tolerated;CANONICAL=YES
chr1:12942990	G	PRAMEF4	ENST00000235349	missense_variant	226/1437	76/478	C/R	Tgt/Cgt	rs143934691	STRAND=-1;SYMBOL=PRAMEF4;GMAF=G:0.0193;SYMBOL_SOURCE=HGNC;RefSeq=NM_001009611.2;ALLELE_NUM=1;PolyPhen=possibly_damaging;SIFT=tolerated;CANONICAL=YES
chr1:12955525	T	PRAMEF10	ENST00000235347	missense_variant	154/1425	52/474	L/M	Ctg/Atg	rs202176102	STRAND=-1;SYMBOL=PRAMEF10;GMAF=T:0.0207;SYMBOL_SOURCE=HGNC;RefSeq=NM_001039361.3;ALLELE_NUM=1;PolyPhen=probably_damaging;SIFT=deleterious;CANONICAL=YES
chr1:13036247	A	PRAMEF22	ENST00000376187	missense_variant	319/1446	107/481	L/M	Ttg/Atg	rs201369259	STRAND=1;SYMBOL=PRAMEF22;SYMBOL_SOURCE=HGNC;PolyPhen=benign;ALLELE_NUM=1;RefSeq=NM_001100631.1;SIFT=deleterious;CANONICAL=YES
chr1:13052871	T	WI2-3308P17.2	ENST00000436041	missense_variant	128/273	43/90	S/N	aGc/aAc	rs79792138	STRAND=-1;PolyPhen=possibly_damaging;ALLELE_NUM=1;SYMBOL=WI2-3308P17.2;SIFT=deleterious;SYMBOL_SOURCE=Clone_based_vega_gene;CANONICAL=YES
chr1:1309490	T	AURKAIP1	ENST00000338370	missense_variant	388/600	130/199	V/M	Gtg/Atg	rs145543559	STRAND=-1;SYMBOL=AURKAIP1;GMAF=T:0.0005;SYMBOL_SOURCE=HGNC;PolyPhen=probably_damaging;ALLELE_NUM=1;SIFT=deleterious;CANONICAL=YES
chr1:1334409	G	CCNL2	ENST00000400809	missense_variant	278/1563	93/520	R/P	cGc/cCc	rs200316100	STRAND=-1;SYMBOL=CCNL2;SYMBOL_SOURCE=HGNC;PolyPhen=probably_damaging;ALLELE_NUM=1;RefSeq=NM_030937.4;SIFT=deleterious;CANONICAL=YES
chr1:1334412	G	CCNL2	ENST00000400809	missense_variant	275/1563	92/520	L/P	cTc/cCc	-	STRAND=-1;SYMBOL=CCNL2;SYMBOL_SOURCE=HGNC;PolyPhen=probably_damaging;ALLELE_NUM=1;RefSeq=NM_030937.4;SIFT=deleterious;CANONICAL=YES
chr1:13448303	C	PRAMEF13	ENST00000376132	missense_variant	1172/1425	391/474	M/R	aTg/aGg	rs75752352	STRAND=-1;SYMBOL=PRAMEF13;SYMBOL_SOURCE=HGNC;PolyPhen=benign;ALLELE_NUM=1;RefSeq=NM_001024661.1;SIFT=deleterious;CANONICAL=YES
chr1:1361530	T	TMEM88B	ENST00000378821	missense_variant	23/492	8/163	T/M	aCg/aTg	rs144957058	STRAND=1;SYMBOL=TMEM88B;GMAF=T:0.0225;SYMBOL_SOURCE=HGNC;RefSeq=NM_001146685.1;ALLELE_NUM=1;PolyPhen=unknown;SIFT=deleterious;CANONICAL=YES
chr1:1372442	T	VWA1	ENST00000476993	missense_variant	209/1338	70/445	A/V	gCc/gTc	-	STRAND=1;SYMBOL=VWA1;SYMBOL_SOURCE=HGNC;PolyPhen=probably_damaging;ALLELE_NUM=1;RefSeq=NM_022834.4;SIFT=tolerated;CANONICAL=YES
chr1:13802424	G	LRRC38	ENST00000376085	missense_variant	775/885	259/294	S/P	Tcc/Ccc	-	STRAND=-1;SYMBOL=LRRC38;SYMBOL_SOURCE=HGNC;PolyPhen=probably_damaging;ALLELE_NUM=1;RefSeq=NM_001010847.1;SIFT=tolerated;CANONICAL=YES
chr1:13839770	T	LRRC38	ENST00000376085	missense_variant	319/885	107/294	V/M	Gtg/Atg	rs149475966	STRAND=-1;SYMBOL=LRRC38;GMAF=T:0.0018;SYMBOL_SOURCE=HGNC;RefSeq=NM_001010847.1;ALLELE_NUM=1;PolyPhen=possibly_damaging;SIFT=deleterious;CANONICAL=YES
chr1:1387764	A	ATAD3C	ENST00000378785	missense_variant	172/1236	58/411	G/R	Ggg/Agg	rs9793256	STRAND=1;SYMBOL=ATAD3C;GMAF=A:0.2548;SYMBOL_SOURCE=HGNC;RefSeq=NM_001039211.2;ALLELE_NUM=1;PolyPhen=probably_damaging;SIFT=deleterious;CANONICAL=YES
chr1:1389774	T	ATAD3C	ENST00000378785	missense_variant	272/1236	91/411	A/V	gCg/gTg	rs182547232	STRAND=1;SYMBOL=ATAD3C;GMAF=T:0.0142;SYMBOL_SOURCE=HGNC;RefSeq=NM_001039211.2;ALLELE_NUM=1;PolyPhen=possibly_damaging;SIFT=deleterious;CANONICAL=YES
chr1:1392552	G	ATAD3C	ENST00000378785	missense_variant	733/1236	245/411	R/G	Cga/Gga	rs373927712	STRAND=1;SYMBOL=ATAD3C;SYMBOL_SOURCE=HGNC;PolyPhen=probably_damaging;ALLELE_NUM=1;RefSeq=NM_001039211.2;SIFT=deleterious;CANONICAL=YES
chr1:14105291	A	PRDM2	ENST00000235372	missense_variant	1001/5157	334/1718	C/Y	tGc/tAc	rs41269803	STRAND=1;SYMBOL=PRDM2;GMAF=A:0.0069;SYMBOL_SOURCE=HGNC;RefSeq=NM_012231.4;ALLELE_NUM=1;PolyPhen=benign;SIFT=deleterious;CANONICAL=YES
chr1:14107135	G	PRDM2	ENST00000235372	missense_variant	2845/5157	949/1718	P/A	Cct/Gct	rs116238585	STRAND=1;SYMBOL=PRDM2;GMAF=G:0.0106;SYMBOL_SOURCE=HGNC;RefSeq=NM_012231.4;ALLELE_NUM=1;PolyPhen=possibly_damaging;SIFT=tolerated;CANONICAL=YES
chr1:14107944-14107945	A	PRDM2	ENST00000235372	frameshift_variant,feature_elongation	3654-3655/5157	1218-1219/1718	-	-	-	STRAND=1;ALLELE_NUM=1;RefSeq=NM_012231.4;SYMBOL=PRDM2;SYMBOL_SOURCE=HGNC;CANONICAL=YES
chr1:14107946	T	PRDM2	ENST00000235372	missense_variant	3656/5157	1219/1718	C/F	tGc/tTc	-	STRAND=1;SYMBOL=PRDM2;SYMBOL_SOURCE=HGNC;PolyPhen=unknown;ALLELE_NUM=1;RefSeq=NM_012231.4;SIFT=deleterious;CANONICAL=YES
chr1:1412659	T	ATAD3B	ENST00000308647	missense_variant	211/1947	71/648	A/S	Gcc/Tcc	rs146343349	STRAND=1;SYMBOL=ATAD3B;GMAF=T:0.0271;SYMBOL_SOURCE=HGNC;RefSeq=NM_031921.4;ALLELE_NUM=1;PolyPhen=probably_damaging;SIFT=deleterious;CANONICAL=YES
chr1:14143022	C	PRDM2	ENST00000235372	missense_variant	5137/5157	1713/1718	G/R	Gga/Cga	-	STRAND=1;SYMBOL=PRDM2;SYMBOL_SOURCE=HGNC;PolyPhen=unknown;ALLELE_NUM=1;RefSeq=NM_012231.4;SIFT=deleterious;CANONICAL=YES
chr1:1420486	G	ATAD3B	ENST00000308647	missense_variant	841/1947	281/648	K/E	Aag/Gag	-	STRAND=1;SYMBOL=ATAD3B;SYMBOL_SOURCE=HGNC;PolyPhen=probably_damaging;ALLELE_NUM=1;RefSeq=NM_031921.4;SIFT=deleterious;CANONICAL=YES
chr1:1421954	A	ATAD3B	ENST00000308647	missense_variant	1120/1947	374/648	A/T	Gcc/Acc	rs137911966	STRAND=1;SYMBOL=ATAD3B;GMAF=A:0.0271;SYMBOL_SOURCE=HGNC;RefSeq=NM_031921.4;ALLELE_NUM=1;PolyPhen=probably_damaging;SIFT=deleterious;CANONICAL=YES
chr1:1421991	A	ATAD3B	ENST00000308647	missense_variant	1157/1947	386/648	R/Q	cGg/cAg	rs860213	STRAND=1;SYMBOL=ATAD3B;GMAF=A:0.3990;SYMBOL_SOURCE=HGNC;RefSeq=NM_031921.4;ALLELE_NUM=1;PolyPhen=possibly_damaging;SIFT=deleterious;CANONICAL=YES
chr1:1423286	G	ATAD3B	ENST00000308647	missense_variant	1258/1947	420/648	R/G	Cga/Gga	-	STRAND=1;SYMBOL=ATAD3B;SYMBOL_SOURCE=HGNC;PolyPhen=probably_damaging;ALLELE_NUM=1;RefSeq=NM_031921.4;SIFT=deleterious;CANONICAL=YES
chr1:1426050	C	ATAD3B	ENST00000308647	missense_variant,splice_region_variant	1613/1947	538/648	Q/P	cAg/cCg	rs138009989	STRAND=1;SYMBOL=ATAD3B;GMAF=C:0.0046;SYMBOL_SOURCE=HGNC;RefSeq=NM_031921.4;ALLELE_NUM=1;PolyPhen=probably_damaging;SIFT=deleterious;CANONICAL=YES
chr1:1430985	T	ATAD3B	ENST00000308647	missense_variant	1735/1947	579/648	R/C	Cgc/Tgc	rs139902189	STRAND=1;SYMBOL=ATAD3B;GMAF=T:0.0840;SYMBOL_SOURCE=HGNC;RefSeq=NM_031921.4;ALLELE_NUM=1;PolyPhen=possibly_damaging;SIFT=deleterious;CANONICAL=YES
chr1:1431075	A	ATAD3B	ENST00000308647	missense_variant	1825/1947	609/648	G/S	Ggc/Agc	rs79205801	STRAND=1;SYMBOL=ATAD3B;GMAF=A:0.0115;SYMBOL_SOURCE=HGNC;RefSeq=NM_031921.4;ALLELE_NUM=1;PolyPhen=benign;SIFT=deleterious;CANONICAL=YES
chr1:1431109	A	ATAD3B	ENST00000308647	missense_variant	1859/1947	620/648	G/E	gGg/gAg	rs144198445	STRAND=1;SYMBOL=ATAD3B;GMAF=A:0.0129;SYMBOL_SOURCE=HGNC;RefSeq=NM_031921.4;ALLELE_NUM=1;PolyPhen=possibly_damaging;SIFT=deleterious;CANONICAL=YES
chr1:1431166	T	ATAD3B	ENST00000308647	missense_variant	1916/1947	639/648	P/L	cCg/cTg	-	STRAND=1;SYMBOL=ATAD3B;SYMBOL_SOURCE=HGNC;PolyPhen=benign;ALLELE_NUM=1;RefSeq=NM_031921.4;SIFT=deleterious;CANONICAL=YES
chr1:143767513	T	PPIAL4G	ENST00000419275	missense_variant	336/495	112/164	F/L	ttT/ttA	rs6604511	STRAND=-1;SYMBOL=PPIAL4G;SYMBOL_SOURCE=HGNC;PolyPhen=possibly_damaging;ALLELE_NUM=1;RefSeq=NM_001123068.1;SIFT=deleterious;CANONICAL=YES
chr1:143767756	A	PPIAL4G	ENST00000419275	missense_variant	93/495	31/164	K/N	aaG/aaT	rs201142708	STRAND=-1;SYMBOL=PPIAL4G;SYMBOL_SOURCE=HGNC;PolyPhen=possibly_damaging;ALLELE_NUM=1;RefSeq=NM_001123068.1;SIFT=deleterious;CANONICAL=YES
chr1:144220850	G	NBPF8	ENST00000369365	missense_variant	10770/11424	3590/3807	C/W	tgT/tgG	rs370047452,COSM1645646	STRAND=1;PolyPhen=probably_damaging;ALLELE_NUM=1;SYMBOL=NBPF8;SIFT=deleterious;SYMBOL_SOURCE=HGNC;CANONICAL=YES
chr1:1447692	A	ATAD3A	ENST00000378755	missense_variant	44/1905	15/634	G/D	gGc/gAc	rs2274435	STRAND=1;SYMBOL=ATAD3A;GMAF=A:0.1731;SYMBOL_SOURCE=HGNC;RefSeq=NM_018188.3;ALLELE_NUM=1;PolyPhen=possibly_damaging;SIFT=tolerated;CANONICAL=YES
chr1:144816565	T	NBPF9	ENST00000375552	missense_variant	695/2052	232/683	S/F	tCc/tTc	-	STRAND=1;SYMBOL=NBPF9;SYMBOL_SOURCE=HGNC;PolyPhen=probably_damaging;ALLELE_NUM=1;RefSeq=NM_001277444.1,NM_001037675.3;SIFT=deleterious;CANONICAL=YES
chr1:144828764	T	NBPF9	ENST00000375552	stop_gained	2032/2052	678/683	E/*	Gaa/Taa	rs114576842	STRAND=1;ALLELE_NUM=1;RefSeq=NM_001277444.1,NM_001037675.3;SYMBOL=NBPF9;SYMBOL_SOURCE=HGNC;CANONICAL=YES
chr1:144852390	T	PDE4DIP	ENST00000369356	stop_gained	7053/7089	2351/2362	W/*	tgG/tgA	rs61804988	STRAND=-1;ALLELE_NUM=1;RefSeq=NM_014644.5,NM_001198834.3;SYMBOL=PDE4DIP;SYMBOL_SOURCE=HGNC;CANONICAL=YES
chr1:144863320	C	PDE4DIP	ENST00000369356	missense_variant,splice_region_variant	6083/7089	2028/2362	K/R	aAa/aGa	rs139822181	STRAND=-1;SYMBOL=PDE4DIP;GMAF=C:0.0473;SYMBOL_SOURCE=HGNC;RefSeq=NM_014644.5,NM_001198834.3;ALLELE_NUM=1;PolyPhen=possibly_damaging;SIFT=tolerated;CANONICAL=YES
chr1:144863401	C	PDE4DIP	ENST00000369356	missense_variant	6002/7089	2001/2362	E/G	gAg/gGg	rs71225704	STRAND=-1;SYMBOL=PDE4DIP;GMAF=C:0.0960;SYMBOL_SOURCE=HGNC;RefSeq=NM_014644.5,NM_001198834.3;ALLELE_NUM=1;PolyPhen=possibly_damaging;SIFT=deleterious;CANONICAL=YES
chr1:144864277	A	PDE4DIP	ENST00000369356	stop_gained	5818/7089	1940/2362	R/*	Cga/Tga	rs139257887	STRAND=-1;ALLELE_NUM=1;RefSeq=NM_014644.5,NM_001198834.3;SYMBOL=PDE4DIP;SYMBOL_SOURCE=HGNC;CANONICAL=YES
chr1:144866601	A	PDE4DIP	ENST00000369356	missense_variant	5641/7089	1881/2362	R/C	Cgt/Tgt	rs201187446	STRAND=-1;SYMBOL=PDE4DIP;GMAF=A:0.0014;SYMBOL_SOURCE=HGNC;RefSeq=NM_014644.5,NM_001198834.3;ALLELE_NUM=1;PolyPhen=probably_damaging;SIFT=deleterious;CANONICAL=YES
chr1:144866643	A	PDE4DIP	ENST00000369356	missense_variant	5599/7089	1867/2362	R/C	Cgc/Tgc	rs1620560	STRAND=-1;SYMBOL=PDE4DIP;GMAF=G:0.5000;SYMBOL_SOURCE=HGNC;RefSeq=NM_014644.5,NM_001198834.3;ALLELE_NUM=1;PolyPhen=probably_damaging;SIFT=deleterious;CANONICAL=YES
chr1:144871738	A	PDE4DIP	ENST00000369356	missense_variant	5224/7089	1742/2362	A/S	Gct/Tct	rs1698605	STRAND=-1;SYMBOL=PDE4DIP;GMAF=C:0.5000;SYMBOL_SOURCE=HGNC;RefSeq=NM_014644.5,NM_001198834.3;ALLELE_NUM=1;PolyPhen=probably_damaging;SIFT=tolerated;CANONICAL=YES
chr1:144871755	T	PDE4DIP	ENST00000369356	missense_variant	5207/7089	1736/2362	V/E	gTg/gAg	rs1778159	STRAND=-1;SYMBOL=PDE4DIP;SYMBOL_SOURCE=HGNC;PolyPhen=possibly_damaging;ALLELE_NUM=1;RefSeq=NM_014644.5,NM_001198834.3;SIFT=tolerated;CANONICAL=YES
chr1:144871878-144871879	C	PDE4DIP	ENST00000369356	frameshift_variant,feature_elongation	5083-5084/7089	1695/2362	-	-	-	STRAND=-1;ALLELE_NUM=1;RefSeq=NM_014644.5,NM_001198834.3;SYMBOL=PDE4DIP;SYMBOL_SOURCE=HGNC;CANONICAL=YES
chr1:144873963	-	PDE4DIP	ENST00000369356	frameshift_variant,feature_truncation	4994/7089	1665/2362	-	-	rs11341221	STRAND=-1;ALLELE_NUM=1;RefSeq=NM_014644.5,NM_001198834.3;SYMBOL=PDE4DIP;GMAF=-:0.2718;SYMBOL_SOURCE=HGNC;CANONICAL=YES
chr1:144880832	C	PDE4DIP	ENST00000369356	missense_variant	3796/7089	1266/2362	K/E	Aag/Gag	rs12568796	STRAND=-1;SYMBOL=PDE4DIP;GMAF=C:0.2039;SYMBOL_SOURCE=HGNC;RefSeq=NM_014644.5,NM_001198834.3;ALLELE_NUM=1;PolyPhen=probably_damaging;SIFT=deleterious;CANONICAL=YES
chr1:144881463	T	PDE4DIP	ENST00000369356	missense_variant	3733/7089	1245/2362	A/T	Gct/Act	rs147815016	STRAND=-1;SYMBOL=PDE4DIP;SYMBOL_SOURCE=HGNC;PolyPhen=probably_damaging;ALLELE_NUM=1;RefSeq=NM_014644.5,NM_001198834.3;SIFT=tolerated;CANONICAL=YES
chr1:144882823	T	PDE4DIP	ENST00000369356	missense_variant	3196/7089	1066/2362	A/T	Gca/Aca	rs1698647	STRAND=-1;SYMBOL=PDE4DIP;GMAF=C:0.5000;SYMBOL_SOURCE=HGNC;RefSeq=NM_014644.5,NM_001198834.3;ALLELE_NUM=1;PolyPhen=possibly_damaging;SIFT=tolerated;CANONICAL=YES
chr1:144915561	A	PDE4DIP	ENST00000369356	stop_gained	1864/7089	622/2362	R/*	Cga/Tga	rs1778111	STRAND=-1;ALLELE_NUM=1;RefSeq=NM_014644.5,NM_001198834.3;SYMBOL=PDE4DIP;GMAF=G:0.5000;SYMBOL_SOURCE=HGNC;CANONICAL=YES
chr1:144915624	-	PDE4DIP	ENST00000369356	frameshift_variant,feature_truncation	1801/7089	601/2362	-	-	rs1778112,rs66512216	STRAND=-1;ALLELE_NUM=1;RefSeq=NM_014644.5,NM_001198834.3;SYMBOL=PDE4DIP;GMAF=A:0.3696,-:0.1919;SYMBOL_SOURCE=HGNC;CANONICAL=YES
chr1:144916676	T	PDE4DIP	ENST00000369356	stop_gained	1679/7089	560/2362	W/*	tGg/tAg	rs1698683	STRAND=-1;ALLELE_NUM=1;RefSeq=NM_014644.5,NM_001198834.3;SYMBOL=PDE4DIP;GMAF=T:0.2663;SYMBOL_SOURCE=HGNC;CANONICAL=YES
chr1:144916748	G	PDE4DIP	ENST00000369356	missense_variant,splice_region_variant	1607/7089	536/2362	S/T	aGt/aCt	rs1747930	STRAND=-1;SYMBOL=PDE4DIP;GMAF=C:0.5000;SYMBOL_SOURCE=HGNC;RefSeq=NM_014644.5,NM_001198834.3;ALLELE_NUM=1;PolyPhen=benign;SIFT=deleterious;CANONICAL=YES
chr1:144917828	-	PDE4DIP	ENST00000369356	frameshift_variant,feature_truncation	1458/7089	486/2362	-	-	rs11295415	STRAND=-1;ALLELE_NUM=1;RefSeq=NM_014644.5,NM_001198834.3;SYMBOL=PDE4DIP;GMAF=-:0.2493;SYMBOL_SOURCE=HGNC;CANONICAL=YES
chr1:144918957	A	PDE4DIP	ENST00000369356	missense_variant	1229/7089	410/2362	E/V	gAa/gTa	rs1061308	STRAND=-1;SYMBOL=PDE4DIP;GMAF=T:0.5000;SYMBOL_SOURCE=HGNC;RefSeq=NM_014644.5,NM_001198834.3;ALLELE_NUM=1;PolyPhen=probably_damaging;SIFT=deleterious;CANONICAL=YES
chr1:144922523	T	PDE4DIP	ENST00000369356	missense_variant	884/7089	295/2362	R/H	cGt/cAt	rs2455994	STRAND=-1;SYMBOL=PDE4DIP;GMAF=T:0.2617;SYMBOL_SOURCE=HGNC;RefSeq=NM_014644.5,NM_001198834.3;ALLELE_NUM=1;PolyPhen=benign;SIFT=deleterious;CANONICAL=YES
chr1:144923729	-	PDE4DIP	ENST00000369356	frameshift_variant,feature_truncation	729/7089	243/2362	-	-	rs3215779	STRAND=-1;ALLELE_NUM=1;RefSeq=NM_014644.5,NM_001198834.3;SYMBOL=PDE4DIP;SYMBOL_SOURCE=HGNC;CANONICAL=YES
chr1:144994658	A	PDE4DIP	ENST00000369356	missense_variant	74/7089	25/2362	R/L	cGc/cTc	rs1664022	STRAND=-1;SYMBOL=PDE4DIP;GMAF=A:0.4991;SYMBOL_SOURCE=HGNC;RefSeq=NM_014644.5,NM_001198834.3;ALLELE_NUM=1;PolyPhen=probably_damaging;SIFT=deleterious;CANONICAL=YES
chr1:145281408	T	NOTCH2NL	ENST00000369340	missense_variant	338/711	113/236	P/L	cCc/cTc	rs201164506	STRAND=1;PolyPhen=probably_damaging;ALLELE_NUM=1;SYMBOL=NOTCH2NL;SIFT=deleterious;SYMBOL_SOURCE=HGNC;CANONICAL=YES
chr1:145281543	T	NOTCH2NL	ENST00000369340	missense_variant	473/711	158/236	T/I	aCc/aTc	rs8002	STRAND=1;PolyPhen=probably_damaging;ALLELE_NUM=1;SYMBOL=NOTCH2NL;SIFT=tolerated;SYMBOL_SOURCE=HGNC;CANONICAL=YES
chr1:145281613	A	NOTCH2NL	ENST00000369340	missense_variant	543/711	181/236	S/R	agC/agA	rs12120756,COSM1600700,COSM1600699	STRAND=1;PolyPhen=possibly_damaging;ALLELE_NUM=1;SYMBOL=NOTCH2NL;SIFT=tolerated;SYMBOL_SOURCE=HGNC;CANONICAL=YES
chr1:145281633	A	NOTCH2NL	ENST00000369340	missense_variant	563/711	188/236	P/H	cCc/cAc	rs28576333,COSM1600702,COSM1600701	STRAND=1;PolyPhen=probably_damaging;ALLELE_NUM=1;SYMBOL=NOTCH2NL;SIFT=deleterious;SYMBOL_SOURCE=HGNC;CANONICAL=YES
chr1:145281656	T	NOTCH2NL	ENST00000369340	missense_variant	586/711	196/236	T/S	Acc/Tcc	rs4649852,COSM1179143,COSM1179144	STRAND=1;PolyPhen=probably_damaging;ALLELE_NUM=1;SYMBOL=NOTCH2NL;SIFT=tolerated;SYMBOL_SOURCE=HGNC;CANONICAL=YES
chr1:145293425	A	NBPF10	ENST00000342960	missense_variant	20/10662	3553-07-01	P/H	cCt/cAt	rs7366490	STRAND=1;SYMBOL=NBPF10;SYMBOL_SOURCE=HGNC;PolyPhen=benign;ALLELE_NUM=1;RefSeq=NM_001039703.5;SIFT=deleterious;CANONICAL=YES
chr1:145293428	C	NBPF10	ENST00000342960	missense_variant	23/10662	3553-08-01	W/S	tGg/tCg	rs199928078	STRAND=1;SYMBOL=NBPF10;SYMBOL_SOURCE=HGNC;PolyPhen=benign;ALLELE_NUM=1;RefSeq=NM_001039703.5;SIFT=deleterious;CANONICAL=YES
chr1:145293510	G	NBPF10	ENST00000342960	missense_variant	105/10662	35/3553	F/L	ttC/ttG	rs4356110	STRAND=1;SYMBOL=NBPF10;SYMBOL_SOURCE=HGNC;PolyPhen=benign;ALLELE_NUM=1;RefSeq=NM_001039703.5;SIFT=deleterious;CANONICAL=YES
chr1:145296478	T	NBPF10	ENST00000342960	missense_variant	400/10662	134/3553	D/Y	Gat/Tat	rs6663523	STRAND=1;SYMBOL=NBPF10;SYMBOL_SOURCE=HGNC;PolyPhen=benign;ALLELE_NUM=1;RefSeq=NM_001039703.5;SIFT=deleterious;CANONICAL=YES
chr1:145297646	A	NBPF10	ENST00000342960	missense_variant	521/10662	174/3553	V/D	gTt/gAt	rs377464088	STRAND=1;SYMBOL=NBPF10;SYMBOL_SOURCE=HGNC;PolyPhen=probably_damaging;ALLELE_NUM=1;RefSeq=NM_001039703.5;SIFT=tolerated;CANONICAL=YES
chr1:145365372	G	NBPF10	ENST00000342960	missense_variant	9997/10662	3333/3553	L/V	Ctt/Gtt	rs4126496	STRAND=1;SYMBOL=NBPF10;SYMBOL_SOURCE=HGNC;PolyPhen=probably_damaging;ALLELE_NUM=1;RefSeq=NM_001039703.5;SIFT=tolerated;CANONICAL=YES
chr1:145368461	C	NBPF10	ENST00000342960	missense_variant	10439/10662	3480/3553	E/A	gAa/gCa	rs12128680	STRAND=1;SYMBOL=NBPF10;SYMBOL_SOURCE=HGNC;PolyPhen=benign;ALLELE_NUM=1;RefSeq=NM_001039703.5;SIFT=deleterious;CANONICAL=YES
chr1:145368664	T	NBPF10	ENST00000342960	stop_gained	10642/10662	3548/3553	G/*	Gga/Tga	rs201638494	STRAND=1;ALLELE_NUM=1;RefSeq=NM_001039703.5;SYMBOL=NBPF10;SYMBOL_SOURCE=HGNC;CANONICAL=YES
chr1:145416584	G	HFE2	ENST00000336751	missense_variant	929/1281	310/426	A/G	gCt/gGt	rs7540883	STRAND=1;SYMBOL=HFE2;GMAF=G:0.0225;SYMBOL_SOURCE=HGNC;RefSeq=NM_213653.3;ALLELE_NUM=1;PolyPhen=possibly_damaging;SIFT=deleterious;CANONICAL=YES
chr1:145440072	T	TXNIP	ENST00000369317	missense_variant	506/1176	169/391	S/F	tCc/tTc	-	STRAND=1;SYMBOL=TXNIP;SYMBOL_SOURCE=HGNC;PolyPhen=possibly_damaging;ALLELE_NUM=1;RefSeq=NM_006472.4;SIFT=tolerated;CANONICAL=YES
chr1:145456658-145456659	T	POLR3GL	ENST00000369314	frameshift_variant,feature_elongation	635-636/657	212/218	-	-	-	STRAND=-1;ALLELE_NUM=1;RefSeq=NM_032305.1;SYMBOL=POLR3GL;SYMBOL_SOURCE=HGNC;CANONICAL=YES
chr1:145456663	-	POLR3GL	ENST00000369314	frameshift_variant,feature_truncation	631/657	211/218	-	-	-	STRAND=-1;ALLELE_NUM=1;RefSeq=NM_032305.1;SYMBOL=POLR3GL;SYMBOL_SOURCE=HGNC;CANONICAL=YES
chr1:145457991	-	POLR3GL	ENST00000369314	frameshift_variant,feature_truncation	269/657	90/218	-	-	-	STRAND=-1;ALLELE_NUM=1;RefSeq=NM_032305.1;SYMBOL=POLR3GL;SYMBOL_SOURCE=HGNC;CANONICAL=YES
chr1:145530939	T	ITGA10	ENST00000369304	missense_variant	671/3504	224/1167	T/M	aCg/aTg	rs146565671	STRAND=1;SYMBOL=ITGA10;GMAF=T:0.0018;SYMBOL_SOURCE=HGNC;RefSeq=NM_003637.3;ALLELE_NUM=1;PolyPhen=probably_damaging;SIFT=deleterious;CANONICAL=YES
chr1:145532799-145532800	AG	ITGA10	ENST00000369304	frameshift_variant,feature_elongation	1118-1119/3504	373/1167	-	-	-	STRAND=1;ALLELE_NUM=1;RefSeq=NM_003637.3;SYMBOL=ITGA10;SYMBOL_SOURCE=HGNC;CANONICAL=YES
chr1:145533877	G	ITGA10	ENST00000369304	missense_variant	1523/3504	508/1167	A/G	gCc/gGc	-	STRAND=1;SYMBOL=ITGA10;SYMBOL_SOURCE=HGNC;PolyPhen=probably_damaging;ALLELE_NUM=1;RefSeq=NM_003637.3;SIFT=deleterious;CANONICAL=YES
chr1:145535814	T	ITGA10	ENST00000369304	missense_variant	2002/3504	668/1167	R/W	Cgg/Tgg	rs36073645,COSM1168635	STRAND=1;SYMBOL=ITGA10;GMAF=T:0.0225;SYMBOL_SOURCE=HGNC;RefSeq=NM_003637.3;ALLELE_NUM=1;PolyPhen=probably_damaging;SIFT=deleterious;CANONICAL=YES
chr1:145541460	T	ITGA10	ENST00000369304	missense_variant	3248/3504	1083/1167	T/M	aCg/aTg	rs61741868	STRAND=1;SYMBOL=ITGA10;GMAF=T:0.0280;SYMBOL_SOURCE=HGNC;RefSeq=NM_003637.3;ALLELE_NUM=1;PolyPhen=benign;SIFT=deleterious;CANONICAL=YES
chr1:1455533	A	ATAD3A	ENST00000378755	missense_variant	671/1905	224/634	R/Q	cGg/cAg	rs141500603	STRAND=1;SYMBOL=ATAD3A;GMAF=A:0.0073;SYMBOL_SOURCE=HGNC;RefSeq=NM_018188.3;ALLELE_NUM=1;PolyPhen=possibly_damaging;SIFT=tolerated;CANONICAL=YES
chr1:145555811	A	ANKRD35	ENST00000355594	missense_variant	159/3006	53/1001	N/K	aaT/aaA	rs6658371	STRAND=1;SYMBOL=ANKRD35;GMAF=A:0.0078;SYMBOL_SOURCE=HGNC;RefSeq=NM_144698.4;ALLELE_NUM=1;PolyPhen=possibly_damaging;SIFT=tolerated;CANONICAL=YES
chr1:145561169	G	ANKRD35	ENST00000355594	missense_variant	857/3006	286/1001	E/G	gAg/gGg	rs78601926	STRAND=1;SYMBOL=ANKRD35;GMAF=G:0.0248;SYMBOL_SOURCE=HGNC;RefSeq=NM_144698.4;ALLELE_NUM=1;PolyPhen=possibly_damaging;SIFT=tolerated;CANONICAL=YES
chr1:145561594	T	ANKRD35	ENST00000355594	missense_variant	1282/3006	428/1001	P/S	Ccc/Tcc	rs6670984	STRAND=1;SYMBOL=ANKRD35;GMAF=C:0.4715;SYMBOL_SOURCE=HGNC;RefSeq=NM_144698.4;ALLELE_NUM=1;PolyPhen=possibly_damaging;SIFT=tolerated;CANONICAL=YES
chr1:145562293	C	ANKRD35	ENST00000355594	missense_variant	1981/3006	661/1001	E/Q	Gag/Cag	rs11579366	STRAND=1;SYMBOL=ANKRD35;GMAF=C:0.3861;SYMBOL_SOURCE=HGNC;RefSeq=NM_144698.4;ALLELE_NUM=1;PolyPhen=probably_damaging;SIFT=tolerated;CANONICAL=YES
chr1:145562532	G	ANKRD35	ENST00000355594	missense_variant	2220/3006	740/1001	H/Q	caC/caG	rs147055033	STRAND=1;SYMBOL=ANKRD35;GMAF=G:0.0078;SYMBOL_SOURCE=HGNC;RefSeq=NM_144698.4;ALLELE_NUM=1;PolyPhen=possibly_damaging;SIFT=tolerated;CANONICAL=YES
chr1:145586602	A	NUDT17	ENST00000334513	missense_variant	974/987	325/328	G/V	gGg/gTg	rs201942887	STRAND=-1;SYMBOL=NUDT17;GMAF=A:0.0005;SYMBOL_SOURCE=HGNC;RefSeq=NM_001012758.2;ALLELE_NUM=1;PolyPhen=benign;SIFT=deleterious;CANONICAL=YES
chr1:145586679	-	NUDT17	ENST00000334513	frameshift_variant,feature_truncation	897/987	299/328	-	-	rs150364859,rs199513201	STRAND=-1;ALLELE_NUM=1;RefSeq=NM_001012758.2;SYMBOL=NUDT17;GMAF=-:0.0174;SYMBOL_SOURCE=HGNC;CANONICAL=YES
chr1:145592757	G	POLR3C	ENST00000334163	missense_variant	1538/1605	513/534	E/A	gAg/gCg	rs145822476	STRAND=-1;SYMBOL=POLR3C;SYMBOL_SOURCE=HGNC;PolyPhen=probably_damaging;ALLELE_NUM=1;RefSeq=NM_006468.6;SIFT=deleterious;CANONICAL=YES
chr1:145601821	C	POLR3C	ENST00000334163	missense_variant	710/1605	237/534	A/G	gCc/gGc	COSM1644135	STRAND=-1;SYMBOL=POLR3C;SYMBOL_SOURCE=HGNC;PolyPhen=benign;ALLELE_NUM=1;RefSeq=NM_006468.6;SIFT=deleterious;CANONICAL=YES
chr1:1458915	T	ATAD3A	ENST00000378755	missense_variant	1075/1905	359/634	P/S	Ccc/Tcc	rs113107431	STRAND=1;SYMBOL=ATAD3A;GMAF=T:0.0253;SYMBOL_SOURCE=HGNC;RefSeq=NM_018188.3;ALLELE_NUM=1;PolyPhen=possibly_damaging;SIFT=tolerated;CANONICAL=YES
chr1:146057292	C	NBPF11	ENST00000605317	missense_variant	320/2760	107/919	N/S	aAc/aGc	rs201615164	STRAND=-1;SYMBOL=NBPF11;SYMBOL_SOURCE=HGNC;PolyPhen=benign;ALLELE_NUM=1;RefSeq=NM_183372.4;SIFT=deleterious;CANONICAL=YES
chr1:146398399	A	NBPF12	ENST00000442909	missense_variant	385/9996	129/3331	A/T	Gcc/Acc	rs377655940,COSM1134688,COSM462863	STRAND=1;PolyPhen=possibly_damaging;ALLELE_NUM=1;SYMBOL=NBPF12;SIFT=tolerated;SYMBOL_SOURCE=HGNC;CANONICAL=YES
chr1:146658604	G	FMO5	ENST00000254090	missense_variant	1477/1602	493/533	D/H	Gat/Cat	rs143837136	STRAND=-1;SYMBOL=FMO5;GMAF=T:0.0009;SYMBOL_SOURCE=HGNC;RefSeq=NM_001461.3;ALLELE_NUM=1;PolyPhen=possibly_damaging;SIFT=deleterious;CANONICAL=YES
chr1:146673013	G	FMO5	ENST00000254090	missense_variant	904/1602	302/533	G/R	Gga/Cga	rs369165742	STRAND=-1;SYMBOL=FMO5;SYMBOL_SOURCE=HGNC;PolyPhen=benign;ALLELE_NUM=1;RefSeq=NM_001461.3;SIFT=deleterious;CANONICAL=YES
chr1:146684095	C	FMO5	ENST00000254090	missense_variant	496/1602	166/533	K/E	Aag/Gag	rs58351438	STRAND=-1;SYMBOL=FMO5;GMAF=C:0.0055;SYMBOL_SOURCE=HGNC;RefSeq=NM_001461.3;ALLELE_NUM=1;PolyPhen=possibly_damaging;SIFT=tolerated;CANONICAL=YES
chr1:146714427	C	CHD1L	ENST00000369258	missense_variant	74/2694	25/897	R/P	cGa/cCa	rs11588753	STRAND=1;SYMBOL=CHD1L;GMAF=C:0.1116;SYMBOL_SOURCE=HGNC;RefSeq=NM_001256336.1,NM_024568.2,NM_004284.4;ALLELE_NUM=1;PolyPhen=benign;SIFT=deleterious;CANONICAL=YES
chr1:146737632	T	CHD1L	ENST00000369258	stop_gained	781/2694	261/897	R/*	Cga/Tga	rs144288940	STRAND=1;ALLELE_NUM=1;RefSeq=NM_001256336.1,NM_024568.2,NM_004284.4;SYMBOL=CHD1L;SYMBOL_SOURCE=HGNC;CANONICAL=YES
chr1:146759320	G	CHD1L	ENST00000369258	missense_variant	2228/2694	743/897	S/C	tCt/tGt	rs2275249	STRAND=1;SYMBOL=CHD1L;GMAF=G:0.1033;SYMBOL_SOURCE=HGNC;RefSeq=NM_001256336.1,NM_024568.2,NM_004284.4;ALLELE_NUM=1;PolyPhen=probably_damaging;SIFT=deleterious;CANONICAL=YES
chr1:147091972	T	BCL9	ENST00000234739	missense_variant	2011/4281	671/1426	P/S	Cct/Tct	rs3820129	STRAND=1;SYMBOL=BCL9;GMAF=T:0.2176;SYMBOL_SOURCE=HGNC;RefSeq=NM_004326.3;ALLELE_NUM=1;PolyPhen=benign;SIFT=deleterious;CANONICAL=YES
chr1:147096153	A	BCL9	ENST00000234739	missense_variant	3674/4281	1225/1426	R/Q	cGa/cAa	rs113081863,COSM1235637	STRAND=1;SYMBOL=BCL9;GMAF=A:0.0005;SYMBOL_SOURCE=HGNC;RefSeq=NM_004326.3;ALLELE_NUM=1;PolyPhen=probably_damaging;SIFT=deleterious;CANONICAL=YES
chr1:147096167	A	BCL9	ENST00000234739	missense_variant	3688/4281	1230/1426	G/R	Gga/Aga	-	STRAND=1;SYMBOL=BCL9;SYMBOL_SOURCE=HGNC;PolyPhen=probably_damaging;ALLELE_NUM=1;RefSeq=NM_004326.3;SIFT=deleterious;CANONICAL=YES
chr1:147126437	A	ACP6	ENST00000369238	missense_variant	652/1287	218/428	R/W	Cgg/Tgg	rs140566115	STRAND=-1;SYMBOL=ACP6;GMAF=A:0.0055;SYMBOL_SOURCE=HGNC;RefSeq=NM_016361.4;ALLELE_NUM=1;PolyPhen=benign;SIFT=deleterious;CANONICAL=YES
chr1:147131553	C	ACP6	ENST00000369238	missense_variant	437/1287	146/428	D/G	gAc/gGc	rs143920833	STRAND=-1;SYMBOL=ACP6;GMAF=C:0.0018;SYMBOL_SOURCE=HGNC;RefSeq=NM_016361.4;ALLELE_NUM=1;PolyPhen=benign;SIFT=deleterious;CANONICAL=YES
chr1:148004763	T	NBPF14	ENST00000310701	missense_variant	2569/2784	857/927	E/K	Gag/Aag	rs147791792	STRAND=-1;SYMBOL=NBPF14;GMAF=T:0.0009;SYMBOL_SOURCE=HGNC;PolyPhen=possibly_damaging;ALLELE_NUM=1;SIFT=deleterious;CANONICAL=YES
chr1:148004783	A	NBPF14	ENST00000310701	missense_variant	2549/2784	850/927	S/I	aGc/aTc	rs147480284,COSM145667	STRAND=-1;SYMBOL=NBPF14;GMAF=A:0.0280;SYMBOL_SOURCE=HGNC;PolyPhen=possibly_damaging;ALLELE_NUM=1;SIFT=tolerated;CANONICAL=YES
chr1:148009349	G	NBPF14	ENST00000310701	missense_variant	1976/2784	659/927	M/T	aTg/aCg	rs141981140,COSM1472554	STRAND=-1;PolyPhen=probably_damaging;ALLELE_NUM=1;SYMBOL=NBPF14;SIFT=deleterious;SYMBOL_SOURCE=HGNC;CANONICAL=YES
chr1:148012568	A	NBPF14	ENST00000310701	missense_variant	1409/2784	470/927	Q/L	cAg/cTg	-	STRAND=-1;PolyPhen=benign;ALLELE_NUM=1;SYMBOL=NBPF14;SIFT=deleterious;SYMBOL_SOURCE=HGNC;CANONICAL=YES
chr1:148252048	A	NBPF20	ENST00000369202	missense_variant	13693/13866	4565/4621	T/S	Act/Tct	rs200928669	STRAND=-1;SYMBOL=NBPF20;SYMBOL_SOURCE=HGNC;PolyPhen=probably_damaging;ALLELE_NUM=1;RefSeq=NM_001278267.1;SIFT=deleterious;CANONICAL=YES
chr1:148342488	C	NBPF20	ENST00000369202	missense_variant	548/13866	183/4621	Q/R	cAg/cGg	rs3863697	STRAND=-1;SYMBOL=NBPF20;SYMBOL_SOURCE=HGNC;PolyPhen=benign;ALLELE_NUM=1;RefSeq=NM_001278267.1;SIFT=deleterious;CANONICAL=YES
chr1:148591365	C	NBPF15	ENST00000442702	missense_variant	1430/2013	477/670	D/A	gAc/gCc	rs200054103	STRAND=1;SYMBOL=NBPF15;SYMBOL_SOURCE=HGNC;PolyPhen=probably_damaging;ALLELE_NUM=1;RefSeq=NM_001170755.2;SIFT=tolerated;CANONICAL=YES
chr1:148756515	T	NBPF16	ENST00000417839	missense_variant	1844/2013	615/670	Q/L	cAg/cTg	rs74698828	STRAND=1;SYMBOL=NBPF16;SYMBOL_SOURCE=HGNC;PolyPhen=benign;ALLELE_NUM=1;RefSeq=NM_001102663.1;SIFT=deleterious;CANONICAL=YES
chr1:148756607	T	NBPF16	ENST00000417839	missense_variant	1936/2013	646/670	V/L	Gtg/Ttg	rs373485062	STRAND=1;SYMBOL=NBPF16;SYMBOL_SOURCE=HGNC;PolyPhen=benign;ALLELE_NUM=1;RefSeq=NM_001102663.1;SIFT=deleterious;CANONICAL=YES
chr1:149755780	T	FCGR1A	ENST00000369168	stop_gained	274/1125	92/374	R/*	Cga/Tga	rs74315310,FCGR1Abase_D0032:g.2493C>T,CM950456	STRAND=1;ALLELE_NUM=1;RefSeq=NM_000566.3;SYMBOL=FCGR1A;CLIN_SIG=pathogenic;SYMBOL_SOURCE=HGNC;CANONICAL=YES
chr1:149898471	A	SF3B4	ENST00000271628	missense_variant	503/1275	168/424	C/F	tGt/tTt	-	STRAND=-1;SYMBOL=SF3B4;SYMBOL_SOURCE=HGNC;PolyPhen=possibly_damaging;ALLELE_NUM=1;RefSeq=NM_005850.4;SIFT=tolerated;CANONICAL=YES
chr1:149902342	T	MTMR11	ENST00000439741	missense_variant	1562/2130	521/709	R/H	cGt/cAt	rs145659444	STRAND=-1;SYMBOL=MTMR11;GMAF=T:0.0005;SYMBOL_SOURCE=HGNC;RefSeq=NM_001145862.1;ALLELE_NUM=1;PolyPhen=probably_damaging;SIFT=deleterious;CANONICAL=YES
chr1:149903889	A	MTMR11	ENST00000439741	missense_variant	1070/2130	357/709	A/V	gCc/gTc	-	STRAND=-1;SYMBOL=MTMR11;SYMBOL_SOURCE=HGNC;PolyPhen=probably_damaging;ALLELE_NUM=1;RefSeq=NM_001145862.1;SIFT=deleterious;CANONICAL=YES
chr1:149906167	G	MTMR11	ENST00000439741	missense_variant	600/2130	200/709	E/D	gaA/gaC	rs41302101	STRAND=-1;SYMBOL=MTMR11;GMAF=G:0.0418;SYMBOL_SOURCE=HGNC;RefSeq=NM_001145862.1;ALLELE_NUM=1;PolyPhen=possibly_damaging;SIFT=tolerated;CANONICAL=YES
chr1:149906902	T	MTMR11	ENST00000439741	missense_variant	445/2130	149/709	G/S	Ggc/Agc	rs143254889	STRAND=-1;SYMBOL=MTMR11;GMAF=T:0.0023;SYMBOL_SOURCE=HGNC;RefSeq=NM_001145862.1;ALLELE_NUM=1;PolyPhen=probably_damaging;SIFT=deleterious;CANONICAL=YES
chr1:150064147-150064148	A	VPS45	ENST00000369130	frameshift_variant,feature_elongation	1221-1222/1713	407-408/570	-	-	-	STRAND=1;ALLELE_NUM=1;RefSeq=NM_001279354.1,NM_007259.4;SYMBOL=VPS45;SYMBOL_SOURCE=HGNC;CANONICAL=YES
chr1:150192993-150192994	A	ANP32E	ENST00000314136	frameshift_variant,stop_lost	806-807/807	269/268	-	-	-	STRAND=-1;ALLELE_NUM=1;RefSeq=NM_001136478.3,NM_030920.4,NM_001280559.1;SYMBOL=ANP32E;SYMBOL_SOURCE=HGNC;CANONICAL=YES
chr1:150280621	G	MRPS21	ENST00000369084	missense_variant	223/264	75/87	L/V	Ttg/Gtg	rs144788909,COSM328072	STRAND=1;SYMBOL=MRPS21;GMAF=G:0.0101;SYMBOL_SOURCE=HGNC;RefSeq=NM_018997.3;ALLELE_NUM=1;PolyPhen=possibly_damaging;SIFT=tolerated;CANONICAL=YES
chr1:150444026	A	RPRD2	ENST00000369068	missense_variant	2602/4386	868/1461	E/K	Gag/Aag	rs117341696	STRAND=1;SYMBOL=RPRD2;GMAF=A:0.0119;SYMBOL_SOURCE=HGNC;RefSeq=NM_015203.3;ALLELE_NUM=1;PolyPhen=benign;SIFT=deleterious;CANONICAL=YES
chr1:150470061	T	TARS2	ENST00000369064	missense_variant	1076/2157	359/718	T/M	aCg/aTg	rs115720584	STRAND=1;SYMBOL=TARS2;GMAF=T:0.0106;SYMBOL_SOURCE=HGNC;RefSeq=NM_025150.4;ALLELE_NUM=1;PolyPhen=possibly_damaging;SIFT=tolerated;CANONICAL=YES
chr1:150531078	G	ADAMTSL4	ENST00000271643	missense_variant	2512/3225	838/1074	M/V	Atg/Gtg	rs74124919	STRAND=1;SYMBOL=ADAMTSL4;GMAF=G:0.0601;SYMBOL_SOURCE=HGNC;RefSeq=NM_019032.4;ALLELE_NUM=1;PolyPhen=probably_damaging;SIFT=deleterious;CANONICAL=YES
chr1:150531848	T	ADAMTSL4	ENST00000271643	missense_variant	2849/3225	950/1074	P/L	cCg/cTg	rs146081960	STRAND=1;SYMBOL=ADAMTSL4;SYMBOL_SOURCE=HGNC;PolyPhen=benign;ALLELE_NUM=1;RefSeq=NM_019032.4;SIFT=deleterious;CANONICAL=YES
chr1:150551815	C	MCL1	ENST00000369026	missense_variant	192/1053	64/350	S/R	agC/agG	-	STRAND=-1;SYMBOL=MCL1;SYMBOL_SOURCE=HGNC;PolyPhen=benign;ALLELE_NUM=1;RefSeq=NM_021960.4,NM_001197320.1;SIFT=deleterious;CANONICAL=YES
chr1:150727539	A	CTSS	ENST00000368985	missense_variant	337/996	113/331	R/W	Cgg/Tgg	rs2230061,COSM146600	STRAND=-1;SYMBOL=CTSS;GMAF=A:0.3517;SYMBOL_SOURCE=HGNC;RefSeq=NM_004079.4,NM_001199739.1;ALLELE_NUM=1;PolyPhen=benign;SIFT=deleterious;CANONICAL=YES
chr1:150771727	C	CTSK	ENST00000271651	missense_variant	807/990	269/329	C/W	tgC/tgG	-	STRAND=-1;SYMBOL=CTSK;SYMBOL_SOURCE=HGNC;PolyPhen=probably_damaging;ALLELE_NUM=1;RefSeq=NM_000396.3;SIFT=deleterious;CANONICAL=YES
chr1:150900355-150900356	A	SETDB1	ENST00000271640	frameshift_variant,feature_elongation	165-166/3876	55-56/1291	-	-	-	STRAND=1;ALLELE_NUM=1;RefSeq=NM_001145415.1,NM_012432.3;SYMBOL=SETDB1;SYMBOL_SOURCE=HGNC;CANONICAL=YES
chr1:150900403-150900404	AC	SETDB1	ENST00000271640	frameshift_variant,feature_elongation	213-214/3876	71-72/1291	-	-	-	STRAND=1;ALLELE_NUM=1;RefSeq=NM_001145415.1,NM_012432.3;SYMBOL=SETDB1;SYMBOL_SOURCE=HGNC;CANONICAL=YES
chr1:150900404	A	SETDB1	ENST00000271640	missense_variant	214/3876	72/1291	E/K	Gaa/Aaa	COSM1333881,COSM1333882	STRAND=1;SYMBOL=SETDB1;SYMBOL_SOURCE=HGNC;PolyPhen=probably_damaging;ALLELE_NUM=1;RefSeq=NM_001145415.1,NM_012432.3;SIFT=deleterious;CANONICAL=YES
chr1:150900404	C	SETDB1	ENST00000271640	missense_variant	214/3876	72/1291	E/Q	Gaa/Caa	COSM1333881,COSM1333882	STRAND=1;SYMBOL=SETDB1;SYMBOL_SOURCE=HGNC;PolyPhen=probably_damaging;ALLELE_NUM=1;RefSeq=NM_001145415.1,NM_012432.3;SIFT=deleterious;CANONICAL=YES
chr1:150940625	G	CERS2	ENST00000271688	missense_variant	344/1143	115/380	E/A	gAg/gCg	rs267738,COSM1333906	STRAND=-1;SYMBOL=CERS2;GMAF=G:0.0992;SYMBOL_SOURCE=HGNC;RefSeq=NM_181746.3;ALLELE_NUM=1;PolyPhen=possibly_damaging;SIFT=deleterious;CANONICAL=YES
chr1:150955582	G	ANXA9	ENST00000368947	initiator_codon_variant	1/1038	1/345	M/V	Atg/Gtg	rs267731	STRAND=1;SYMBOL=ANXA9;GMAF=G:0.0096;SYMBOL_SOURCE=HGNC;RefSeq=NM_003568.2;ALLELE_NUM=1;PolyPhen=probably_damaging;SIFT=deleterious;CANONICAL=YES
chr1:150958836	G	ANXA9	ENST00000368947	missense_variant	497/1038	166/345	D/G	gAc/gGc	rs267733	STRAND=1;SYMBOL=ANXA9;GMAF=G:0.0794;SYMBOL_SOURCE=HGNC;RefSeq=NM_003568.2;ALLELE_NUM=1;PolyPhen=probably_damaging;SIFT=deleterious;CANONICAL=YES
chr1:150960593	A	ANXA9	ENST00000368947	missense_variant	724/1038	242/345	G/R	Ggg/Agg	rs149528939	STRAND=1;SYMBOL=ANXA9;GMAF=A:0.0037;SYMBOL_SOURCE=HGNC;RefSeq=NM_003568.2;ALLELE_NUM=1;PolyPhen=probably_damaging;SIFT=tolerated;CANONICAL=YES
chr1:150973013	T	FAM63A	ENST00000361738	missense_variant	799/1554	267/517	D/N	Gat/Aat	rs145467872	STRAND=-1;SYMBOL=FAM63A;GMAF=T:0.0009;SYMBOL_SOURCE=HGNC;RefSeq=NM_001163258.1;ALLELE_NUM=1;PolyPhen=probably_damaging;SIFT=tolerated;CANONICAL=YES
chr1:150974971	A	FAM63A	ENST00000361738	missense_variant	267/1554	89/517	R/S	agA/agT	rs41310885	STRAND=-1;SYMBOL=FAM63A;GMAF=A:0.0611;SYMBOL_SOURCE=HGNC;RefSeq=NM_001163258.1;ALLELE_NUM=1;PolyPhen=benign;SIFT=deleterious;CANONICAL=YES
chr1:150997257	T	PRUNE	ENST00000271620	missense_variant	506/1362	169/453	A/V	gCa/gTa	-	STRAND=1;SYMBOL=PRUNE;SYMBOL_SOURCE=HGNC;PolyPhen=probably_damaging;ALLELE_NUM=1;RefSeq=NM_021222.1;SIFT=tolerated;CANONICAL=YES
chr1:151006406	G	PRUNE	ENST00000271620	missense_variant	1058/1362	353/453	P/R	cCc/cGc	rs72706548	STRAND=1;SYMBOL=PRUNE;GMAF=G:0.0014;SYMBOL_SOURCE=HGNC;RefSeq=NM_021222.1;ALLELE_NUM=1;PolyPhen=probably_damaging;SIFT=deleterious;CANONICAL=YES
chr1:151009208	G	BNIPL	ENST00000368931	missense_variant	7/1074	3/357	T/A	Act/Gct	rs41266605	STRAND=1;SYMBOL=BNIPL;GMAF=G:0.0225;SYMBOL_SOURCE=HGNC;RefSeq=NM_138278.3;ALLELE_NUM=1;PolyPhen=benign;SIFT=deleterious;CANONICAL=YES
chr1:151009241-151009242	-	BNIPL	ENST00000368931	frameshift_variant,splice_region_variant,feature_truncation	40-41/1074	14/357	-	-	-	STRAND=1;ALLELE_NUM=1;RefSeq=NM_138278.3;SYMBOL=BNIPL;SYMBOL_SOURCE=HGNC;CANONICAL=YES
chr1:151011325	T	BNIPL	ENST00000368931	missense_variant	256/1074	86/357	R/C	Cgt/Tgt	rs61751619	STRAND=1;SYMBOL=BNIPL;GMAF=T:0.0620;SYMBOL_SOURCE=HGNC;RefSeq=NM_138278.3;ALLELE_NUM=1;PolyPhen=probably_damaging;SIFT=deleterious;CANONICAL=YES
chr1:151015564	A	BNIPL	ENST00000368931	missense_variant	566/1074	189/357	R/H	cGc/cAc	rs61751620	STRAND=1;SYMBOL=BNIPL;GMAF=A:0.0106;SYMBOL_SOURCE=HGNC;RefSeq=NM_138278.3;ALLELE_NUM=1;PolyPhen=benign;SIFT=deleterious;CANONICAL=YES
chr1:151015868	A	BNIPL	ENST00000368931	missense_variant	677/1074	226/357	S/N	aGc/aAc	rs12068365	STRAND=1;SYMBOL=BNIPL;GMAF=A:0.0643;SYMBOL_SOURCE=HGNC;RefSeq=NM_138278.3;ALLELE_NUM=1;PolyPhen=possibly_damaging;SIFT=tolerated;CANONICAL=YES
chr1:151018313	C	BNIPL	ENST00000368931	missense_variant	892/1074	298/357	T/P	Aca/Cca	-	STRAND=1;SYMBOL=BNIPL;SYMBOL_SOURCE=HGNC;PolyPhen=probably_damaging;ALLELE_NUM=1;RefSeq=NM_138278.3;SIFT=deleterious;CANONICAL=YES
chr1:151021263	T	C1orf56	ENST00000368926	missense_variant	940/1026	314/341	R/W	Cgg/Tgg	-	STRAND=1;SYMBOL=C1orf56;SYMBOL_SOURCE=HGNC;PolyPhen=benign;ALLELE_NUM=1;RefSeq=NM_017860.3;SIFT=deleterious;CANONICAL=YES
chr1:151089885	C	GABPB2	ENST00000368918	missense_variant	940/1347	314/448	G/R	Ggt/Cgt	rs62621412	STRAND=1;SYMBOL=GABPB2;GMAF=C:0.0647;SYMBOL_SOURCE=HGNC;RefSeq=NM_144618.2;ALLELE_NUM=1;PolyPhen=possibly_damaging;SIFT=tolerated;CANONICAL=YES
chr1:151105616	A	SEMA6C	ENST00000368913	missense_variant	2233/2889	745/962	R/C	Cgc/Tgc	rs200026035	STRAND=-1;SYMBOL=SEMA6C;SYMBOL_SOURCE=HGNC;PolyPhen=possibly_damaging;ALLELE_NUM=1;RefSeq=NM_001178061.1;SIFT=deleterious;CANONICAL=YES
chr1:151105831	C	SEMA6C	ENST00000368913	missense_variant	2018/2889	673/962	E/G	gAg/gGg	rs146921438	STRAND=-1;SYMBOL=SEMA6C;GMAF=C:0.0064;SYMBOL_SOURCE=HGNC;RefSeq=NM_001178061.1;ALLELE_NUM=1;PolyPhen=possibly_damaging;SIFT=deleterious;CANONICAL=YES
chr1:151144206	A	TMOD4	ENST00000295314	missense_variant	521/1038	174/345	P/L	cCg/cTg	rs201060059	STRAND=-1;SYMBOL=TMOD4;SYMBOL_SOURCE=HGNC;PolyPhen=probably_damaging;ALLELE_NUM=1;RefSeq=NM_013353.2;SIFT=tolerated;CANONICAL=YES
chr1:151238520	G	PSMD4	ENST00000368884	missense_variant	695/1134	232/377	E/G	gAg/gGg	rs201606359	STRAND=1;SYMBOL=PSMD4;SYMBOL_SOURCE=HGNC;PolyPhen=probably_damaging;ALLELE_NUM=1;RefSeq=NM_002810.2;SIFT=deleterious;CANONICAL=YES
chr1:151262332	A	ZNF687	ENST00000324048	missense_variant	2813/3714	938/1237	P/H	cCc/cAc	rs74472096	STRAND=1;SYMBOL=ZNF687;GMAF=A:0.0028;SYMBOL_SOURCE=HGNC;PolyPhen=possibly_damaging;ALLELE_NUM=1;SIFT=tolerated;CANONICAL=YES
chr1:151315287	C	RFX5	ENST00000290524	missense_variant	1226/1851	409/616	P/R	cCc/cGc	rs2233854	STRAND=-1;SYMBOL=RFX5;GMAF=C:0.0794;SYMBOL_SOURCE=HGNC;RefSeq=NM_000449.3,NM_001025603.1;ALLELE_NUM=1;PolyPhen=benign;SIFT=deleterious;CANONICAL=YES
chr1:151315530	G	RFX5	ENST00000290524	missense_variant	983/1851	328/616	R/P	cGg/cCg	-	STRAND=-1;SYMBOL=RFX5;SYMBOL_SOURCE=HGNC;PolyPhen=probably_damaging;ALLELE_NUM=1;RefSeq=NM_000449.3,NM_001025603.1;SIFT=deleterious;CANONICAL=YES
chr1:151316324	T	RFX5	ENST00000290524	missense_variant	590/1851	197/616	R/Q	cGa/cAa	rs2233851	STRAND=-1;SYMBOL=RFX5;GMAF=T:0.0092;SYMBOL_SOURCE=HGNC;RefSeq=NM_000449.3,NM_001025603.1;ALLELE_NUM=1;PolyPhen=possibly_damaging;SIFT=tolerated;CANONICAL=YES
chr1:151374025	C	PSMB4	ENST00000290541	missense_variant	701/795	234/264	I/T	aTc/aCc	rs4603	STRAND=1;SYMBOL=PSMB4;GMAF=C:0.1993;SYMBOL_SOURCE=HGNC;RefSeq=NM_002796.2;ALLELE_NUM=1;PolyPhen=benign;SIFT=deleterious;CANONICAL=YES
chr1:151377914	T	POGZ	ENST00000271715	stop_gained	3597/4233	1199/1410	Y/*	taC/taA	-	STRAND=-1;ALLELE_NUM=1;RefSeq=NM_015100.3,NM_001194937.1;SYMBOL=POGZ;SYMBOL_SOURCE=HGNC;CANONICAL=YES
chr1:151403232-151403233	C	POGZ	ENST00000271715	frameshift_variant,feature_elongation	368-369/4233	123/1410	-	-	-	STRAND=-1;ALLELE_NUM=1;RefSeq=NM_015100.3,NM_001194937.1;SYMBOL=POGZ;SYMBOL_SOURCE=HGNC;CANONICAL=YES
chr1:151496718	T	CGN	ENST00000271636	missense_variant	1285/3612	429/1203	R/C	Cgc/Tgc	rs16833336	STRAND=1;SYMBOL=CGN;GMAF=T:0.0358;SYMBOL_SOURCE=HGNC;RefSeq=NM_020770.2;ALLELE_NUM=1;PolyPhen=benign;SIFT=deleterious;CANONICAL=YES
chr1:151502427	T	CGN	ENST00000271636	missense_variant	2149/3612	717/1203	R/W	Cgg/Tgg	rs34834099,COSM1560000	STRAND=1;SYMBOL=CGN;GMAF=T:0.0248;SYMBOL_SOURCE=HGNC;RefSeq=NM_020770.2;ALLELE_NUM=1;PolyPhen=probably_damaging;SIFT=deleterious;CANONICAL=YES
chr1:151502589	A	CGN	ENST00000271636	missense_variant,splice_region_variant	2311/3612	771/1203	E/K	Gag/Aag	rs41272459,COSM675447	STRAND=1;SYMBOL=CGN;GMAF=A:0.0023;SYMBOL_SOURCE=HGNC;RefSeq=NM_020770.2;ALLELE_NUM=1;PolyPhen=probably_damaging;SIFT=tolerated;CANONICAL=YES
chr1:151503053	A	CGN	ENST00000271636	missense_variant	2402/3612	801/1203	R/H	cGc/cAc	rs149778114,COSM895864	STRAND=1;SYMBOL=CGN;SYMBOL_SOURCE=HGNC;PolyPhen=probably_damaging;ALLELE_NUM=1;RefSeq=NM_020770.2;SIFT=deleterious;CANONICAL=YES
chr1:151503071	A	CGN	ENST00000271636	missense_variant	2420/3612	807/1203	R/Q	cGg/cAg	rs138238589	STRAND=1;SYMBOL=CGN;GMAF=A:0.0055;SYMBOL_SOURCE=HGNC;RefSeq=NM_020770.2;ALLELE_NUM=1;PolyPhen=probably_damaging;SIFT=deleterious;CANONICAL=YES
chr1:151630870	T	SNX27	ENST00000368843	stop_gained	703/1587	235/528	R/*	Cga/Tga	-	STRAND=1;ALLELE_NUM=1;RefSeq=NM_030918.5;SYMBOL=SNX27;SYMBOL_SOURCE=HGNC;CANONICAL=YES
chr1:151694626	A	RIIAD1	ENST00000479191	missense_variant	149/279	50/92	S/N	aGt/aAt	rs78151238	STRAND=1;SYMBOL=RIIAD1;GMAF=A:0.0078;SYMBOL_SOURCE=HGNC;RefSeq=NM_001144956.1;ALLELE_NUM=1;PolyPhen=probably_damaging;SIFT=deleterious;CANONICAL=YES
chr1:151733327	C	MRPL9	ENST00000368830	missense_variant	637/804	213/267	I/V	Atc/Gtc	rs74228558	STRAND=-1;SYMBOL=MRPL9;GMAF=C:0.0702;SYMBOL_SOURCE=HGNC;RefSeq=NM_031420.2;ALLELE_NUM=1;PolyPhen=possibly_damaging;SIFT=tolerated;CANONICAL=YES
chr1:151733335	G	MRPL9	ENST00000368830	missense_variant	629/804	210/267	E/A	gAa/gCa	rs8480	STRAND=-1;SYMBOL=MRPL9;GMAF=T:0.4789;SYMBOL_SOURCE=HGNC;RefSeq=NM_031420.2;ALLELE_NUM=1;PolyPhen=possibly_damaging;SIFT=tolerated;CANONICAL=YES
chr1:151748920	G	TDRKH	ENST00000368822	missense_variant	1039/1686	347/561	S/R	Agt/Cgt	rs150809894	STRAND=-1;SYMBOL=TDRKH;GMAF=G:0.0069;SYMBOL_SOURCE=HGNC;PolyPhen=possibly_damaging;ALLELE_NUM=1;SIFT=tolerated;CANONICAL=YES
chr1:151748992	C	TDRKH	ENST00000368822	missense_variant	967/1686	323/561	I/V	Atc/Gtc	rs184923169	STRAND=-1;SYMBOL=TDRKH;GMAF=C:0.0037;SYMBOL_SOURCE=HGNC;PolyPhen=benign;ALLELE_NUM=1;SIFT=deleterious;CANONICAL=YES
chr1:151751274	G	TDRKH	ENST00000368822	missense_variant	770/1686	257/561	G/A	gGa/gCa	rs17853082	STRAND=-1;SYMBOL=TDRKH;GMAF=G:0.0170;SYMBOL_SOURCE=HGNC;PolyPhen=probably_damaging;ALLELE_NUM=1;SIFT=tolerated;CANONICAL=YES
chr1:151774240	A	LINGO4	ENST00000368820	missense_variant	941/1782	314/593	S/F	tCc/tTc	-	STRAND=-1;SYMBOL=LINGO4;SYMBOL_SOURCE=HGNC;PolyPhen=possibly_damaging;ALLELE_NUM=1;RefSeq=NM_001004432.2;SIFT=tolerated;CANONICAL=YES
chr1:151774616	A	LINGO4	ENST00000368820	missense_variant	565/1782	189/593	R/C	Cgc/Tgc	rs142311107	STRAND=-1;SYMBOL=LINGO4;SYMBOL_SOURCE=HGNC;PolyPhen=benign;ALLELE_NUM=1;RefSeq=NM_001004432.2;SIFT=deleterious;CANONICAL=YES
chr1:151811326	A	C2CD4D	ENST00000454109	missense_variant	140/1062	47/353	R/L	cGc/cTc	-	STRAND=-1;SYMBOL=C2CD4D;SYMBOL_SOURCE=HGNC;PolyPhen=probably_damaging;ALLELE_NUM=1;RefSeq=NM_001136003.1;SIFT=deleterious;CANONICAL=YES
chr1:152058192	A	TCHHL1	ENST00000368806	stop_gained	1966/2715	656/904	Q/*	Cag/Tag	rs150014958	STRAND=-1;ALLELE_NUM=1;RefSeq=NM_001008536.1;SYMBOL=TCHHL1;GMAF=A:0.0331;SYMBOL_SOURCE=HGNC;CANONICAL=YES
chr1:152059046	G	TCHHL1	ENST00000368806	missense_variant	1112/2715	371/904	D/A	gAc/gCc	rs202091282	STRAND=-1;SYMBOL=TCHHL1;SYMBOL_SOURCE=HGNC;PolyPhen=benign;ALLELE_NUM=1;RefSeq=NM_001008536.1;SIFT=deleterious;CANONICAL=YES
chr1:152086556	-	TCHH	ENST00000368804	frameshift_variant,feature_truncation	5832-01-01	1943-01-01	-	-	rs141946179,COSM1334085	STRAND=-1;ALLELE_NUM=1;RefSeq=NM_007113.3;SYMBOL=TCHH;SYMBOL_SOURCE=HGNC;CANONICAL=YES
chr1:152128212	G	RPTN	ENST00000316073	missense_variant	1363/2355	455/784	D/H	Gac/Cac	rs143744326	STRAND=-1;SYMBOL=RPTN;GMAF=G:0.0101;SYMBOL_SOURCE=HGNC;RefSeq=NM_001122965.1;ALLELE_NUM=1;PolyPhen=possibly_damaging;SIFT=deleterious;CANONICAL=YES
chr1:152128297	-	RPTN	ENST00000316073	frameshift_variant,feature_truncation	1278/2355	426/784	-	-	-	STRAND=-1;ALLELE_NUM=1;RefSeq=NM_001122965.1;SYMBOL=RPTN;SYMBOL_SOURCE=HGNC;CANONICAL=YES
chr1:152128308	A	RPTN	ENST00000316073	stop_gained	1267/2355	423/784	Q/*	Cag/Tag	rs200646250	STRAND=-1;ALLELE_NUM=1;RefSeq=NM_001122965.1;SYMBOL=RPTN;SYMBOL_SOURCE=HGNC;CANONICAL=YES
chr1:152195729	-	HRNR	ENST00000368801	frameshift_variant,feature_truncation	8553-01-01	2850-01-01	-	-	rs34061715,rs200372988,COSM111478,COSM311856	STRAND=-1;ALLELE_NUM=1;RefSeq=NM_001009931.2;SYMBOL=HRNR;SYMBOL_SOURCE=HGNC;CANONICAL=YES
chr1:152195729	TT	HRNR	ENST00000368801	frameshift_variant,feature_elongation	8553-01-01	2850-01-01	-	-	rs34061715,rs200372988,COSM111478,COSM311856	STRAND=-1;ALLELE_NUM=2;RefSeq=NM_001009931.2;SYMBOL=HRNR;SYMBOL_SOURCE=HGNC;CANONICAL=YES
chr1:152275453	A	FLG	ENST00000368799	missense_variant	11909/12186	3970/4061	S/L	tCa/tTa	rs3814299	STRAND=-1;SYMBOL=FLG;GMAF=A:0.0326;SYMBOL_SOURCE=HGNC;RefSeq=NM_002016.1;ALLELE_NUM=1;PolyPhen=unknown;SIFT=deleterious;CANONICAL=YES
chr1:152275559	G	FLG	ENST00000368799	missense_variant	11803/12186	3935/4061	S/P	Tca/Cca	rs3126065	STRAND=-1;SYMBOL=FLG;GMAF=G:0.0849;SYMBOL_SOURCE=HGNC;RefSeq=NM_002016.1;ALLELE_NUM=1;PolyPhen=unknown;SIFT=deleterious;CANONICAL=YES
chr1:152276459	T	FLG	ENST00000368799	missense_variant	10903/12186	3635/4061	D/N	Gac/Aac	rs75448155	STRAND=-1;SYMBOL=FLG;SYMBOL_SOURCE=HGNC;PolyPhen=unknown;ALLELE_NUM=1;RefSeq=NM_002016.1;SIFT=deleterious;CANONICAL=YES
chr1:152277055	G	FLG	ENST00000368799	missense_variant	10307/12186	3436/4061	G/A	gGa/gCa	rs2065955	STRAND=-1;SYMBOL=FLG;GMAF=G:0.4348;SYMBOL_SOURCE=HGNC;RefSeq=NM_002016.1;ALLELE_NUM=1;PolyPhen=unknown;SIFT=deleterious;CANONICAL=YES
chr1:152277554	A	FLG	ENST00000368799	missense_variant	9808/12186	3270/4061	R/C	Cgc/Tgc	rs35621145	STRAND=-1;SYMBOL=FLG;GMAF=A:0.0216;SYMBOL_SOURCE=HGNC;RefSeq=NM_002016.1;ALLELE_NUM=1;PolyPhen=unknown;SIFT=deleterious;CANONICAL=YES
chr1:152278705	T	FLG	ENST00000368799	missense_variant	8657/12186	2886/4061	R/H	cGc/cAc	rs369659011	STRAND=-1;SYMBOL=FLG;SYMBOL_SOURCE=HGNC;PolyPhen=possibly_damaging;ALLELE_NUM=1;RefSeq=NM_002016.1;SIFT=tolerated;CANONICAL=YES
chr1:152278856	G	FLG	ENST00000368799	missense_variant	8506/12186	2836/4061	S/R	Agt/Cgt	rs11582087	STRAND=-1;SYMBOL=FLG;GMAF=G:0.1924;SYMBOL_SOURCE=HGNC;RefSeq=NM_002016.1;ALLELE_NUM=1;PolyPhen=possibly_damaging;SIFT=tolerated;CANONICAL=YES
chr1:152279406	G	FLG	ENST00000368799	missense_variant	7956/12186	2652/4061	E/D	gaA/gaC	rs192116923	STRAND=-1;SYMBOL=FLG;GMAF=G:0.2300;SYMBOL_SOURCE=HGNC;RefSeq=NM_002016.1;ALLELE_NUM=1;PolyPhen=possibly_damaging;SIFT=tolerated;CANONICAL=YES
chr1:152279975	C	FLG	ENST00000368799	missense_variant	7387/12186	2463/4061	H/D	Cat/Gat	rs113188294	STRAND=-1;SYMBOL=FLG;GMAF=C:0.0032;SYMBOL_SOURCE=HGNC;RefSeq=NM_002016.1;ALLELE_NUM=1;PolyPhen=possibly_damaging;SIFT=tolerated;CANONICAL=YES
chr1:152280023	A	FLG	ENST00000368799	stop_gained	7339/12186	2447/4061	R/*	Cga/Tga	rs138726443,CM071765	STRAND=-1;ALLELE_NUM=1;RefSeq=NM_002016.1;SYMBOL=FLG;GMAF=A:0.0023;SYMBOL_SOURCE=HGNC;CANONICAL=YES
chr1:152280110	T	FLG	ENST00000368799	missense_variant	7252/12186	2418/4061	V/M	Gtg/Atg	rs138488969	STRAND=-1;SYMBOL=FLG;GMAF=T:0.0092;SYMBOL_SOURCE=HGNC;RefSeq=NM_002016.1;ALLELE_NUM=1;PolyPhen=probably_damaging;SIFT=tolerated;CANONICAL=YES
chr1:152280265	G	FLG	ENST00000368799	missense_variant	7097/12186	2366/4061	S/T	aGt/aCt	rs71625202	STRAND=-1;SYMBOL=FLG;GMAF=G:0.2507;SYMBOL_SOURCE=HGNC;RefSeq=NM_002016.1;ALLELE_NUM=1;PolyPhen=benign;SIFT=deleterious;CANONICAL=YES
chr1:152280347	T	FLG	ENST00000368799	missense_variant	7015/12186	2339/4061	D/N	Gac/Aac	rs139476473,COSM146618	STRAND=-1;SYMBOL=FLG;GMAF=T:0.1979;SYMBOL_SOURCE=HGNC;RefSeq=NM_002016.1;ALLELE_NUM=1;PolyPhen=possibly_damaging;SIFT=deleterious;CANONICAL=YES
chr1:152280575	T	FLG	ENST00000368799	missense_variant	6787/12186	2263/4061	A/T	Gcg/Acg	rs150947632	STRAND=-1;SYMBOL=FLG;GMAF=T:0.0106;SYMBOL_SOURCE=HGNC;RefSeq=NM_002016.1;ALLELE_NUM=1;PolyPhen=possibly_damaging;SIFT=tolerated;CANONICAL=YES
chr1:152280614	G	FLG	ENST00000368799	missense_variant	6748/12186	2250/4061	E/Q	Gag/Cag	rs3120645	STRAND=-1;SYMBOL=FLG;SYMBOL_SOURCE=HGNC;PolyPhen=possibly_damaging;ALLELE_NUM=1;RefSeq=NM_002016.1;SIFT=tolerated;CANONICAL=YES
chr1:152280736	C	FLG	ENST00000368799	missense_variant	6626/12186	2209/4061	H/R	cAt/cGt	rs78974621	STRAND=-1;SYMBOL=FLG;SYMBOL_SOURCE=HGNC;PolyPhen=possibly_damaging;ALLELE_NUM=1;RefSeq=NM_002016.1;SIFT=tolerated;CANONICAL=YES
chr1:152281039	A	FLG	ENST00000368799	missense_variant	6323/12186	2108/4061	A/V	gCg/gTg	rs7522925	STRAND=-1;SYMBOL=FLG;GMAF=A:0.2911;SYMBOL_SOURCE=HGNC;RefSeq=NM_002016.1;ALLELE_NUM=1;PolyPhen=possibly_damaging;SIFT=tolerated;CANONICAL=YES
chr1:152281109	G	FLG	ENST00000368799	missense_variant	6253/12186	2085/4061	G/R	Gga/Cga	rs149635053	STRAND=-1;SYMBOL=FLG;SYMBOL_SOURCE=HGNC;PolyPhen=probably_damaging;ALLELE_NUM=1;RefSeq=NM_002016.1;SIFT=tolerated;CANONICAL=YES
chr1:152281136	T	FLG	ENST00000368799	missense_variant	6226/12186	2076/4061	A/T	Gca/Aca	rs78125326	STRAND=-1;SYMBOL=FLG;GMAF=T:0.0574;SYMBOL_SOURCE=HGNC;RefSeq=NM_002016.1;ALLELE_NUM=1;PolyPhen=possibly_damaging;SIFT=tolerated;CANONICAL=YES
chr1:152281273	T	FLG	ENST00000368799	missense_variant	6089/12186	2030/4061	A/E	gCa/gAa	COSM423887	STRAND=-1;SYMBOL=FLG;SYMBOL_SOURCE=HGNC;PolyPhen=possibly_damaging;ALLELE_NUM=1;RefSeq=NM_002016.1;SIFT=tolerated;CANONICAL=YES
chr1:152281317	T	FLG	ENST00000368799	missense_variant	6045/12186	2015/4061	D/E	gaC/gaA	rs71626704	STRAND=-1;SYMBOL=FLG;GMAF=T:0.0216;SYMBOL_SOURCE=HGNC;RefSeq=NM_002016.1;ALLELE_NUM=1;PolyPhen=possibly_damaging;SIFT=tolerated;CANONICAL=YES
chr1:152281534	T	FLG	ENST00000368799	missense_variant	5828/12186	1943/4061	L/H	cTt/cAt	rs113544881	STRAND=-1;SYMBOL=FLG;SYMBOL_SOURCE=HGNC;PolyPhen=possibly_damaging;ALLELE_NUM=1;RefSeq=NM_002016.1;SIFT=tolerated;CANONICAL=YES
chr1:152281690	T	FLG	ENST00000368799	missense_variant	5672/12186	1891/4061	R/Q	cGg/cAg	rs12407748	STRAND=-1;SYMBOL=FLG;GMAF=T:0.2516;SYMBOL_SOURCE=HGNC;RefSeq=NM_002016.1;ALLELE_NUM=1;PolyPhen=possibly_damaging;SIFT=tolerated;CANONICAL=YES
chr1:152281691	A	FLG	ENST00000368799	missense_variant	5671/12186	1891/4061	R/W	Cgg/Tgg	rs36006086	STRAND=-1;SYMBOL=FLG;GMAF=A:0.0211;SYMBOL_SOURCE=HGNC;RefSeq=NM_002016.1;ALLELE_NUM=1;PolyPhen=possibly_damaging;SIFT=deleterious;CANONICAL=YES
chr1:152281876	C	FLG	ENST00000368799	missense_variant	5486/12186	1829/4061	Y/C	tAt/tGt	rs74129458	STRAND=-1;SYMBOL=FLG;GMAF=C:0.0156;SYMBOL_SOURCE=HGNC;RefSeq=NM_002016.1;ALLELE_NUM=1;PolyPhen=possibly_damaging;SIFT=deleterious;CANONICAL=YES
chr1:152281948	A	FLG	ENST00000368799	missense_variant	5414/12186	1805/4061	A/V	gCg/gTg	rs12405241	STRAND=-1;SYMBOL=FLG;GMAF=A:0.2631;SYMBOL_SOURCE=HGNC;RefSeq=NM_002016.1;ALLELE_NUM=1;PolyPhen=possibly_damaging;SIFT=tolerated;CANONICAL=YES
chr1:152282113	A	FLG	ENST00000368799	missense_variant	5249/12186	1750/4061	S/F	tCc/tTc	rs3120647	STRAND=-1;SYMBOL=FLG;GMAF=A:0.0845;SYMBOL_SOURCE=HGNC;RefSeq=NM_002016.1;ALLELE_NUM=1;PolyPhen=possibly_damaging;SIFT=deleterious;CANONICAL=YES
chr1:152282267	A	FLG	ENST00000368799	missense_variant	5095/12186	1699/4061	R/C	Cgc/Tgc	rs12405278	STRAND=-1;SYMBOL=FLG;GMAF=A:0.2626;SYMBOL_SOURCE=HGNC;RefSeq=NM_002016.1;ALLELE_NUM=1;PolyPhen=possibly_damaging;SIFT=deleterious;CANONICAL=YES
chr1:152282311	T	FLG	ENST00000368799	missense_variant	5051/12186	1684/4061	R/H	cGc/cAc	rs12407807	STRAND=-1;SYMBOL=FLG;GMAF=T:0.2732;SYMBOL_SOURCE=HGNC;RefSeq=NM_002016.1;ALLELE_NUM=1;PolyPhen=possibly_damaging;SIFT=tolerated;CANONICAL=YES
chr1:152282684	A	FLG	ENST00000368799	missense_variant	4678/12186	1560/4061	R/C	Cgt/Tgt	rs151103850	STRAND=-1;SYMBOL=FLG;GMAF=A:0.0174;SYMBOL_SOURCE=HGNC;RefSeq=NM_002016.1;ALLELE_NUM=1;PolyPhen=possibly_damaging;SIFT=tolerated;CANONICAL=YES
chr1:152282794	A	FLG	ENST00000368799	missense_variant	4568/12186	1523/4061	T/I	aCa/aTa	rs12750081	STRAND=-1;SYMBOL=FLG;GMAF=A:0.0216;SYMBOL_SOURCE=HGNC;RefSeq=NM_002016.1;ALLELE_NUM=1;PolyPhen=possibly_damaging;SIFT=tolerated;CANONICAL=YES
chr1:152282910	C	FLG	ENST00000368799	missense_variant	4452/12186	1484/4061	D/E	gaC/gaG	rs71626706	STRAND=-1;SYMBOL=FLG;GMAF=C:0.0216;SYMBOL_SOURCE=HGNC;RefSeq=NM_002016.1;ALLELE_NUM=1;PolyPhen=possibly_damaging;SIFT=tolerated;CANONICAL=YES
chr1:152282917	T	FLG	ENST00000368799	missense_variant	4445/12186	1482/4061	S/Y	tCc/tAc	rs11204978	STRAND=-1;SYMBOL=FLG;GMAF=T:0.2622;SYMBOL_SOURCE=HGNC;RefSeq=NM_002016.1;ALLELE_NUM=1;PolyPhen=possibly_damaging;SIFT=deleterious;CANONICAL=YES
chr1:152282925	C	FLG	ENST00000368799	missense_variant	4437/12186	1479/4061	H/Q	caC/caG	-	STRAND=-1;SYMBOL=FLG;SYMBOL_SOURCE=HGNC;PolyPhen=benign;ALLELE_NUM=1;RefSeq=NM_002016.1;SIFT=deleterious;CANONICAL=YES
chr1:152282926	A	FLG	ENST00000368799	missense_variant	4436/12186	1479/4061	H/L	cAc/cTc	-	STRAND=-1;SYMBOL=FLG;SYMBOL_SOURCE=HGNC;PolyPhen=benign;ALLELE_NUM=1;RefSeq=NM_002016.1;SIFT=deleterious;CANONICAL=YES
chr1:152283283	T	FLG	ENST00000368799	missense_variant	4079/12186	1360/4061	R/H	cGc/cAc	rs11586631	STRAND=-1;SYMBOL=FLG;GMAF=T:0.2314;SYMBOL_SOURCE=HGNC;RefSeq=NM_002016.1;ALLELE_NUM=1;PolyPhen=possibly_damaging;SIFT=tolerated;CANONICAL=YES
chr1:152283568	C	FLG	ENST00000368799	missense_variant	3794/12186	1265/4061	H/R	cAc/cGc	rs11581512	STRAND=-1;SYMBOL=FLG;GMAF=C:0.0092;SYMBOL_SOURCE=HGNC;RefSeq=NM_002016.1;ALLELE_NUM=1;PolyPhen=possibly_damaging;SIFT=tolerated;CANONICAL=YES
chr1:152283701	A	FLG	ENST00000368799	missense_variant	3661/12186	1221/4061	R/C	Cgt/Tgt	COSM896137	STRAND=-1;SYMBOL=FLG;SYMBOL_SOURCE=HGNC;PolyPhen=possibly_damaging;ALLELE_NUM=1;RefSeq=NM_002016.1;SIFT=tolerated;CANONICAL=YES
chr1:152283742	T	FLG	ENST00000368799	missense_variant	3620/12186	1207/4061	S/Y	tCc/tAc	rs142660239	STRAND=-1;SYMBOL=FLG;GMAF=T:0.0083;SYMBOL_SOURCE=HGNC;RefSeq=NM_002016.1;ALLELE_NUM=1;PolyPhen=possibly_damaging;SIFT=deleterious;CANONICAL=YES
chr1:152283811	A	FLG	ENST00000368799	missense_variant	3551/12186	1184/4061	S/L	tCg/tTg	rs3120649,COSM1334144	STRAND=-1;SYMBOL=FLG;GMAF=A:0.0877;SYMBOL_SOURCE=HGNC;RefSeq=NM_002016.1;ALLELE_NUM=1;PolyPhen=benign;SIFT=deleterious;CANONICAL=YES
chr1:152284046	G	FLG	ENST00000368799	missense_variant	3316/12186	1106/4061	W/R	Tgg/Cgg	rs146564246	STRAND=-1;SYMBOL=FLG;GMAF=G:0.0119;SYMBOL_SOURCE=HGNC;RefSeq=NM_002016.1;ALLELE_NUM=1;PolyPhen=possibly_damaging;SIFT=tolerated;CANONICAL=YES
chr1:152284456	G	FLG	ENST00000368799	missense_variant	2906/12186	969/4061	N/T	aAc/aCc	rs3120651	STRAND=-1;SYMBOL=FLG;GMAF=G:0.0381;SYMBOL_SOURCE=HGNC;RefSeq=NM_002016.1;ALLELE_NUM=1;PolyPhen=possibly_damaging;SIFT=tolerated;CANONICAL=YES
chr1:152284457	A	FLG	ENST00000368799	missense_variant	2905/12186	969/4061	N/Y	Aac/Tac	rs3120652	STRAND=-1;SYMBOL=FLG;GMAF=A:0.0381;SYMBOL_SOURCE=HGNC;RefSeq=NM_002016.1;ALLELE_NUM=1;PolyPhen=probably_damaging;SIFT=tolerated;CANONICAL=YES
chr1:152284505	G	FLG	ENST00000368799	missense_variant	2857/12186	953/4061	E/Q	Gag/Cag	rs201137357,COSM403232	STRAND=-1;SYMBOL=FLG;SYMBOL_SOURCE=HGNC;PolyPhen=possibly_damaging;ALLELE_NUM=1;RefSeq=NM_002016.1;SIFT=tolerated;CANONICAL=YES
chr1:152284558	G	FLG	ENST00000368799	missense_variant	2804/12186	935/4061	G/A	gGg/gCg	rs150503113	STRAND=-1;SYMBOL=FLG;GMAF=G:0.0009;SYMBOL_SOURCE=HGNC;RefSeq=NM_002016.1;ALLELE_NUM=1;PolyPhen=probably_damaging;SIFT=tolerated;CANONICAL=YES
chr1:152284673	A	FLG	ENST00000368799	missense_variant	2689/12186	897/4061	R/C	Cgt/Tgt	rs76586335,COSM1334148	STRAND=-1;SYMBOL=FLG;GMAF=A:0.0156;SYMBOL_SOURCE=HGNC;RefSeq=NM_002016.1;ALLELE_NUM=1;PolyPhen=probably_damaging;SIFT=tolerated;CANONICAL=YES
chr1:152285099	T	FLG	ENST00000368799	missense_variant	2263/12186	755/4061	E/K	Gaa/Aaa	rs74129461	STRAND=-1;SYMBOL=FLG;GMAF=T:0.2842;SYMBOL_SOURCE=HGNC;RefSeq=NM_002016.1;ALLELE_NUM=1;PolyPhen=probably_damaging;SIFT=tolerated;CANONICAL=YES
chr1:152285290	T	FLG	ENST00000368799	missense_variant	2072/12186	691/4061	G/E	gGa/gAa	rs114762657	STRAND=-1;SYMBOL=FLG;GMAF=T:0.0092;SYMBOL_SOURCE=HGNC;RefSeq=NM_002016.1;ALLELE_NUM=1;PolyPhen=probably_damaging;SIFT=deleterious;CANONICAL=YES
chr1:152285481	T	FLG	ENST00000368799	missense_variant	1881/12186	627/4061	S/R	agT/agA	rs369417173	STRAND=-1;SYMBOL=FLG;SYMBOL_SOURCE=HGNC;PolyPhen=probably_damaging;ALLELE_NUM=1;RefSeq=NM_002016.1;SIFT=deleterious;CANONICAL=YES
chr1:152285534	T	FLG	ENST00000368799	missense_variant	1828/12186	610/4061	G/R	Ggg/Agg	rs74129463	STRAND=-1;SYMBOL=FLG;GMAF=T:0.0156;SYMBOL_SOURCE=HGNC;RefSeq=NM_002016.1;ALLELE_NUM=1;PolyPhen=probably_damaging;SIFT=tolerated;CANONICAL=YES
chr1:152285759	G	FLG	ENST00000368799	missense_variant	1603/12186	535/4061	S/P	Tcg/Ccg	rs74129464	STRAND=-1;SYMBOL=FLG;GMAF=G:0.0156;SYMBOL_SOURCE=HGNC;RefSeq=NM_002016.1;ALLELE_NUM=1;PolyPhen=benign;SIFT=deleterious;CANONICAL=YES
chr1:152285861	A	FLG	ENST00000368799	stop_gained	1501/12186	501/4061	R/*	Cga/Tga	rs61816761,CM061002	STRAND=-1;SYMBOL=FLG;CLIN_SIG=other,pathogenic;GMAF=A:0.0055;SYMBOL_SOURCE=HGNC;ALLELE_NUM=1;RefSeq=NM_002016.1;CANONICAL=YES
chr1:152286107	T	FLG	ENST00000368799	missense_variant	1255/12186	419/4061	G/S	Ggt/Agt	rs114486119	STRAND=-1;SYMBOL=FLG;GMAF=T:0.0115;SYMBOL_SOURCE=HGNC;RefSeq=NM_002016.1;ALLELE_NUM=1;PolyPhen=possibly_damaging;SIFT=tolerated;CANONICAL=YES
chr1:152286367	A	FLG	ENST00000368799	missense_variant	995/12186	332/4061	G/V	gGc/gTc	rs41267154	STRAND=-1;SYMBOL=FLG;GMAF=A:0.3099;SYMBOL_SOURCE=HGNC;RefSeq=NM_002016.1;ALLELE_NUM=1;PolyPhen=possibly_damaging;SIFT=tolerated;CANONICAL=YES
chr1:152287213	C	FLG	ENST00000368799	missense_variant	149/12186	50/4061	D/G	gAc/gGc	rs115489580	STRAND=-1;SYMBOL=FLG;GMAF=C:0.0110;SYMBOL_SOURCE=HGNC;RefSeq=NM_002016.1;ALLELE_NUM=1;PolyPhen=benign;SIFT=deleterious;CANONICAL=YES
chr1:152323132	T	FLG2	ENST00000388718	stop_gained	7130/7176	2377/2391	S/*	tCa/tAa	rs12568784	STRAND=-1;ALLELE_NUM=1;RefSeq=NM_001014342.2;SYMBOL=FLG2;GMAF=T:0.2994;SYMBOL_SOURCE=HGNC;CANONICAL=YES
chr1:152323696	G	FLG2	ENST00000388718	missense_variant	6566/7176	2189/2391	H/P	cAc/cCc	rs187944122	STRAND=-1;SYMBOL=FLG2;GMAF=G:0.0005;SYMBOL_SOURCE=HGNC;RefSeq=NM_001014342.2;ALLELE_NUM=1;PolyPhen=probably_damaging;SIFT=deleterious;CANONICAL=YES
chr1:152324002	C	FLG2	ENST00000388718	missense_variant	6260/7176	2087/2391	H/R	cAt/cGt	rs141384852	STRAND=-1;SYMBOL=FLG2;GMAF=C:0.0028;SYMBOL_SOURCE=HGNC;RefSeq=NM_001014342.2;ALLELE_NUM=1;PolyPhen=probably_damaging;SIFT=tolerated;CANONICAL=YES
chr1:152326321-152326322	TA	FLG2	ENST00000388718	frameshift_variant,feature_elongation	3940-3941/7176	1314/2391	-	-	TMP_ESP_1_152326322_152326321	STRAND=-1;ALLELE_NUM=1;RefSeq=NM_001014342.2;SYMBOL=FLG2;SYMBOL_SOURCE=HGNC;CANONICAL=YES
chr1:152326516	C	FLG2	ENST00000388718	missense_variant	3746/7176	1249/2391	H/R	cAt/cGt	rs16833974	STRAND=-1;SYMBOL=FLG2;GMAF=C:0.0542;SYMBOL_SOURCE=HGNC;RefSeq=NM_001014342.2;ALLELE_NUM=1;PolyPhen=unknown;SIFT=deleterious;CANONICAL=YES
chr1:152329369	G	FLG2	ENST00000388718	missense_variant	893/7176	298/2391	C/S	tGt/tCt	rs2282302	STRAND=-1;SYMBOL=FLG2;GMAF=G:0.1657;SYMBOL_SOURCE=HGNC;RefSeq=NM_001014342.2;ALLELE_NUM=1;PolyPhen=unknown;SIFT=deleterious;CANONICAL=YES
chr1:152329758	A	FLG2	ENST00000388718	missense_variant	504/7176	168/2391	L/F	ttA/ttT	rs61749580	STRAND=-1;SYMBOL=FLG2;GMAF=A:0.0542;SYMBOL_SOURCE=HGNC;RefSeq=NM_001014342.2;ALLELE_NUM=1;PolyPhen=unknown;SIFT=deleterious;CANONICAL=YES
chr1:152329852	T	FLG2	ENST00000388718	missense_variant	410/7176	137/2391	G/E	gGa/gAa	rs6587667	STRAND=-1;SYMBOL=FLG2;GMAF=T:0.0234;SYMBOL_SOURCE=HGNC;RefSeq=NM_001014342.2;ALLELE_NUM=1;PolyPhen=unknown;SIFT=deleterious;CANONICAL=YES
chr1:152382436	G	CRNN	ENST00000271835	missense_variant	1122/1488	374/495	Q/H	caG/caC	rs6695830	STRAND=-1;SYMBOL=CRNN;GMAF=G:0.0551;SYMBOL_SOURCE=HGNC;RefSeq=NM_016190.2;ALLELE_NUM=1;PolyPhen=possibly_damaging;SIFT=tolerated;CANONICAL=YES
chr1:152692514	G	C1orf68	ENST00000368775	missense_variant	517/753	173/250	L/V	Ctg/Gtg	rs59194678	STRAND=1;SYMBOL=C1orf68;GMAF=G:0.0115;SYMBOL_SOURCE=HGNC;RefSeq=NM_001024679.2;ALLELE_NUM=1;PolyPhen=probably_damaging;SIFT=deleterious;CANONICAL=YES
chr1:152732106	T	KPRP	ENST00000368773	missense_variant	42/1740	14/579	Q/H	caA/caT	rs17612167	STRAND=1;SYMBOL=KPRP;GMAF=T:0.1589;SYMBOL_SOURCE=HGNC;RefSeq=NM_001025231.1;ALLELE_NUM=1;PolyPhen=benign;SIFT=deleterious;CANONICAL=YES
chr1:152733301	A	KPRP	ENST00000368773	missense_variant	1237/1740	413/579	C/S	Tgc/Agc	rs4329520	STRAND=1;SYMBOL=KPRP;GMAF=T:0.4871;SYMBOL_SOURCE=HGNC;RefSeq=NM_001025231.1;ALLELE_NUM=1;PolyPhen=possibly_damaging;SIFT=tolerated;CANONICAL=YES
chr1:152733376	G	KPRP	ENST00000368773	missense_variant	1312/1740	438/579	P/A	Cca/Gca	rs76337351	STRAND=1;SYMBOL=KPRP;GMAF=G:0.0165;SYMBOL_SOURCE=HGNC;RefSeq=NM_001025231.1;ALLELE_NUM=1;PolyPhen=possibly_damaging;SIFT=deleterious;CANONICAL=YES
chr1:152733395	T	KPRP	ENST00000368773	missense_variant	1331/1740	444/579	P/L	cCg/cTg	rs75836464	STRAND=1;SYMBOL=KPRP;GMAF=T:0.0087;SYMBOL_SOURCE=HGNC;RefSeq=NM_001025231.1;ALLELE_NUM=1;PolyPhen=probably_damaging;SIFT=tolerated;CANONICAL=YES
chr1:152733658	A	KPRP	ENST00000368773	missense_variant	1594/1740	532/579	P/T	Cca/Aca	rs6703294	STRAND=1;SYMBOL=KPRP;GMAF=A:0.0087;SYMBOL_SOURCE=HGNC;RefSeq=NM_001025231.1;ALLELE_NUM=1;PolyPhen=probably_damaging;SIFT=tolerated;CANONICAL=YES
chr1:152770613	G	LCE1D	ENST00000326233	stop_lost	343/345	115/114	*/G	Tga/Gga	rs41268500	STRAND=1;ALLELE_NUM=1;RefSeq=NM_178352.2;SYMBOL=LCE1D;GMAF=G:0.0482;SYMBOL_SOURCE=HGNC;CANONICAL=YES
chr1:152785003	-	LCE1B	ENST00000360090	frameshift_variant,feature_truncation	81/357	27/118	-	-	-	STRAND=1;ALLELE_NUM=1;RefSeq=NM_178349.1;SYMBOL=LCE1B;SYMBOL_SOURCE=HGNC;CANONICAL=YES
chr1:152882275	C	IVL	ENST00000368764	initiator_codon_variant	2/1758	1/585	M/T	aTg/aCg	rs61731344	STRAND=1;SYMBOL=IVL;GMAF=C:0.0073;SYMBOL_SOURCE=HGNC;PolyPhen=unknown;ALLELE_NUM=1;SIFT=deleterious;CANONICAL=YES
chr1:152957887	A	SPRR1A	ENST00000307122	missense_variant	181/270	61/89	V/I	Gtt/Att	rs1611764	STRAND=1;SYMBOL=SPRR1A;GMAF=G:0.4187;SYMBOL_SOURCE=HGNC;RefSeq=NM_001199828.1,NM_005987.3;ALLELE_NUM=1;PolyPhen=probably_damaging;SIFT=deleterious;CANONICAL=YES
chr1:152975676-152975682	-	SPRR3	ENST00000331860	frameshift_variant,feature_truncation	180-186/510	60-62/169	-	-	-	STRAND=1;ALLELE_NUM=1;RefSeq=NM_005416.2;SYMBOL=SPRR3;SYMBOL_SOURCE=HGNC;CANONICAL=YES
chr1:152975810	A	SPRR3	ENST00000331860	missense_variant	314/510	105/169	G/D	gGc/gAc	rs72704847	STRAND=1;SYMBOL=SPRR3;GMAF=A:0.0092;SYMBOL_SOURCE=HGNC;RefSeq=NM_005416.2;ALLELE_NUM=1;PolyPhen=probably_damaging;SIFT=tolerated;CANONICAL=YES
chr1:152975912	T	SPRR3	ENST00000331860	missense_variant	416/510	139/169	T/I	aCc/aTc	rs147665003	STRAND=1;SYMBOL=SPRR3;SYMBOL_SOURCE=HGNC;PolyPhen=benign;ALLELE_NUM=1;RefSeq=NM_005416.2;SIFT=deleterious;CANONICAL=YES
chr1:153276449	C	PGLYRP3	ENST00000290722	missense_variant	413/1026	138/341	E/G	gAg/gGg	rs41264632,COSM146630	STRAND=-1;SYMBOL=PGLYRP3;GMAF=C:0.0413;SYMBOL_SOURCE=HGNC;RefSeq=NM_052891.1;ALLELE_NUM=1;PolyPhen=benign;SIFT=deleterious;CANONICAL=YES
chr1:153277423	T	PGLYRP3	ENST00000290722	missense_variant,splice_region_variant	376/1026	126/341	G/S	Ggc/Agc	rs843971	STRAND=-1;SYMBOL=PGLYRP3;GMAF=T:0.4495;SYMBOL_SOURCE=HGNC;RefSeq=NM_052891.1;ALLELE_NUM=1;PolyPhen=possibly_damaging;SIFT=tolerated;CANONICAL=YES
chr1:153410682	C	S100A7L2	ENST00000368725	missense_variant	157/339	53/112	N/D	Aac/Gac	rs61743588	STRAND=-1;SYMBOL=S100A7L2;GMAF=C:0.0087;SYMBOL_SOURCE=HGNC;RefSeq=NM_001045479.1;ALLELE_NUM=1;PolyPhen=possibly_damaging;SIFT=tolerated;CANONICAL=YES
chr1:153410822	A	S100A7L2	ENST00000368725	missense_variant,splice_region_variant	17/339	6/112	G/V	gGc/gTc	rs10888561	STRAND=-1;SYMBOL=S100A7L2;GMAF=C:0.3669;SYMBOL_SOURCE=HGNC;RefSeq=NM_001045479.1;ALLELE_NUM=1;PolyPhen=probably_damaging;SIFT=deleterious;CANONICAL=YES
chr1:153509890	C	S100A5	ENST00000368718	missense_variant	161/279	54/92	D/G	gAc/gGc	rs3795393,COSM146633	STRAND=-1;SYMBOL=S100A5;GMAF=C:0.1157;SYMBOL_SOURCE=HGNC;RefSeq=NM_002962.1;ALLELE_NUM=1;PolyPhen=benign;SIFT=deleterious;CANONICAL=YES
chr1:153512612	A	S100A5	ENST00000368718	missense_variant	56/279	19/92	Y/F	tAt/tTt	rs2230870	STRAND=-1;SYMBOL=S100A5;GMAF=A:0.0165;SYMBOL_SOURCE=HGNC;RefSeq=NM_002962.1;ALLELE_NUM=1;PolyPhen=probably_damaging;SIFT=deleterious;CANONICAL=YES
chr1:153520280	C	S100A3	ENST00000368713	missense_variant	184/306	62/101	L/V	Ctg/Gtg	rs116208483	STRAND=-1;SYMBOL=S100A3;GMAF=C:0.0060;SYMBOL_SOURCE=HGNC;RefSeq=NM_002960.1;ALLELE_NUM=1;PolyPhen=possibly_damaging;SIFT=deleterious;CANONICAL=YES
chr1:153520898	A	S100A3	ENST00000368713	missense_variant	64/306	22/101	R/C	Cgc/Tgc	rs61731550	STRAND=-1;SYMBOL=S100A3;GMAF=A:0.0078;SYMBOL_SOURCE=HGNC;RefSeq=NM_002960.1;ALLELE_NUM=1;PolyPhen=possibly_damaging;SIFT=deleterious;CANONICAL=YES
chr1:153723596	G	INTS3	ENST00000318967	missense_variant	610/3129	204/1042	L/V	Ctc/Gtc	-	STRAND=1;SYMBOL=INTS3;SYMBOL_SOURCE=HGNC;PolyPhen=probably_damaging;ALLELE_NUM=1;RefSeq=NM_023015.3;SIFT=deleterious;CANONICAL=YES
chr1:153750964	C	SLC27A3	ENST00000368661	missense_variant	1523/2193	508/730	R/P	cGc/cCc	rs189944468	STRAND=1;SYMBOL=SLC27A3;GMAF=C:0.0037;SYMBOL_SOURCE=HGNC;RefSeq=NM_024330.1;ALLELE_NUM=1;PolyPhen=probably_damaging;SIFT=deleterious;CANONICAL=YES
chr1:153751312	A	SLC27A3	ENST00000368661	missense_variant	1738/2193	580/730	D/N	Gat/Aat	rs141752584	STRAND=1;SYMBOL=SLC27A3;GMAF=A:0.0009;SYMBOL_SOURCE=HGNC;RefSeq=NM_024330.1;ALLELE_NUM=1;PolyPhen=probably_damaging;SIFT=deleterious;CANONICAL=YES
chr1:153784290	-	GATAD2B	ENST00000368655	frameshift_variant,feature_truncation	1565/1782	522/593	-	-	-	STRAND=-1;ALLELE_NUM=1;RefSeq=NM_020699.2;SYMBOL=GATAD2B;SYMBOL_SOURCE=HGNC;CANONICAL=YES
chr1:153784596	C	GATAD2B	ENST00000368655	missense_variant	1432/1782	478/593	R/G	Cga/Gga	-	STRAND=-1;SYMBOL=GATAD2B;SYMBOL_SOURCE=HGNC;PolyPhen=probably_damaging;ALLELE_NUM=1;RefSeq=NM_020699.2;SIFT=deleterious;CANONICAL=YES
chr1:153903461	C	DENND4B	ENST00000361217	missense_variant	4076/4491	1359/1496	N/S	aAt/aGt	rs375631387	STRAND=-1;SYMBOL=DENND4B;SYMBOL_SOURCE=HGNC;PolyPhen=benign;ALLELE_NUM=1;RefSeq=NM_014856.2;SIFT=deleterious;CANONICAL=YES
chr1:153907305-153907306	C	DENND4B	ENST00000361217	frameshift_variant,feature_elongation	2703-2704/4491	901-902/1496	-	-	rs35902206,COSM1472676,COSM1472677	STRAND=-1;ALLELE_NUM=1;RefSeq=NM_014856.2;SYMBOL=DENND4B;SYMBOL_SOURCE=HGNC;CANONICAL=YES
chr1:153934788	T	SLC39A1	ENST00000368623	missense_variant	226/975	76/324	A/T	Gcg/Acg	-	STRAND=-1;PolyPhen=possibly_damaging;ALLELE_NUM=1;SYMBOL=SLC39A1;SIFT=deleterious;SYMBOL_SOURCE=HGNC;CANONICAL=YES
chr1:153941514	T	CREB3L4	ENST00000368607	missense_variant	283/1188	95/395	P/S	Ccc/Tcc	rs11264743	STRAND=1;SYMBOL=CREB3L4;GMAF=T:0.2695;SYMBOL_SOURCE=HGNC;RefSeq=NM_001255980.1,NM_130898.3,NM_001255978.1;ALLELE_NUM=1;PolyPhen=possibly_damaging;SIFT=tolerated;CANONICAL=YES
chr1:153994647	T	NUP210L	ENST00000368559	missense_variant	4471/5667	1491/1888	V/I	Gtt/Att	rs11264875	STRAND=-1;SYMBOL=NUP210L;GMAF=T:0.2837;SYMBOL_SOURCE=HGNC;RefSeq=NM_207308.2;ALLELE_NUM=1;PolyPhen=possibly_damaging;SIFT=deleterious;CANONICAL=YES
chr1:153998176	T	NUP210L	ENST00000368559	missense_variant	3964/5667	1322/1888	V/M	Gtg/Atg	rs201483933	STRAND=-1;SYMBOL=NUP210L;SYMBOL_SOURCE=HGNC;PolyPhen=possibly_damaging;ALLELE_NUM=1;RefSeq=NM_207308.2;SIFT=tolerated;CANONICAL=YES
chr1:154018835	G	NUP210L	ENST00000368559	missense_variant	3494/5667	1165/1888	Q/P	cAg/cCg	rs12077542	STRAND=-1;SYMBOL=NUP210L;GMAF=G:0.0005;SYMBOL_SOURCE=HGNC;RefSeq=NM_207308.2;ALLELE_NUM=1;PolyPhen=benign;SIFT=deleterious;CANONICAL=YES
chr1:154171909-154171910	-	C1orf189	ENST00000368525	frameshift_variant,feature_truncation	299-300/306	100/101	-	-	rs202075988	STRAND=-1;ALLELE_NUM=1;RefSeq=NM_001010979.2;SYMBOL=C1orf189;GMAF=-:0.0069;SYMBOL_SOURCE=HGNC;CANONICAL=YES
chr1:154296774	G	AQP10	ENST00000324978	missense_variant	724/906	242/301	W/G	Tgg/Ggg	rs200974498	STRAND=1;SYMBOL=AQP10;SYMBOL_SOURCE=HGNC;PolyPhen=probably_damaging;ALLELE_NUM=1;RefSeq=NM_080429.2;SIFT=deleterious;CANONICAL=YES
chr1:154516983	A	TDRD10	ENST00000368480	missense_variant	787/1101	263/366	A/T	Gcc/Acc	rs146616270	STRAND=1;PolyPhen=probably_damaging;ALLELE_NUM=1;SYMBOL=TDRD10;SIFT=deleterious;SYMBOL_SOURCE=HGNC;CANONICAL=YES
chr1:154541971	G	CHRNB2	ENST00000368476	missense_variant	98/1509	33/502	V/G	gTg/gGg	rs200729328	STRAND=1;SYMBOL=CHRNB2;SYMBOL_SOURCE=HGNC;PolyPhen=probably_damaging;ALLELE_NUM=1;RefSeq=NM_000748.2;SIFT=deleterious;CANONICAL=YES
chr1:154541974	G	CHRNB2	ENST00000368476	missense_variant	101/1509	34/502	E/G	gAg/gGg	rs200223952	STRAND=1;SYMBOL=CHRNB2;SYMBOL_SOURCE=HGNC;PolyPhen=benign;ALLELE_NUM=1;RefSeq=NM_000748.2;SIFT=deleterious;CANONICAL=YES
chr1:154548331	C	CHRNB2	ENST00000368476	missense_variant	1432/1509	478/502	F/L	Ttc/Ctc	rs79137415	STRAND=1;SYMBOL=CHRNB2;GMAF=C:0.0009;SYMBOL_SOURCE=HGNC;RefSeq=NM_000748.2;ALLELE_NUM=1;PolyPhen=probably_damaging;SIFT=tolerated;CANONICAL=YES
chr1:154897619	A	PMVK	ENST00000368467	missense_variant	565/579	189/192	R/C	Cgc/Tgc	rs370067596	STRAND=-1;SYMBOL=PMVK;SYMBOL_SOURCE=HGNC;PolyPhen=possibly_damaging;ALLELE_NUM=1;RefSeq=NM_006556.3;SIFT=deleterious;CANONICAL=YES
chr1:154901525	G	PMVK	ENST00000368467	missense_variant	287/579	96/192	V/A	gTg/gCg	rs139248801	STRAND=-1;SYMBOL=PMVK;GMAF=G:0.0014;SYMBOL_SOURCE=HGNC;RefSeq=NM_006556.3;ALLELE_NUM=1;PolyPhen=possibly_damaging;SIFT=tolerated;CANONICAL=YES
chr1:154960891	A	FLAD1	ENST00000292180	missense_variant	683/1764	228/587	R/H	cGc/cAc	rs144986636,COSM1600893,COSM1600894	STRAND=1;SYMBOL=FLAD1;SYMBOL_SOURCE=HGNC;PolyPhen=benign;ALLELE_NUM=1;RefSeq=NM_025207.4;SIFT=deleterious;CANONICAL=YES
chr1:154965398	-	FLAD1	ENST00000292180	frameshift_variant,feature_truncation	1649/1764	550/587	-	-	-	STRAND=1;ALLELE_NUM=1;RefSeq=NM_025207.4;SYMBOL=FLAD1;SYMBOL_SOURCE=HGNC;CANONICAL=YES
chr1:154987704	T	ZBTB7B	ENST00000417934	missense_variant	670/1722	224/573	P/S	Ccg/Tcg	rs141845046	STRAND=1;SYMBOL=ZBTB7B;GMAF=T:0.0119;SYMBOL_SOURCE=HGNC;RefSeq=NM_001252406.2;ALLELE_NUM=1;PolyPhen=probably_damaging;SIFT=tolerated;CANONICAL=YES
chr1:154999151	T	DCST2	ENST00000368424	stop_gained	1383/2322	461/773	Y/*	taC/taA	rs146130973,COSM1334522	STRAND=-1;ALLELE_NUM=1;RefSeq=NM_144622.2;SYMBOL=DCST2;GMAF=A:0.0009;SYMBOL_SOURCE=HGNC;CANONICAL=YES
chr1:155023292	C	DCST1	ENST00000295542	missense_variant	2069/2121	690/706	L/P	cTc/cCc	-	STRAND=1;SYMBOL=DCST1;SYMBOL_SOURCE=HGNC;PolyPhen=benign;ALLELE_NUM=1;RefSeq=NM_152494.3;SIFT=deleterious;CANONICAL=YES
chr1:155023336	A	DCST1	ENST00000295542	missense_variant	2113/2121	705/706	A/T	Gcg/Acg	-	STRAND=1;SYMBOL=DCST1;SYMBOL_SOURCE=HGNC;PolyPhen=possibly_damaging;ALLELE_NUM=1;RefSeq=NM_152494.3;SIFT=tolerated;CANONICAL=YES
chr1:155033918	T	ADAM15	ENST00000356955	missense_variant	2305/2592	769/863	P/S	Ccc/Tcc	rs41264285	STRAND=1;SYMBOL=ADAM15;GMAF=T:0.1341;SYMBOL_SOURCE=HGNC;RefSeq=NM_207197.2;ALLELE_NUM=1;PolyPhen=possibly_damaging;SIFT=tolerated;CANONICAL=YES
chr1:155034432	T	ADAM15	ENST00000356955	missense_variant	2405/2592	802/863	P/L	cCg/cTg	-	STRAND=1;SYMBOL=ADAM15;SYMBOL_SOURCE=HGNC;PolyPhen=probably_damaging;ALLELE_NUM=1;RefSeq=NM_207197.2;SIFT=deleterious;CANONICAL=YES
chr1:155058663	A	EFNA3	ENST00000368408	missense_variant	568/717	190/238	V/M	Gtg/Atg	rs17723260,COSM1334552	STRAND=1;SYMBOL=EFNA3;GMAF=A:0.0758;SYMBOL_SOURCE=HGNC;RefSeq=NM_004952.4;ALLELE_NUM=1;PolyPhen=possibly_damaging;SIFT=deleterious;CANONICAL=YES
chr1:155148520	A	TRIM46	ENST00000334634	missense_variant	482/2280	161/759	R/H	cGc/cAc	rs80254867	STRAND=1;SYMBOL=TRIM46;GMAF=A:0.0133;SYMBOL_SOURCE=HGNC;RefSeq=NM_001282378.1,NM_001256601.1;ALLELE_NUM=1;PolyPhen=probably_damaging;SIFT=deleterious;CANONICAL=YES
chr1:155175089	T	THBS3	ENST00000368378	missense_variant	305/2871	102/956	R/Q	cGg/cAg	rs72704117	STRAND=-1;SYMBOL=THBS3;GMAF=T:0.0069;SYMBOL_SOURCE=HGNC;RefSeq=NM_007112.4,NM_001252607.1;ALLELE_NUM=1;PolyPhen=possibly_damaging;SIFT=deleterious;CANONICAL=YES
chr1:155205017	T	GBA	ENST00000327247	missense_variant	1474/1611	492/536	D/N	Gat/Aat	-	STRAND=-1;SYMBOL=GBA;SYMBOL_SOURCE=HGNC;PolyPhen=benign;ALLELE_NUM=1;RefSeq=NM_001005742.2,NM_001005741.2;SIFT=deleterious;CANONICAL=YES
chr1:155218094	A	FAM189B	ENST00000361361	missense_variant,splice_region_variant	1580/2007	527/668	G/V	gGg/gTg	rs148662301	STRAND=-1;SYMBOL=FAM189B;GMAF=A:0.0009;SYMBOL_SOURCE=HGNC;RefSeq=NM_006589.2;ALLELE_NUM=1;PolyPhen=probably_damaging;SIFT=deleterious;CANONICAL=YES
chr1:155220490	A	FAM189B	ENST00000361361	missense_variant	1087/2007	363/668	L/F	Ctc/Ttc	-	STRAND=-1;SYMBOL=FAM189B;SYMBOL_SOURCE=HGNC;PolyPhen=probably_damaging;ALLELE_NUM=1;RefSeq=NM_006589.2;SIFT=tolerated;CANONICAL=YES
chr1:155226114-155226115	-	SCAMP3	ENST00000302631	frameshift_variant,feature_truncation	993-994/1044	331-332/347	-	-	-	STRAND=-1;ALLELE_NUM=1;RefSeq=NM_005698.3;SYMBOL=SCAMP3;SYMBOL_SOURCE=HGNC;CANONICAL=YES
chr1:155227155	G	SCAMP3	ENST00000302631	missense_variant	700/1044	234/347	F/L	Ttc/Ctc	-	STRAND=-1;SYMBOL=SCAMP3;SYMBOL_SOURCE=HGNC;PolyPhen=probably_damaging;ALLELE_NUM=1;RefSeq=NM_005698.3;SIFT=deleterious;CANONICAL=YES
chr1:155257677	C	HCN3	ENST00000368358	missense_variant	1748/2325	583/774	R/P	cGg/cCg	-	STRAND=1;SYMBOL=HCN3;SYMBOL_SOURCE=HGNC;PolyPhen=possibly_damaging;ALLELE_NUM=1;RefSeq=NM_020897.2;SIFT=deleterious;CANONICAL=YES
chr1:155257818	T	HCN3	ENST00000368358	missense_variant	1889/2325	630/774	P/L	cCt/cTt	rs35001694	STRAND=1;SYMBOL=HCN3;GMAF=T:0.0184;SYMBOL_SOURCE=HGNC;RefSeq=NM_020897.2;ALLELE_NUM=1;PolyPhen=benign;SIFT=deleterious;CANONICAL=YES
chr1:155260382	T	PKLR	ENST00000342741	missense_variant	1706/1725	569/574	R/Q	cGg/cAg	rs61755431,CP052813,CM061892	STRAND=-1;SYMBOL=PKLR;GMAF=T:0.0014;SYMBOL_SOURCE=HGNC;RefSeq=NM_000298.5;ALLELE_NUM=1;PolyPhen=possibly_damaging;SIFT=deleterious;CANONICAL=YES
chr1:155290231	C	FDPS	ENST00000356657	missense_variant	1091/1260	364/419	V/A	gTg/gCg	rs41314549	STRAND=1;SYMBOL=FDPS;GMAF=C:0.0119;SYMBOL_SOURCE=HGNC;RefSeq=NM_001135821.1;ALLELE_NUM=1;PolyPhen=possibly_damaging;SIFT=tolerated;CANONICAL=YES
chr1:155292156	A	RUSC1	ENST00000368352	missense_variant	592/2709	198/902	E/K	Gaa/Aaa	-	STRAND=1;SYMBOL=RUSC1;SYMBOL_SOURCE=HGNC;PolyPhen=benign;ALLELE_NUM=1;RefSeq=NM_001105203.1;SIFT=deleterious;CANONICAL=YES
chr1:155317682	T	ASH1L	ENST00000392403	missense_variant	7568/8895	2523/2964	R/H	cGt/cAt	rs41264231	STRAND=-1;SYMBOL=ASH1L;GMAF=T:0.0014;SYMBOL_SOURCE=HGNC;RefSeq=NM_018489.2;ALLELE_NUM=1;PolyPhen=probably_damaging;SIFT=deleterious;CANONICAL=YES
chr1:155408305	T	ASH1L	ENST00000392403	missense_variant	5641/8895	1881/2964	E/K	Gag/Aag	COSM1498598	STRAND=-1;SYMBOL=ASH1L;SYMBOL_SOURCE=HGNC;PolyPhen=benign;ALLELE_NUM=1;RefSeq=NM_018489.2;SIFT=deleterious;CANONICAL=YES
chr1:155447868	A	ASH1L	ENST00000392403	missense_variant	4793/8895	1598/2964	A/V	gCc/gTc	rs72993485	STRAND=-1;SYMBOL=ASH1L;GMAF=A:0.0014;SYMBOL_SOURCE=HGNC;RefSeq=NM_018489.2;ALLELE_NUM=1;PolyPhen=possibly_damaging;SIFT=tolerated;CANONICAL=YES
chr1:155448815	A	ASH1L	ENST00000392403	missense_variant	3846/8895	1282/2964	R/S	agA/agT	-	STRAND=-1;SYMBOL=ASH1L;SYMBOL_SOURCE=HGNC;PolyPhen=probably_damaging;ALLELE_NUM=1;RefSeq=NM_018489.2;SIFT=deleterious;CANONICAL=YES
chr1:155448826	C	ASH1L	ENST00000392403	missense_variant	3835/8895	1279/2964	L/V	Ctt/Gtt	-	STRAND=-1;SYMBOL=ASH1L;SYMBOL_SOURCE=HGNC;PolyPhen=probably_damaging;ALLELE_NUM=1;RefSeq=NM_018489.2;SIFT=deleterious;CANONICAL=YES
chr1:155450417	T	ASH1L	ENST00000392403	missense_variant	2244/8895	748/2964	S/R	agC/agA	rs370294356	STRAND=-1;SYMBOL=ASH1L;SYMBOL_SOURCE=HGNC;PolyPhen=possibly_damaging;ALLELE_NUM=1;RefSeq=NM_018489.2;SIFT=deleterious;CANONICAL=YES
chr1:155583296	C	MSTO1	ENST00000245564	missense_variant	1327/1713	443/570	C/R	Tgt/Cgt	rs112258960	STRAND=1;SYMBOL=MSTO1;GMAF=C:0.0142;SYMBOL_SOURCE=HGNC;RefSeq=NM_018116.3,NM_001256532.1,NM_001256533.1;ALLELE_NUM=1;PolyPhen=probably_damaging;SIFT=deleterious;CANONICAL=YES
chr1:155630082	T	YY1AP1	ENST00000368339	missense_variant	2033/2667	678/888	R/H	cGc/cAc	-	STRAND=-1;SYMBOL=YY1AP1;SYMBOL_SOURCE=HGNC;PolyPhen=possibly_damaging;ALLELE_NUM=1;RefSeq=NM_001198903.1;SIFT=tolerated;CANONICAL=YES
chr1:155640115	T	YY1AP1	ENST00000368339	missense_variant	1138/2667	380/888	D/N	Gac/Aac	rs41264945	STRAND=-1;SYMBOL=YY1AP1;GMAF=T:0.0142;SYMBOL_SOURCE=HGNC;RefSeq=NM_001198903.1;ALLELE_NUM=1;PolyPhen=possibly_damaging;SIFT=deleterious;CANONICAL=YES
chr1:155646409-155646410	T	YY1AP1	ENST00000368339	frameshift_variant,feature_elongation	667-668/2667	223/888	-	-	-	STRAND=-1;ALLELE_NUM=1;RefSeq=NM_001198903.1;SYMBOL=YY1AP1;SYMBOL_SOURCE=HGNC;CANONICAL=YES
chr1:155691351	A	DAP3	ENST00000368336	missense_variant	212/1197	71/398	S/Y	tCc/tAc	rs112771778	STRAND=1;SYMBOL=DAP3;GMAF=A:0.0009;SYMBOL_SOURCE=HGNC;RefSeq=NM_004632.3,NM_001199849.1;ALLELE_NUM=1;PolyPhen=benign;SIFT=deleterious;CANONICAL=YES
chr1:155706776	A	DAP3	ENST00000368336	missense_variant	1033/1197	345/398	V/I	Gtt/Att	rs41264967	STRAND=1;SYMBOL=DAP3;GMAF=A:0.0037;SYMBOL_SOURCE=HGNC;RefSeq=NM_004632.3,NM_001199849.1;ALLELE_NUM=1;PolyPhen=possibly_damaging;SIFT=tolerated;CANONICAL=YES
chr1:155724185	A	GON4L	ENST00000437809	missense_variant	5612/6723	1871/2240	C/F	tGt/tTt	rs199826575	STRAND=-1;PolyPhen=possibly_damaging;ALLELE_NUM=1;SYMBOL=GON4L;SIFT=deleterious;SYMBOL_SOURCE=HGNC;CANONICAL=YES
chr1:155920126	A	ARHGEF2	ENST00000361247	missense_variant	2851/2961	951/986	G/C	Ggt/Tgt	rs56794580	STRAND=-1;SYMBOL=ARHGEF2;GMAF=A:0.0060;SYMBOL_SOURCE=HGNC;RefSeq=NM_001162384.1,NM_001162383.1;ALLELE_NUM=1;PolyPhen=possibly_damaging;SIFT=tolerated;CANONICAL=YES
chr1:155935166	A	ARHGEF2	ENST00000361247	missense_variant	508/2961	170/986	I/F	Atc/Ttc	-	STRAND=-1;SYMBOL=ARHGEF2;SYMBOL_SOURCE=HGNC;PolyPhen=probably_damaging;ALLELE_NUM=1;RefSeq=NM_001162384.1,NM_001162383.1;SIFT=tolerated;CANONICAL=YES
chr1:156011427	T	UBQLN4	ENST00000368309	missense_variant	1502/1806	501/601	P/H	cCc/cAc	rs62001918	STRAND=-1;SYMBOL=UBQLN4;GMAF=T:0.0101;SYMBOL_SOURCE=HGNC;RefSeq=NM_020131.3;ALLELE_NUM=1;PolyPhen=possibly_damaging;SIFT=tolerated;CANONICAL=YES
chr1:156035717	G	RAB25	ENST00000361084	missense_variant	59/642	20/213	E/G	gAa/gGa	rs61751627	STRAND=1;SYMBOL=RAB25;GMAF=G:0.0055;SYMBOL_SOURCE=HGNC;RefSeq=NM_020387.2;ALLELE_NUM=1;PolyPhen=possibly_damaging;SIFT=deleterious;CANONICAL=YES
chr1:156046744	C	MEX3A	ENST00000532414	missense_variant	1184/1563	395/520	Q/R	cAg/cGg	rs368495406	STRAND=-1;SYMBOL=MEX3A;SYMBOL_SOURCE=HGNC;PolyPhen=possibly_damaging;ALLELE_NUM=1;RefSeq=NM_001093725.1;SIFT=tolerated;CANONICAL=YES
chr1:156146540	C	SEMA4A	ENST00000368285	missense_variant	2038/2286	680/761	Y/H	Tac/Cac	rs141712100	STRAND=1;SYMBOL=SEMA4A;SYMBOL_SOURCE=HGNC;PolyPhen=probably_damaging;ALLELE_NUM=1;RefSeq=NM_001193300.1,NM_022367.3;SIFT=deleterious;CANONICAL=YES
chr1:156169959	A	SLC25A44	ENST00000359511	missense_variant	321/945	107/314	S/R	agT/agA	-	STRAND=1;SYMBOL=SLC25A44;SYMBOL_SOURCE=HGNC;PolyPhen=possibly_damaging;ALLELE_NUM=1;RefSeq=NM_014655.2;SIFT=tolerated;CANONICAL=YES
chr1:156213921	T	PAQR6	ENST00000335852	missense_variant	787/1056	263/351	E/K	Gag/Aag	rs7513351	STRAND=-1;SYMBOL=PAQR6;GMAF=T:0.1993;SYMBOL_SOURCE=HGNC;RefSeq=NM_024897.3;ALLELE_NUM=1;PolyPhen=unknown;SIFT=deleterious;CANONICAL=YES
chr1:156235800	A	SMG5	ENST00000361813	missense_variant	1627/3051	543/1016	R/W	Cgg/Tgg	rs34377219	STRAND=-1;SYMBOL=SMG5;GMAF=A:0.0051;SYMBOL_SOURCE=HGNC;RefSeq=NM_015327.2;ALLELE_NUM=1;PolyPhen=benign;SIFT=deleterious;CANONICAL=YES
chr1:156243233	C	SMG5	ENST00000361813	missense_variant	553/3051	185/1016	Q/E	Cag/Gag	-	STRAND=-1;SYMBOL=SMG5;SYMBOL_SOURCE=HGNC;PolyPhen=possibly_damaging;ALLELE_NUM=1;RefSeq=NM_015327.2;SIFT=deleterious;CANONICAL=YES
chr1:1562553	A	MIB2	ENST00000505820	missense_variant	1685/3213	562/1070	R/Q	cGg/cAg	-	STRAND=1;PolyPhen=possibly_damaging;ALLELE_NUM=1;SYMBOL=MIB2;SIFT=tolerated;SYMBOL_SOURCE=HGNC;CANONICAL=YES
chr1:156255456	A	TMEM79	ENST00000405535	missense_variant	439/1185	147/394	V/M	Gtg/Atg	rs6684514	STRAND=1;SYMBOL=TMEM79;GMAF=A:0.2112;SYMBOL_SOURCE=HGNC;RefSeq=NM_032323.2;ALLELE_NUM=1;PolyPhen=possibly_damaging;SIFT=tolerated;CANONICAL=YES
chr1:156256155	A	TMEM79	ENST00000405535	missense_variant	862/1185	288/394	V/I	Gtc/Atc	rs376555162	STRAND=1;SYMBOL=TMEM79;SYMBOL_SOURCE=HGNC;PolyPhen=probably_damaging;ALLELE_NUM=1;RefSeq=NM_032323.2;SIFT=tolerated;CANONICAL=YES
chr1:156256195	C	TMEM79	ENST00000405535	missense_variant	902/1185	301/394	L/P	cTt/cCt	rs137998869	STRAND=1;SYMBOL=TMEM79;GMAF=C:0.0009;SYMBOL_SOURCE=HGNC;RefSeq=NM_032323.2;ALLELE_NUM=1;PolyPhen=probably_damaging;SIFT=deleterious;CANONICAL=YES
chr1:156268808	G	VHLL	ENST00000339922	missense_variant	173/420	58/139	I/T	aTc/aCc	rs146999317	STRAND=-1;SYMBOL=VHLL;SYMBOL_SOURCE=HGNC;PolyPhen=possibly_damaging;ALLELE_NUM=1;RefSeq=NM_001004319.2;SIFT=deleterious;CANONICAL=YES
chr1:156280971	A	CCT3	ENST00000295688	missense_variant	1171/1638	391/545	L/F	Ctc/Ttc	rs2230194	STRAND=-1;SYMBOL=CCT3;GMAF=A:0.0693;SYMBOL_SOURCE=HGNC;RefSeq=NM_005998.4;ALLELE_NUM=1;PolyPhen=possibly_damaging;SIFT=tolerated;CANONICAL=YES
chr1:156281959	G	CCT3	ENST00000295688	missense_variant	1028/1638	343/545	V/A	gTt/gCt	-	STRAND=-1;SYMBOL=CCT3;SYMBOL_SOURCE=HGNC;PolyPhen=possibly_damaging;ALLELE_NUM=1;RefSeq=NM_005998.4;SIFT=deleterious;CANONICAL=YES
chr1:156290656	C	CCT3	ENST00000295688	missense_variant	583/1638	195/545	I/V	Ata/Gta	rs11548200	STRAND=-1;SYMBOL=CCT3;GMAF=C:0.0298;SYMBOL_SOURCE=HGNC;RefSeq=NM_005998.4;ALLELE_NUM=1;PolyPhen=possibly_damaging;SIFT=tolerated;CANONICAL=YES
chr1:156316679	T	TSACC	ENST00000368255	missense_variant	284/378	95/125	T/I	aCa/aTa	rs141009336	STRAND=1;SYMBOL=TSACC;GMAF=T:0.0101;SYMBOL_SOURCE=HGNC;RefSeq=NM_144627.3;ALLELE_NUM=1;PolyPhen=benign;SIFT=deleterious;CANONICAL=YES
chr1:156347131	A	RHBG	ENST00000368249	missense_variant	227/1326	76/441	G/D	gGc/gAc	rs2245623	STRAND=1;SYMBOL=RHBG;GMAF=A:0.2782;SYMBOL_SOURCE=HGNC;RefSeq=NM_020407.4,NM_001256396.1;ALLELE_NUM=1;PolyPhen=probably_damaging;SIFT=deleterious;CANONICAL=YES
chr1:156347147	G	RHBG	ENST00000368249	missense_variant	243/1326	81/441	F/L	ttC/ttG	rs150963900,COSM1235656,COSM1235657,COSM1235658	STRAND=1;SYMBOL=RHBG;GMAF=G:0.0060;SYMBOL_SOURCE=HGNC;RefSeq=NM_020407.4,NM_001256396.1;ALLELE_NUM=1;PolyPhen=possibly_damaging;SIFT=deleterious;CANONICAL=YES
chr1:156347834	A	RHBG	ENST00000368249	missense_variant	428/1326	143/441	V/D	gTc/gAc	rs11586833,COSM146639	STRAND=1;SYMBOL=RHBG;GMAF=A:0.2741;SYMBOL_SOURCE=HGNC;RefSeq=NM_020407.4,NM_001256396.1;ALLELE_NUM=1;PolyPhen=possibly_damaging;SIFT=deleterious;CANONICAL=YES
chr1:156351699	A	RHBG	ENST00000368249	missense_variant	943/1326	315/441	G/R	Ggg/Agg	rs3748569	STRAND=1;SYMBOL=RHBG;GMAF=G:0.4467;SYMBOL_SOURCE=HGNC;RefSeq=NM_020407.4,NM_001256396.1;ALLELE_NUM=1;PolyPhen=probably_damaging;SIFT=deleterious;CANONICAL=YES
chr1:156354348	-	RHBG	ENST00000368249	frameshift_variant,feature_truncation	1265/1326	422/441	-	-	rs11303415,COSM111464,COSM1334848,COSM1334849	STRAND=1;ALLELE_NUM=1;RefSeq=NM_020407.4,NM_001256396.1;SYMBOL=RHBG;SYMBOL_SOURCE=HGNC;CANONICAL=YES
chr1:156354375	A	RHBG	ENST00000368249	missense_variant	1292/1326	431/441	G/E	gGa/gAa	-	STRAND=1;SYMBOL=RHBG;SYMBOL_SOURCE=HGNC;PolyPhen=benign;ALLELE_NUM=1;RefSeq=NM_020407.4,NM_001256396.1;SIFT=deleterious;CANONICAL=YES
chr1:1563778	G	MIB2	ENST00000505820	missense_variant,splice_region_variant	2312/3213	771/1070	E/G	gAg/gGg	-	STRAND=1;PolyPhen=probably_damaging;ALLELE_NUM=1;SYMBOL=MIB2;SIFT=tolerated;SYMBOL_SOURCE=HGNC;CANONICAL=YES
chr1:1563945	T	MIB2	ENST00000505820	missense_variant	2390/3213	797/1070	G/V	gGg/gTg	-	STRAND=1;PolyPhen=possibly_damaging;ALLELE_NUM=1;SYMBOL=MIB2;SIFT=deleterious;SYMBOL_SOURCE=HGNC;CANONICAL=YES
chr1:156437912	A	MEF2D	ENST00000348159	missense_variant	1427/1566	476/521	G/V	gGa/gTa	rs111450230,COSM897222	STRAND=-1;SYMBOL=MEF2D;SYMBOL_SOURCE=HGNC;PolyPhen=benign;ALLELE_NUM=1;RefSeq=NM_005920.3;SIFT=deleterious;CANONICAL=YES
chr1:1564769	T	MIB2	ENST00000505820	missense_variant	2731/3213	911/1070	R/W	Cgg/Tgg	-	STRAND=1;PolyPhen=possibly_damaging;ALLELE_NUM=1;SYMBOL=MIB2;SIFT=deleterious;SYMBOL_SOURCE=HGNC;CANONICAL=YES
chr1:156500043	A	IQGAP3	ENST00000361170	stop_gained	4258/4896	1420/1631	R/*	Cga/Tga	-	STRAND=-1;ALLELE_NUM=1;RefSeq=NM_178229.4;SYMBOL=IQGAP3;SYMBOL_SOURCE=HGNC;CANONICAL=YES
chr1:156518426	A	IQGAP3	ENST00000361170	missense_variant	1940/4896	647/1631	A/V	gCc/gTc	-	STRAND=-1;SYMBOL=IQGAP3;SYMBOL_SOURCE=HGNC;PolyPhen=probably_damaging;ALLELE_NUM=1;RefSeq=NM_178229.4;SIFT=deleterious;CANONICAL=YES
chr1:156520100	A	IQGAP3	ENST00000361170	missense_variant	1778/4896	593/1631	R/L	cGc/cTc	rs59573847	STRAND=-1;SYMBOL=IQGAP3;GMAF=A:0.0184;SYMBOL_SOURCE=HGNC;RefSeq=NM_178229.4;ALLELE_NUM=1;PolyPhen=benign;SIFT=deleterious;CANONICAL=YES
chr1:156526387	G	IQGAP3	ENST00000361170	missense_variant	1228/4896	410/1631	V/L	Gtg/Ctg	rs11264498	STRAND=-1;SYMBOL=IQGAP3;GMAF=G:0.4725;SYMBOL_SOURCE=HGNC;RefSeq=NM_178229.4;ALLELE_NUM=1;PolyPhen=possibly_damaging;SIFT=deleterious;CANONICAL=YES
chr1:15653597	T	FHAD1	ENST00000375995	missense_variant	331/756	111/251	R/W	Cgg/Tgg	-	STRAND=1;PolyPhen=probably_damaging;ALLELE_NUM=1;SYMBOL=FHAD1;SIFT=deleterious;SYMBOL_SOURCE=HGNC;CANONICAL=YES
chr1:156551848	G	TTC24	ENST00000368236	missense_variant	692/1749	231/582	E/G	gAg/gGg	rs6682716,COSM424131	STRAND=1;SYMBOL=TTC24;GMAF=G:0.4215;SYMBOL_SOURCE=HGNC;RefSeq=NM_001105669.2;ALLELE_NUM=1;PolyPhen=benign;SIFT=deleterious;CANONICAL=YES
chr1:156553232	-	TTC24	ENST00000368236	frameshift_variant,feature_truncation	1142/1749	381/582	-	-	rs140853435	STRAND=1;ALLELE_NUM=1;RefSeq=NM_001105669.2;SYMBOL=TTC24;GMAF=-:0.0482;SYMBOL_SOURCE=HGNC;CANONICAL=YES
chr1:156626796	T	BCAN	ENST00000329117	missense_variant	2117/2736	706/911	R/L	cGa/cTa	rs41267397	STRAND=1;SYMBOL=BCAN;GMAF=T:0.0009;SYMBOL_SOURCE=HGNC;RefSeq=NM_021948.4;ALLELE_NUM=1;PolyPhen=probably_damaging;SIFT=deleterious;CANONICAL=YES
chr1:156628388	T	BCAN	ENST00000329117	missense_variant	2491/2736	831/911	R/W	Cgg/Tgg	-	STRAND=1;SYMBOL=BCAN;SYMBOL_SOURCE=HGNC;PolyPhen=probably_damaging;ALLELE_NUM=1;RefSeq=NM_021948.4;SIFT=deleterious;CANONICAL=YES
chr1:156639584	C	NES	ENST00000368223	missense_variant	4396/4866	1466/1621	S/G	Agt/Ggt	rs74118730	STRAND=-1;SYMBOL=NES;GMAF=C:0.0092;SYMBOL_SOURCE=HGNC;RefSeq=NM_006617.1;ALLELE_NUM=1;PolyPhen=benign;SIFT=deleterious;CANONICAL=YES
chr1:156640244	A	NES	ENST00000368223	missense_variant	3736/4866	1246/1621	S/C	Agc/Tgc	-	STRAND=-1;SYMBOL=NES;SYMBOL_SOURCE=HGNC;PolyPhen=benign;ALLELE_NUM=1;RefSeq=NM_006617.1;SIFT=deleterious;CANONICAL=YES
chr1:156640933	T	NES	ENST00000368223	missense_variant	3047/4866	1016/1621	S/N	aGc/aAc	rs2365718	STRAND=-1;SYMBOL=NES;GMAF=T:0.0569;SYMBOL_SOURCE=HGNC;RefSeq=NM_006617.1;ALLELE_NUM=1;PolyPhen=benign;SIFT=deleterious;CANONICAL=YES
chr1:156642464	T	NES	ENST00000368223	missense_variant	1516/4866	506/1621	E/K	Gag/Aag	COSM414428	STRAND=-1;SYMBOL=NES;SYMBOL_SOURCE=HGNC;PolyPhen=probably_damaging;ALLELE_NUM=1;RefSeq=NM_006617.1;SIFT=deleterious;CANONICAL=YES
chr1:156696916	A	ISG20L2	ENST00000313146	missense_variant	529/1062	177/353	R/W	Cgg/Tgg	rs149747799	STRAND=-1;SYMBOL=ISG20L2;GMAF=A:0.0014;SYMBOL_SOURCE=HGNC;RefSeq=NM_030980.1;ALLELE_NUM=1;PolyPhen=benign;SIFT=deleterious;CANONICAL=YES
chr1:156707553	C	MRPL24	ENST00000361531	missense_variant	399/651	133/216	I/M	atC/atG	rs114941158	STRAND=-1;SYMBOL=MRPL24;GMAF=C:0.0055;SYMBOL_SOURCE=HGNC;PolyPhen=possibly_damaging;ALLELE_NUM=1;SIFT=deleterious;CANONICAL=YES
chr1:156713558	A	HDGF	ENST00000368206	missense_variant	650/771	217/256	P/L	cCc/cTc	rs4399146	STRAND=-1;SYMBOL=HDGF;GMAF=A:0.2043;SYMBOL_SOURCE=HGNC;RefSeq=NM_001126050.1;ALLELE_NUM=1;PolyPhen=possibly_damaging;SIFT=deleterious;CANONICAL=YES
chr1:156786487	T	SH2D2A	ENST00000392306	missense_variant	14/1200	5/399	L/Q	cTg/cAg	rs142614264,TMP_ESP_1_156786487_156786487	STRAND=-1;SYMBOL=SH2D2A;GMAF=T:0.0028;SYMBOL_SOURCE=HGNC;RefSeq=NM_001161441.1;ALLELE_NUM=1;PolyPhen=probably_damaging;SIFT=deleterious;CANONICAL=YES
chr1:156821885	G	INSRR	ENST00000368195	missense_variant	736/3894	246/1297	C/R	Tgt/Cgt	rs56377825	STRAND=-1;SYMBOL=INSRR;GMAF=G:0.0014;SYMBOL_SOURCE=HGNC;RefSeq=NM_014215.2;ALLELE_NUM=1;PolyPhen=benign;SIFT=deleterious;CANONICAL=YES
chr1:156823801	T	INSRR	ENST00000368195	missense_variant	380/3894	127/1297	A/E	gCa/gAa	rs55757706,COSM1648374,COSM529492	STRAND=-1;SYMBOL=INSRR;GMAF=T:0.0018;SYMBOL_SOURCE=HGNC;RefSeq=NM_014215.2;ALLELE_NUM=1;PolyPhen=benign;SIFT=deleterious;CANONICAL=YES
chr1:156848918	T	NTRK1	ENST00000524377	missense_variant	1810/2391	604/796	H/Y	Cat/Tat	rs6336,KinMutBase_NTRK1_DNA:g.19192C>T,CM990977	STRAND=1;SYMBOL=NTRK1;CLIN_SIG=non-pathogenic,pathogenic;GMAF=T:0.0188;SYMBOL_SOURCE=HGNC;ALLELE_NUM=1;PolyPhen=probably_damaging;RefSeq=NM_002529.3;SIFT=deleterious;CANONICAL=YES
chr1:156851267	A	NTRK1	ENST00000524377	missense_variant	2224/2391	742/796	Q/K	Cag/Aag	-	STRAND=1;SYMBOL=NTRK1;SYMBOL_SOURCE=HGNC;PolyPhen=benign;ALLELE_NUM=1;RefSeq=NM_002529.3;SIFT=deleterious;CANONICAL=YES
chr1:156878473	T	PEAR1	ENST00000338302	missense_variant	1142/3114	381/1037	S/F	tCc/tTc	rs77795865	STRAND=1;SYMBOL=PEAR1;GMAF=T:0.0073;SYMBOL_SOURCE=HGNC;PolyPhen=possibly_damaging;ALLELE_NUM=1;SIFT=tolerated;CANONICAL=YES
chr1:156882757	G	PEAR1	ENST00000338302	missense_variant	2405/3114	802/1037	S/C	tCc/tGc	rs41299597	STRAND=1;SYMBOL=PEAR1;GMAF=G:0.0060;SYMBOL_SOURCE=HGNC;PolyPhen=benign;ALLELE_NUM=1;SIFT=deleterious;CANONICAL=YES
chr1:156902222	A	LRRC71	ENST00000337428	missense_variant	1448/1680	483/559	R/H	cGc/cAc	rs12119908,COSM1335020	STRAND=1;SYMBOL=LRRC71;GMAF=A:0.2181;SYMBOL_SOURCE=HGNC;RefSeq=NM_144702.2;ALLELE_NUM=1;PolyPhen=benign;SIFT=deleterious;CANONICAL=YES
chr1:156928576	T	ARHGEF11	ENST00000368194	missense_variant	1460/4689	487/1562	R/H	cGc/cAc	rs142957547	STRAND=-1;SYMBOL=ARHGEF11;GMAF=T:0.0023;SYMBOL_SOURCE=HGNC;RefSeq=NM_198236.2;ALLELE_NUM=1;PolyPhen=benign;SIFT=deleterious;CANONICAL=YES
chr1:157062665	A	ETV3L	ENST00000454449	missense_variant	862/1086	288/361	L/F	Ctc/Ttc	COSM393414	STRAND=-1;SYMBOL=ETV3L;SYMBOL_SOURCE=HGNC;PolyPhen=possibly_damaging;ALLELE_NUM=1;RefSeq=NM_001004341.2;SIFT=deleterious;CANONICAL=YES
chr1:157062739	G	ETV3L	ENST00000454449	missense_variant	788/1086	263/361	G/A	gGg/gCg	rs12136960	STRAND=-1;SYMBOL=ETV3L;GMAF=G:0.1832;SYMBOL_SOURCE=HGNC;RefSeq=NM_001004341.2;ALLELE_NUM=1;PolyPhen=probably_damaging;SIFT=deleterious;CANONICAL=YES
chr1:157068533	A	ETV3L	ENST00000454449	missense_variant	451/1086	151/361	R/W	Cgg/Tgg	rs12083811	STRAND=-1;SYMBOL=ETV3L;GMAF=A:0.0147;SYMBOL_SOURCE=HGNC;RefSeq=NM_001004341.2;ALLELE_NUM=1;PolyPhen=benign;SIFT=deleterious;CANONICAL=YES
chr1:157504422	T	FCRL5	ENST00000361835	missense_variant	1663/2934	555/977	V/M	Gtg/Atg	rs73011567	STRAND=-1;SYMBOL=FCRL5;GMAF=T:0.1033;SYMBOL_SOURCE=HGNC;RefSeq=NM_001195388.1,NM_031281.2;ALLELE_NUM=1;PolyPhen=benign;SIFT=deleterious;CANONICAL=YES
chr1:15753658	C	EFHD2	ENST00000375980	missense_variant	469/723	157/240	F/L	Ttc/Ctc	-	STRAND=1;SYMBOL=EFHD2;SYMBOL_SOURCE=HGNC;PolyPhen=probably_damaging;ALLELE_NUM=1;RefSeq=NM_024329.5;SIFT=deleterious;CANONICAL=YES
chr1:157567725	G	FCRL4	ENST00000271532	missense_variant	10/1548	4/515	W/R	Tgg/Cgg	-	STRAND=-1;SYMBOL=FCRL4;SYMBOL_SOURCE=HGNC;PolyPhen=probably_damaging;ALLELE_NUM=1;RefSeq=NM_031282.2;SIFT=deleterious;CANONICAL=YES
chr1:157666004	T	FCRL3	ENST00000368184	missense_variant	958/2205	320/734	F/I	Ttc/Atc	-	STRAND=-1;SYMBOL=FCRL3;SYMBOL_SOURCE=HGNC;PolyPhen=probably_damaging;ALLELE_NUM=1;RefSeq=NM_052939.3;SIFT=deleterious;CANONICAL=YES
chr1:157666027	T	FCRL3	ENST00000368184	missense_variant	935/2205	312/734	A/D	gCc/gAc	rs115903952	STRAND=-1;SYMBOL=FCRL3;GMAF=T:0.0046;SYMBOL_SOURCE=HGNC;RefSeq=NM_052939.3;ALLELE_NUM=1;PolyPhen=possibly_damaging;SIFT=tolerated;CANONICAL=YES
chr1:157666939	A	FCRL3	ENST00000368184	missense_variant	835/2205	279/734	R/C	Cgt/Tgt	rs77252409	STRAND=-1;SYMBOL=FCRL3;GMAF=A:0.0152;SYMBOL_SOURCE=HGNC;RefSeq=NM_052939.3;ALLELE_NUM=1;PolyPhen=possibly_damaging;SIFT=tolerated;CANONICAL=YES
chr1:157738374	C	FCRL2	ENST00000361516	missense_variant	713/1527	238/508	S/C	tCc/tGc	rs74608430	STRAND=-1;SYMBOL=FCRL2;GMAF=C:0.0124;SYMBOL_SOURCE=HGNC;RefSeq=NM_030764.3;ALLELE_NUM=1;PolyPhen=probably_damaging;SIFT=deleterious;CANONICAL=YES
chr1:157738482	T	FCRL2	ENST00000361516	missense_variant	605/1527	202/508	I/N	aTc/aAc	rs16839100	STRAND=-1;SYMBOL=FCRL2;GMAF=T:0.0133;SYMBOL_SOURCE=HGNC;RefSeq=NM_030764.3;ALLELE_NUM=1;PolyPhen=possibly_damaging;SIFT=deleterious;CANONICAL=YES
chr1:157772175	A	FCRL1	ENST00000368176	missense_variant	599/1290	200/429	T/I	aCt/aTt	rs146216789	STRAND=-1;SYMBOL=FCRL1;GMAF=A:0.0078;SYMBOL_SOURCE=HGNC;RefSeq=NM_001159398.1,NM_052938.4;ALLELE_NUM=1;PolyPhen=possibly_damaging;SIFT=tolerated;CANONICAL=YES
chr1:157789820	A	FCRL1	ENST00000368176	missense_variant	8/1290	3/429	P/L	cCg/cTg	rs139157759	STRAND=-1;SYMBOL=FCRL1;GMAF=A:0.0032;SYMBOL_SOURCE=HGNC;RefSeq=NM_001159398.1,NM_052938.4;ALLELE_NUM=1;PolyPhen=benign;SIFT=deleterious;CANONICAL=YES
chr1:157805673	A	CD5L	ENST00000368174	stop_gained	328/1044	110/347	E/*	Gaa/Taa	rs142870154,COSM897603	STRAND=-1;ALLELE_NUM=1;RefSeq=NM_005894.2;SYMBOL=CD5L;GMAF=A:0.0005;SYMBOL_SOURCE=HGNC;CANONICAL=YES
chr1:158045965	A	KIRREL	ENST00000359209	missense_variant	115/2274	39/757	V/M	Gtg/Atg	rs191487619	STRAND=1;SYMBOL=KIRREL;GMAF=A:0.0028;SYMBOL_SOURCE=HGNC;PolyPhen=possibly_damaging;ALLELE_NUM=1;SIFT=tolerated;CANONICAL=YES
chr1:158064890	T	KIRREL	ENST00000359209	missense_variant	2254/2274	752/757	R/C	Cgc/Tgc	-	STRAND=1;PolyPhen=probably_damaging;ALLELE_NUM=1;SYMBOL=KIRREL;SIFT=deleterious;SYMBOL_SOURCE=HGNC;CANONICAL=YES
chr1:15820446	C	CASP9	ENST00000333868	missense_variant	1099/1251	367/416	L/V	Ctg/Gtg	rs146640823	STRAND=-1;SYMBOL=CASP9;GMAF=A:0.0005;SYMBOL_SOURCE=HGNC;PolyPhen=probably_damaging;ALLELE_NUM=1;SIFT=deleterious;CANONICAL=YES
chr1:15820448	T	CASP9	ENST00000333868	missense_variant	1097/1251	366/416	T/N	aCc/aAc	rs61738967	STRAND=-1;SYMBOL=CASP9;GMAF=T:0.0051;SYMBOL_SOURCE=HGNC;PolyPhen=possibly_damaging;ALLELE_NUM=1;SIFT=tolerated;CANONICAL=YES
chr1:158226690	A	CD1A	ENST00000289429	missense_variant	719/984	240/327	G/D	gGt/gAt	rs141060322	STRAND=1;SYMBOL=CD1A;GMAF=A:0.0018;SYMBOL_SOURCE=HGNC;RefSeq=NM_001763.2;ALLELE_NUM=1;PolyPhen=possibly_damaging;SIFT=deleterious;CANONICAL=YES
chr1:158368321	G	OR10T2	ENST00000334438	missense_variant	936/945	312/314	K/N	aaG/aaC	rs6692949	STRAND=-1;SYMBOL=OR10T2;GMAF=G:0.0064;SYMBOL_SOURCE=HGNC;RefSeq=NM_001004475.1;ALLELE_NUM=1;PolyPhen=possibly_damaging;SIFT=deleterious;CANONICAL=YES
chr1:158368964	T	OR10T2	ENST00000334438	missense_variant	293/945	98/314	C/Y	tGt/tAt	rs61818749,COSM1685207	STRAND=-1;SYMBOL=OR10T2;GMAF=T:0.0918;SYMBOL_SOURCE=HGNC;RefSeq=NM_001004475.1;ALLELE_NUM=1;PolyPhen=probably_damaging;SIFT=deleterious;CANONICAL=YES
chr1:158369064	G	OR10T2	ENST00000334438	missense_variant	193/945	65/314	F/L	Ttc/Ctc	rs41488350	STRAND=-1;SYMBOL=OR10T2;GMAF=G:0.0978;SYMBOL_SOURCE=HGNC;RefSeq=NM_001004475.1;ALLELE_NUM=1;PolyPhen=probably_damaging;SIFT=tolerated;CANONICAL=YES
chr1:158389993	A	OR10K2	ENST00000314902	missense_variant	664/939	222/312	L/F	Ctc/Ttc	rs114056819	STRAND=-1;SYMBOL=OR10K2;GMAF=A:0.0060;SYMBOL_SOURCE=HGNC;RefSeq=NM_001004476.1;ALLELE_NUM=1;PolyPhen=benign;SIFT=deleterious;CANONICAL=YES
chr1:158390494-158390495	-	OR10K2	ENST00000314902	frameshift_variant,feature_truncation	162-163/939	54-55/312	-	-	-	STRAND=-1;ALLELE_NUM=1;RefSeq=NM_001004476.1;SYMBOL=OR10K2;SYMBOL_SOURCE=HGNC;CANONICAL=YES
chr1:158390645-158390646	T	OR10K2	ENST00000314902	frameshift_variant,feature_elongation	11-12/939	4/312	-	-	-	STRAND=-1;ALLELE_NUM=1;RefSeq=NM_001004476.1;SYMBOL=OR10K2;SYMBOL_SOURCE=HGNC;CANONICAL=YES
chr1:158435572	T	OR10K1	ENST00000289451	missense_variant	221/942	74/313	T/I	aCc/aTc	rs78779179	STRAND=1;SYMBOL=OR10K1;GMAF=T:0.0253;SYMBOL_SOURCE=HGNC;RefSeq=NM_001004473.1;ALLELE_NUM=1;PolyPhen=probably_damaging;SIFT=deleterious;CANONICAL=YES
chr1:158435704	C	OR10K1	ENST00000289451	missense_variant	353/942	118/313	M/T	aTg/aCg	rs145698229	STRAND=1;SYMBOL=OR10K1;GMAF=C:0.0009;SYMBOL_SOURCE=HGNC;RefSeq=NM_001004473.1;ALLELE_NUM=1;PolyPhen=benign;SIFT=deleterious;CANONICAL=YES
chr1:158450314	G	OR10R2	ENST00000368152	missense_variant	647/1008	216/335	E/G	gAa/gGa	rs6679056	STRAND=1;SYMBOL=OR10R2;GMAF=A:0.4545;SYMBOL_SOURCE=HGNC;RefSeq=NM_001004472.1;ALLELE_NUM=1;PolyPhen=benign;SIFT=deleterious;CANONICAL=YES
chr1:158450382	T	OR10R2	ENST00000368152	missense_variant	715/1008	239/335	L/F	Ctc/Ttc	rs1418843	STRAND=1;SYMBOL=OR10R2;GMAF=T:0.4743;SYMBOL_SOURCE=HGNC;RefSeq=NM_001004472.1;ALLELE_NUM=1;PolyPhen=benign;SIFT=deleterious;CANONICAL=YES
chr1:158450563	T	OR10R2	ENST00000368152	missense_variant	896/1008	299/335	T/M	aCg/aTg	rs62642486	STRAND=1;SYMBOL=OR10R2;GMAF=T:0.0051;SYMBOL_SOURCE=HGNC;RefSeq=NM_001004472.1;ALLELE_NUM=1;PolyPhen=probably_damaging;SIFT=deleterious;CANONICAL=YES
chr1:158517099	A	OR6Y1	ENST00000302617	missense_variant	797/978	266/325	R/L	cGt/cTt	-	STRAND=-1;SYMBOL=OR6Y1;SYMBOL_SOURCE=HGNC;PolyPhen=possibly_damaging;ALLELE_NUM=1;RefSeq=NM_001005189.1;SIFT=deleterious;CANONICAL=YES
chr1:158517471	A	OR6Y1	ENST00000302617	missense_variant	425/978	142/325	T/I	aCc/aTc	rs150369892	STRAND=-1;SYMBOL=OR6Y1;GMAF=A:0.0046;SYMBOL_SOURCE=HGNC;RefSeq=NM_001005189.1;ALLELE_NUM=1;PolyPhen=benign;SIFT=deleterious;CANONICAL=YES
chr1:158517501	T	OR6Y1	ENST00000302617	missense_variant	395/978	132/325	C/Y	tGt/tAt	rs138226850	STRAND=-1;SYMBOL=OR6Y1;SYMBOL_SOURCE=HGNC;PolyPhen=probably_damaging;ALLELE_NUM=1;RefSeq=NM_001005189.1;SIFT=deleterious;CANONICAL=YES
chr1:158517706	C	OR6Y1	ENST00000302617	missense_variant	190/978	64/325	M/V	Atg/Gtg	rs144804623	STRAND=-1;SYMBOL=OR6Y1;SYMBOL_SOURCE=HGNC;PolyPhen=possibly_damaging;ALLELE_NUM=1;RefSeq=NM_001005189.1;SIFT=deleterious;CANONICAL=YES
chr1:158532614	A	OR6P1	ENST00000334632	missense_variant	781/954	261/317	R/W	Cgg/Tgg	rs41273499	STRAND=-1;SYMBOL=OR6P1;GMAF=A:0.0321;SYMBOL_SOURCE=HGNC;RefSeq=NM_001160325.1;ALLELE_NUM=1;PolyPhen=probably_damaging;SIFT=deleterious;CANONICAL=YES
chr1:158533068	C	OR6P1	ENST00000334632	missense_variant	327/954	109/317	C/W	tgT/tgG	-	STRAND=-1;SYMBOL=OR6P1;SYMBOL_SOURCE=HGNC;PolyPhen=possibly_damaging;ALLELE_NUM=1;RefSeq=NM_001160325.1;SIFT=deleterious;CANONICAL=YES
chr1:158549151	C	OR10X1	ENST00000368150	missense_variant	539/981	180/326	F/C	tTc/tGc	rs41273505	STRAND=-1;SYMBOL=OR10X1;GMAF=C:0.0009;SYMBOL_SOURCE=HGNC;RefSeq=NM_001004477.1;ALLELE_NUM=1;PolyPhen=probably_damaging;SIFT=deleterious;CANONICAL=YES
chr1:158549339	T	OR10X1	ENST00000368150	missense_variant	351/981	117/326	M/I	atG/atA	rs41273509	STRAND=-1;SYMBOL=OR10X1;GMAF=T:0.0009;SYMBOL_SOURCE=HGNC;RefSeq=NM_001004477.1;ALLELE_NUM=1;PolyPhen=benign;SIFT=deleterious;CANONICAL=YES
chr1:158549421	A	OR10X1	ENST00000368150	missense_variant	269/981	90/326	T/M	aCg/aTg	rs77690058	STRAND=-1;SYMBOL=OR10X1;GMAF=A:0.0478;SYMBOL_SOURCE=HGNC;RefSeq=NM_001004477.1;ALLELE_NUM=1;PolyPhen=probably_damaging;SIFT=deleterious;CANONICAL=YES
chr1:158549492	T	OR10X1	ENST00000368150	stop_gained	198/981	66/326	W/*	tgG/tgA	rs863362,CM035844	STRAND=-1;ALLELE_NUM=1;RefSeq=NM_001004477.1;SYMBOL=OR10X1;GMAF=C:0.4651;SYMBOL_SOURCE=HGNC;CANONICAL=YES
chr1:158576472	T	OR10Z1	ENST00000361284	missense_variant	244/942	82/313	L/F	Ctc/Ttc	rs76424590	STRAND=1;SYMBOL=OR10Z1;GMAF=T:0.0312;SYMBOL_SOURCE=HGNC;RefSeq=NM_001004478.1;ALLELE_NUM=1;PolyPhen=probably_damaging;SIFT=deleterious;CANONICAL=YES
chr1:158577109	C	OR10Z1	ENST00000361284	missense_variant	881/942	294/313	N/T	aAt/aCt	rs857685	STRAND=1;SYMBOL=OR10Z1;GMAF=C:0.2723;SYMBOL_SOURCE=HGNC;RefSeq=NM_001004478.1;ALLELE_NUM=1;PolyPhen=probably_damaging;SIFT=deleterious;CANONICAL=YES
chr1:158589105	C	SPTA1	ENST00000368147	missense_variant	6437/7260	2146/2419	Q/R	cAa/cGa	rs138055271	STRAND=-1;SYMBOL=SPTA1;GMAF=C:0.0060;SYMBOL_SOURCE=HGNC;RefSeq=NM_003126.2;ALLELE_NUM=1;PolyPhen=possibly_damaging;SIFT=tolerated;CANONICAL=YES
chr1:158590202	T	SPTA1	ENST00000368147	missense_variant	6175/7260	2059/2419	C/S	Tgt/Agt	-	STRAND=-1;SYMBOL=SPTA1;SYMBOL_SOURCE=HGNC;PolyPhen=probably_damaging;ALLELE_NUM=1;RefSeq=NM_003126.2;SIFT=deleterious;CANONICAL=YES
chr1:158590203	A	SPTA1	ENST00000368147	missense_variant	6174/7260	2058/2419	W/C	tgG/tgT	-	STRAND=-1;SYMBOL=SPTA1;SYMBOL_SOURCE=HGNC;PolyPhen=probably_damaging;ALLELE_NUM=1;RefSeq=NM_003126.2;SIFT=deleterious;CANONICAL=YES
chr1:158592847	A	SPTA1	ENST00000368147	missense_variant	6046/7260	2016/2419	R/C	Cgc/Tgc	rs78394850,COSM1317646	STRAND=-1;SYMBOL=SPTA1;GMAF=A:0.0473;SYMBOL_SOURCE=HGNC;RefSeq=NM_003126.2;ALLELE_NUM=1;PolyPhen=probably_damaging;SIFT=deleterious;CANONICAL=YES
chr1:158592901	G	SPTA1	ENST00000368147	missense_variant	5992/7260	1998/2419	A/P	Gct/Cct	rs77877855	STRAND=-1;SYMBOL=SPTA1;GMAF=G:0.0464;SYMBOL_SOURCE=HGNC;RefSeq=NM_003126.2;ALLELE_NUM=1;PolyPhen=possibly_damaging;SIFT=deleterious;CANONICAL=YES
chr1:158597507	C	SPTA1	ENST00000368147	missense_variant	5572/7260	1858/2419	L/V	Cta/Gta	rs3737515	STRAND=-1;SYMBOL=SPTA1;GMAF=C:0.2470;SYMBOL_SOURCE=HGNC;RefSeq=NM_003126.2;ALLELE_NUM=1;PolyPhen=possibly_damaging;SIFT=deleterious;CANONICAL=YES
chr1:158615292	A	SPTA1	ENST00000368147	missense_variant	3989/7260	1330/2419	R/I	aGa/aTa	rs34214405	STRAND=-1;SYMBOL=SPTA1;GMAF=A:0.0087;SYMBOL_SOURCE=HGNC;RefSeq=NM_003126.2;ALLELE_NUM=1;PolyPhen=probably_damaging;SIFT=deleterious;CANONICAL=YES
chr1:158621255-158621256	C	SPTA1	ENST00000368147	frameshift_variant,feature_elongation	3378-3379/7260	1126-1127/2419	-	-	-	STRAND=-1;ALLELE_NUM=1;RefSeq=NM_003126.2;SYMBOL=SPTA1;SYMBOL_SOURCE=HGNC;CANONICAL=YES
chr1:158624528	T	SPTA1	ENST00000368147	missense_variant	2909/7260	970/2419	A/D	gCt/gAt	rs35948326,CM930690	STRAND=-1;SYMBOL=SPTA1;CLIN_SIG=pathogenic;GMAF=T:0.0165;SYMBOL_SOURCE=HGNC;ALLELE_NUM=1;PolyPhen=possibly_damaging;RefSeq=NM_003126.2;SIFT=tolerated;CANONICAL=YES
chr1:158631106	C	SPTA1	ENST00000368147	missense_variant	2558/7260	853/2419	T/R	aCa/aGa	rs35121052	STRAND=-1;SYMBOL=SPTA1;GMAF=C:0.0877;SYMBOL_SOURCE=HGNC;RefSeq=NM_003126.2;ALLELE_NUM=1;PolyPhen=probably_damaging;SIFT=tolerated;CANONICAL=YES
chr1:158632531	C	SPTA1	ENST00000368147	missense_variant	2425/7260	809/2419	I/V	Atc/Gtc	rs7547313	STRAND=-1;SYMBOL=SPTA1;GMAF=C:0.0836;SYMBOL_SOURCE=HGNC;RefSeq=NM_003126.2;ALLELE_NUM=1;PolyPhen=probably_damaging;SIFT=deleterious;CANONICAL=YES
chr1:158637728	C	SPTA1	ENST00000368147	missense_variant	1958/7260	653/2419	Y/C	tAt/tGt	rs148912436	STRAND=-1;SYMBOL=SPTA1;GMAF=C:0.0060;SYMBOL_SOURCE=HGNC;RefSeq=NM_003126.2;ALLELE_NUM=1;PolyPhen=probably_damaging;SIFT=deleterious;CANONICAL=YES
chr1:158639214	C	SPTA1	ENST00000368147	missense_variant	1817/7260	606/2419	D/G	gAt/gGt	rs149441716	STRAND=-1;SYMBOL=SPTA1;GMAF=C:0.0018;SYMBOL_SOURCE=HGNC;RefSeq=NM_003126.2;ALLELE_NUM=1;PolyPhen=probably_damaging;SIFT=tolerated;CANONICAL=YES
chr1:158639320	G	SPTA1	ENST00000368147	missense_variant	1711/7260	571/2419	A/P	Gct/Cct	-	STRAND=-1;SYMBOL=SPTA1;SYMBOL_SOURCE=HGNC;PolyPhen=probably_damaging;ALLELE_NUM=1;RefSeq=NM_003126.2;SIFT=deleterious;CANONICAL=YES
chr1:158669700-158669701	G	OR6K2	ENST00000359610	frameshift_variant,feature_elongation	742-743/975	248/324	-	-	-	STRAND=-1;ALLELE_NUM=1;RefSeq=NM_001005279.1;SYMBOL=OR6K2;SYMBOL_SOURCE=HGNC;CANONICAL=YES
chr1:158669968	A	OR6K2	ENST00000359610	missense_variant	475/975	159/324	I/F	Att/Ttt	rs6686179	STRAND=-1;SYMBOL=OR6K2;GMAF=A:0.0266;SYMBOL_SOURCE=HGNC;RefSeq=NM_001005279.1;ALLELE_NUM=1;PolyPhen=probably_damaging;SIFT=deleterious;CANONICAL=YES
chr1:158687119	T	OR6K3	ENST00000368145	missense_variant	787/948	263/315	D/N	Gac/Aac	rs857702	STRAND=-1;SYMBOL=OR6K3;GMAF=T:0.0275;SYMBOL_SOURCE=HGNC;RefSeq=NM_001005327.2;ALLELE_NUM=1;PolyPhen=benign;SIFT=deleterious;CANONICAL=YES
chr1:158687451	T	OR6K3	ENST00000368145	missense_variant	455/948	152/315	G/D	gGt/gAt	rs73030055	STRAND=-1;SYMBOL=OR6K3;GMAF=T:0.0207;SYMBOL_SOURCE=HGNC;RefSeq=NM_001005327.2;ALLELE_NUM=1;PolyPhen=probably_damaging;SIFT=deleterious;CANONICAL=YES
chr1:158724988	G	OR6K6	ENST00000368144	missense_variant	383/1032	128/343	Q/R	cAg/cGg	rs74122455	STRAND=1;SYMBOL=OR6K6;GMAF=G:0.0638;SYMBOL_SOURCE=HGNC;RefSeq=NM_001005184.1;ALLELE_NUM=1;PolyPhen=probably_damaging;SIFT=deleterious;CANONICAL=YES
chr1:158725006	T	OR6K6	ENST00000368144	missense_variant	401/1032	134/343	S/L	tCa/tTa	rs16840991	STRAND=1;SYMBOL=OR6K6;GMAF=T:0.0634;SYMBOL_SOURCE=HGNC;RefSeq=NM_001005184.1;ALLELE_NUM=1;PolyPhen=possibly_damaging;SIFT=tolerated;CANONICAL=YES
chr1:158725080	T	OR6K6	ENST00000368144	missense_variant	475/1032	159/343	R/C	Cgt/Tgt	rs16841001	STRAND=1;SYMBOL=OR6K6;GMAF=T:0.1295;SYMBOL_SOURCE=HGNC;RefSeq=NM_001005184.1;ALLELE_NUM=1;PolyPhen=benign;SIFT=deleterious;CANONICAL=YES
chr1:158725194	C	OR6K6	ENST00000368144	missense_variant	589/1032	197/343	C/R	Tgt/Cgt	rs16841009	STRAND=1;SYMBOL=OR6K6;GMAF=C:0.0638;SYMBOL_SOURCE=HGNC;RefSeq=NM_001005184.1;ALLELE_NUM=1;PolyPhen=probably_damaging;SIFT=deleterious;CANONICAL=YES
chr1:158725237	T	OR6K6	ENST00000368144	missense_variant	632/1032	211/343	P/L	cCt/cTt	rs16841017	STRAND=1;SYMBOL=OR6K6;GMAF=T:0.0638;SYMBOL_SOURCE=HGNC;RefSeq=NM_001005184.1;ALLELE_NUM=1;PolyPhen=probably_damaging;SIFT=tolerated;CANONICAL=YES
chr1:158735595	T	OR6N1	ENST00000335094	missense_variant	878/939	293/312	R/H	cGc/cAc	rs857824,COSM1179737	STRAND=-1;SYMBOL=OR6N1;GMAF=C:0.2860;SYMBOL_SOURCE=HGNC;RefSeq=NM_001005185.1;ALLELE_NUM=1;PolyPhen=benign;SIFT=deleterious;CANONICAL=YES
chr1:158735905	G	OR6N1	ENST00000335094	missense_variant	568/939	190/312	T/P	Act/Cct	rs75984757,COSM676042	STRAND=-1;SYMBOL=OR6N1;GMAF=G:0.0055;SYMBOL_SOURCE=HGNC;RefSeq=NM_001005185.1;ALLELE_NUM=1;PolyPhen=possibly_damaging;SIFT=deleterious;CANONICAL=YES
chr1:158747043	G	OR6N2	ENST00000339258	missense_variant	383/954	128/317	R/P	cGg/cCg	rs140526095	STRAND=-1;SYMBOL=OR6N2;GMAF=G:0.0028;SYMBOL_SOURCE=HGNC;RefSeq=NM_001005278.1;ALLELE_NUM=1;PolyPhen=possibly_damaging;SIFT=deleterious;CANONICAL=YES
chr1:158908886	T	PYHIN1	ENST00000368140	missense_variant	428/1479	143/492	S/F	tCt/tTt	rs147827524	STRAND=1;SYMBOL=PYHIN1;GMAF=T:0.0018;SYMBOL_SOURCE=HGNC;RefSeq=NM_152501.4,NM_198928.4,NM_198929.4;ALLELE_NUM=1;PolyPhen=possibly_damaging;SIFT=deleterious;CANONICAL=YES
chr1:158943483	A	PYHIN1	ENST00000368140	missense_variant	1406/1479	469/492	R/K	aGa/aAa	rs139161219,COSM284409	STRAND=1;SYMBOL=PYHIN1;GMAF=A:0.0069;SYMBOL_SOURCE=HGNC;RefSeq=NM_152501.4,NM_198928.4,NM_198929.4;ALLELE_NUM=1;PolyPhen=benign;SIFT=deleterious;CANONICAL=YES
chr1:15894595	T	DNAJC16	ENST00000375847	missense_variant	2272/2349	758/782	L/F	Ctc/Ttc	-	STRAND=1;SYMBOL=DNAJC16;SYMBOL_SOURCE=HGNC;PolyPhen=probably_damaging;ALLELE_NUM=1;RefSeq=NM_015291.2,NM_001287811.1;SIFT=deleterious;CANONICAL=YES
chr1:159021506	T	IFI16	ENST00000368131	missense_variant	1535/2190	512/729	S/F	tCc/tTc	rs62621173	STRAND=1;SYMBOL=IFI16;GMAF=T:0.0248;SYMBOL_SOURCE=HGNC;RefSeq=NM_005531.2;ALLELE_NUM=1;PolyPhen=probably_damaging;SIFT=tolerated;CANONICAL=YES
chr1:159032486-159032487	T	AIM2	ENST00000368130	frameshift_variant,feature_elongation	1027-1028/1032	343/343	-	-	-	STRAND=-1;ALLELE_NUM=1;RefSeq=NM_004833.1;SYMBOL=AIM2;SYMBOL_SOURCE=HGNC;CANONICAL=YES
chr1:159043196	T	AIM2	ENST00000368130	missense_variant	94/1032	32/343	E/K	Gag/Aag	rs2276405,COSM675999	STRAND=-1;SYMBOL=AIM2;GMAF=T:0.0294;SYMBOL_SOURCE=HGNC;RefSeq=NM_004833.1;ALLELE_NUM=1;PolyPhen=benign;SIFT=deleterious;CANONICAL=YES
chr1:15905363	T	AGMAT	ENST00000375826	missense_variant	711/1059	237/352	N/K	aaC/aaA	rs41270259	STRAND=-1;SYMBOL=AGMAT;GMAF=T:0.0014;SYMBOL_SOURCE=HGNC;RefSeq=NM_024758.4;ALLELE_NUM=1;PolyPhen=benign;SIFT=deleterious;CANONICAL=YES
chr1:159163314	T	CADM3	ENST00000368124	missense_variant	586/1299	196/432	R/W	Cgg/Tgg	rs3026987,COSM1127308	STRAND=1;SYMBOL=CADM3;GMAF=T:0.0073;SYMBOL_SOURCE=HGNC;RefSeq=NM_021189.3;ALLELE_NUM=1;PolyPhen=possibly_damaging;SIFT=deleterious;CANONICAL=YES
chr1:159175494	T	DARC	ENST00000368121	missense_variant	271/1017	91/338	R/C	Cgc/Tgc	rs34599082,CM983823	STRAND=1;SYMBOL=DARC;CLIN_SIG=pathogenic;GMAF=T:0.0060;SYMBOL_SOURCE=HGNC;ALLELE_NUM=1;PolyPhen=possibly_damaging;RefSeq=NM_001122951.2;SIFT=tolerated;CANONICAL=YES
chr1:159175585	A	DARC	ENST00000368121	missense_variant	362/1017	121/338	G/E	gGg/gAg	-	STRAND=1;SYMBOL=DARC;SYMBOL_SOURCE=HGNC;PolyPhen=probably_damaging;ALLELE_NUM=1;RefSeq=NM_001122951.2;SIFT=tolerated;CANONICAL=YES
chr1:159275786	G	FCER1A	ENST00000368115	missense_variant	340/774	114/257	L/V	Ctc/Gtc	rs200731779	STRAND=1;SYMBOL=FCER1A;SYMBOL_SOURCE=HGNC;PolyPhen=possibly_damaging;ALLELE_NUM=1;RefSeq=NM_002001.3;SIFT=tolerated;CANONICAL=YES
chr1:159277680-159277681	G	FCER1A	ENST00000368115	frameshift_variant,feature_elongation	732-733/774	244-245/257	-	-	-	STRAND=1;ALLELE_NUM=1;RefSeq=NM_002001.3;SYMBOL=FCER1A;SYMBOL_SOURCE=HGNC;CANONICAL=YES
chr1:159283494	C	OR10J3	ENST00000332217	missense_variant	956/990	319/329	E/G	gAa/gGa	rs58037016	STRAND=-1;SYMBOL=OR10J3;GMAF=C:0.1272;SYMBOL_SOURCE=HGNC;RefSeq=NM_001004467.1;ALLELE_NUM=1;PolyPhen=benign;SIFT=deleterious;CANONICAL=YES
chr1:159283588	C	OR10J3	ENST00000332217	missense_variant	862/990	288/329	C/G	Tgt/Ggt	rs199922944	STRAND=-1;SYMBOL=OR10J3;GMAF=C:0.0005;SYMBOL_SOURCE=HGNC;RefSeq=NM_001004467.1;ALLELE_NUM=1;PolyPhen=benign;SIFT=deleterious;CANONICAL=YES
chr1:159283838	T	OR10J3	ENST00000332217	missense_variant	612/990	204/329	S/R	agC/agA	-	STRAND=-1;SYMBOL=OR10J3;SYMBOL_SOURCE=HGNC;PolyPhen=possibly_damaging;ALLELE_NUM=1;RefSeq=NM_001004467.1;SIFT=deleterious;CANONICAL=YES
chr1:159284446-159284447	T	OR10J3	ENST00000332217	frameshift_variant,feature_elongation	3-4/990	1-2/329	-	-	-	STRAND=-1;ALLELE_NUM=1;RefSeq=NM_001004467.1;SYMBOL=OR10J3;SYMBOL_SOURCE=HGNC;CANONICAL=YES
chr1:159402088	C	OR10J4	ENST00000504970	missense_variant	95/935	32/311	F/S	tTt/tCt	-	STRAND=1;PolyPhen=probably_damaging;ALLELE_NUM=1;SYMBOL=OR10J4;SIFT=deleterious;SYMBOL_SOURCE=HGNC;CANONICAL=YES
chr1:159402584-159402585	T	OR10J4	ENST00000504970	frameshift_variant,feature_elongation	591-592/935	197-198/311	-	-	rs11419544	STRAND=1;ALLELE_NUM=1;SYMBOL=OR10J4;SYMBOL_SOURCE=HGNC;CANONICAL=YES
chr1:159409857	G	OR10J1	ENST00000423932	missense_variant	309/963	103/320	I/M	atA/atG	rs12048482,COSM146659,COSM146660	STRAND=1;SYMBOL=OR10J1;GMAF=G:0.4743;SYMBOL_SOURCE=HGNC;RefSeq=NM_012351.2;ALLELE_NUM=1;PolyPhen=possibly_damaging;SIFT=deleterious;CANONICAL=YES
chr1:159409884	A	OR10J1	ENST00000423932	missense_variant	336/963	112/320	M/I	atG/atA	rs12118628	STRAND=1;SYMBOL=OR10J1;GMAF=A:0.1341;SYMBOL_SOURCE=HGNC;RefSeq=NM_012351.2;ALLELE_NUM=1;PolyPhen=benign;SIFT=deleterious;CANONICAL=YES
chr1:159409910	T	OR10J1	ENST00000423932	missense_variant	362/963	121/320	T/I	aCt/aTt	rs76241483	STRAND=1;SYMBOL=OR10J1;GMAF=T:0.0073;SYMBOL_SOURCE=HGNC;RefSeq=NM_012351.2;ALLELE_NUM=1;PolyPhen=benign;SIFT=deleterious;CANONICAL=YES
chr1:159410340	A	OR10J1	ENST00000423932	stop_gained	792/963	264/320	C/*	tgT/tgA	rs12409540	STRAND=1;ALLELE_NUM=1;RefSeq=NM_012351.2;SYMBOL=OR10J1;GMAF=A:0.0799;SYMBOL_SOURCE=HGNC;CANONICAL=YES
chr1:15944175	G	DDI2	ENST00000480945	missense_variant	10/1200	4/399	T/A	Acc/Gcc	-	STRAND=1;SYMBOL=DDI2;SYMBOL_SOURCE=HGNC;PolyPhen=probably_damaging;ALLELE_NUM=1;RefSeq=NM_032341.4;SIFT=deleterious;CANONICAL=YES
chr1:159557721	T	APCS	ENST00000255040	missense_variant	10/672	4/223	P/S	Ccg/Tcg	rs11545897	STRAND=1;SYMBOL=APCS;GMAF=T:0.0028;SYMBOL_SOURCE=HGNC;RefSeq=NM_001639.3;ALLELE_NUM=1;PolyPhen=benign;SIFT=deleterious;CANONICAL=YES
chr1:159683814	A	CRP	ENST00000255030	missense_variant	176/675	59/224	T/M	aCg/aTg	rs77832441	STRAND=-1;SYMBOL=CRP;GMAF=A:0.0005;SYMBOL_SOURCE=HGNC;RefSeq=NM_000567.2;ALLELE_NUM=1;PolyPhen=probably_damaging;SIFT=deleterious;CANONICAL=YES
chr1:159752066	A	DUSP23	ENST00000368107	missense_variant	391/453	131/150	G/S	Ggc/Agc	rs1129923,CM067373	STRAND=1;SYMBOL=DUSP23;GMAF=A:0.0583;SYMBOL_SOURCE=HGNC;PolyPhen=probably_damaging;ALLELE_NUM=1;SIFT=deleterious;CANONICAL=YES
chr1:159785413	T	FCRL6	ENST00000368106	stop_gained	1267/1305	423/434	Q/*	Caa/Taa	rs61823162	STRAND=1;ALLELE_NUM=1;RefSeq=NM_001004310.2;SYMBOL=FCRL6;GMAF=T:0.0753;SYMBOL_SOURCE=HGNC;CANONICAL=YES
chr1:159799910	A	SLAMF8	ENST00000289707	missense_variant	295/858	99/285	G/S	Ggc/Agc	rs34687326	STRAND=1;SYMBOL=SLAMF8;GMAF=A:0.0464;SYMBOL_SOURCE=HGNC;RefSeq=NM_020125.2;ALLELE_NUM=1;PolyPhen=possibly_damaging;SIFT=deleterious;CANONICAL=YES
chr1:159825833	T	VSIG8	ENST00000368100	missense_variant	811/1245	271/414	G/S	Ggc/Agc	rs143172877	STRAND=-1;SYMBOL=VSIG8;SYMBOL_SOURCE=HGNC;PolyPhen=probably_damaging;ALLELE_NUM=1;RefSeq=NM_001013661.1;SIFT=deleterious;CANONICAL=YES
chr1:159846376	T	CCDC19	ENST00000368099	missense_variant	1322/1656	441/551	R/Q	cGg/cAg	rs115344670	STRAND=-1;SYMBOL=CCDC19;GMAF=T:0.0023;SYMBOL_SOURCE=HGNC;RefSeq=NM_012337.2;ALLELE_NUM=1;PolyPhen=benign;SIFT=deleterious;CANONICAL=YES
chr1:159854251	C	CCDC19	ENST00000368099	missense_variant	872/1656	291/551	E/G	gAa/gGa	rs16842789	STRAND=-1;SYMBOL=CCDC19;GMAF=C:0.1125;SYMBOL_SOURCE=HGNC;RefSeq=NM_012337.2;ALLELE_NUM=1;PolyPhen=probably_damaging;SIFT=deleterious;CANONICAL=YES
chr1:159856388	T	CCDC19	ENST00000368099	missense_variant	680/1656	227/551	R/Q	cGg/cAg	rs112274025	STRAND=-1;SYMBOL=CCDC19;GMAF=T:0.0014;SYMBOL_SOURCE=HGNC;RefSeq=NM_012337.2;ALLELE_NUM=1;PolyPhen=probably_damaging;SIFT=deleterious;CANONICAL=YES
chr1:159863028	T	CCDC19	ENST00000368099	missense_variant	71/1656	24/551	R/H	cGc/cAc	rs41264831	STRAND=-1;SYMBOL=CCDC19;GMAF=T:0.0445;SYMBOL_SOURCE=HGNC;RefSeq=NM_012337.2;ALLELE_NUM=1;PolyPhen=possibly_damaging;SIFT=deleterious;CANONICAL=YES
chr1:15986977	T	RSC1A1	ENST00000345034	missense_variant	614/1854	205/617	N/I	aAt/aTt	rs142452950	STRAND=1;SYMBOL=RSC1A1;GMAF=T:0.0009;SYMBOL_SOURCE=HGNC;RefSeq=NM_006511.1;ALLELE_NUM=1;PolyPhen=possibly_damaging;SIFT=deleterious;CANONICAL=YES
chr1:159899462	A	IGSF9	ENST00000368094	missense_variant	2292/3540	764/1179	R/S	agG/agT	rs185161099	STRAND=-1;SYMBOL=IGSF9;GMAF=A:0.0028;SYMBOL_SOURCE=HGNC;RefSeq=NM_001135050.1;ALLELE_NUM=1;PolyPhen=possibly_damaging;SIFT=deleterious;CANONICAL=YES
chr1:159912899	T	IGSF9	ENST00000368094	missense_variant	101/3540	34/1179	G/E	gGg/gAg	rs3747617	STRAND=-1;SYMBOL=IGSF9;GMAF=T:0.0776;SYMBOL_SOURCE=HGNC;RefSeq=NM_001135050.1;ALLELE_NUM=1;PolyPhen=probably_damaging;SIFT=deleterious;CANONICAL=YES
chr1:159922175	T	SLAMF9	ENST00000368093	missense_variant	541/870	181/289	E/K	Gaa/Aaa	rs34884993	STRAND=-1;SYMBOL=SLAMF9;GMAF=T:0.0225;SYMBOL_SOURCE=HGNC;RefSeq=NM_033438.3;ALLELE_NUM=1;PolyPhen=probably_damaging;SIFT=deleterious;CANONICAL=YES
chr1:159923395	A	SLAMF9	ENST00000368093	missense_variant	95/870	32/289	A/V	gCg/gTg	rs61732670	STRAND=-1;SYMBOL=SLAMF9;GMAF=A:0.0069;SYMBOL_SOURCE=HGNC;RefSeq=NM_033438.3;ALLELE_NUM=1;PolyPhen=probably_damaging;SIFT=deleterious;CANONICAL=YES
chr1:160000380	C	PIGM	ENST00000368090	missense_variant	1150/1272	384/423	N/D	Aac/Gac	rs61747491	STRAND=-1;SYMBOL=PIGM;GMAF=C:0.0340;SYMBOL_SOURCE=HGNC;RefSeq=NM_145167.2;ALLELE_NUM=1;PolyPhen=possibly_damaging;SIFT=deleterious;CANONICAL=YES
chr1:160011512	A	KCNJ10	ENST00000368089	missense_variant	811/1140	271/379	R/C	Cgc/Tgc	rs1130183	STRAND=-1;SYMBOL=KCNJ10;GMAF=A:0.0230;SYMBOL_SOURCE=HGNC;RefSeq=NM_002241.4;ALLELE_NUM=1;PolyPhen=possibly_damaging;SIFT=deleterious;CANONICAL=YES
chr1:160054463	G	KCNJ9	ENST00000368088	missense_variant	643/1182	215/393	T/A	Acg/Gcg	-	STRAND=1;SYMBOL=KCNJ9;SYMBOL_SOURCE=HGNC;PolyPhen=probably_damaging;ALLELE_NUM=1;RefSeq=NM_004983.2;SIFT=deleterious;CANONICAL=YES
chr1:160093780	G	ATP1A2	ENST00000361216	missense_variant	429/3063	143/1020	C/W	tgC/tgG	-	STRAND=1;SYMBOL=ATP1A2;SYMBOL_SOURCE=HGNC;PolyPhen=benign;ALLELE_NUM=1;RefSeq=NM_000702.3;SIFT=deleterious;CANONICAL=YES
chr1:1601122	A	SLC35E2B	ENST00000378662	missense_variant	815/1218	272/405	P/L	cCg/cTg	-	STRAND=-1;PolyPhen=probably_damaging;ALLELE_NUM=1;SYMBOL=SLC35E2B;SIFT=deleterious;SYMBOL_SOURCE=HGNC;CANONICAL=YES
chr1:1601126	A	SLC35E2B	ENST00000378662	missense_variant	811/1218	271/405	V/F	Gtc/Ttc	-	STRAND=-1;PolyPhen=possibly_damaging;ALLELE_NUM=1;SYMBOL=SLC35E2B;SIFT=tolerated;SYMBOL_SOURCE=HGNC;CANONICAL=YES
chr1:160136856	T	ATP1A4	ENST00000368081	missense_variant	1345/3090	449/1029	P/S	Ccc/Tcc	-	STRAND=1;SYMBOL=ATP1A4;SYMBOL_SOURCE=HGNC;PolyPhen=possibly_damaging;ALLELE_NUM=1;RefSeq=NM_144699.3;SIFT=deleterious;CANONICAL=YES
chr1:160160756	G	CASQ1	ENST00000368078	missense_variant	215/1191	72/396	H/R	cAt/cGt	rs74123281	STRAND=1;SYMBOL=CASQ1;GMAF=G:0.0110;SYMBOL_SOURCE=HGNC;PolyPhen=benign;ALLELE_NUM=1;SIFT=deleterious;CANONICAL=YES
chr1:160162631	A	CASQ1	ENST00000368078	missense_variant	319/1191	107/396	G/R	Ggg/Agg	rs143532190,COSM1295330	STRAND=1;SYMBOL=CASQ1;GMAF=A:0.0005;SYMBOL_SOURCE=HGNC;PolyPhen=probably_damaging;ALLELE_NUM=1;SIFT=tolerated;CANONICAL=YES
chr1:160165801	A	CASQ1	ENST00000368078	missense_variant	766/1191	256/396	V/M	Gtg/Atg	-	STRAND=1;PolyPhen=benign;ALLELE_NUM=1;SYMBOL=CASQ1;SIFT=deleterious;SYMBOL_SOURCE=HGNC;CANONICAL=YES
chr1:160261986-160261987	G	COPA	ENST00000368069	frameshift_variant,splice_region_variant,feature_elongation	2989-2990/3702	997/1233	-	-	-	STRAND=-1;ALLELE_NUM=1;SYMBOL=COPA;SYMBOL_SOURCE=HGNC;CANONICAL=YES
chr1:160281797	A	COPA	ENST00000368069	missense_variant	937/3702	313/1233	G/C	Ggt/Tgt	-	STRAND=-1;PolyPhen=probably_damaging;ALLELE_NUM=1;SYMBOL=COPA;SIFT=deleterious;SYMBOL_SOURCE=HGNC;CANONICAL=YES
chr1:160302298	C	COPA	ENST00000368069	missense_variant	436/3702	146/1233	T/A	Aca/Gca	rs57425682	STRAND=-1;SYMBOL=COPA;GMAF=C:0.0436;SYMBOL_SOURCE=HGNC;PolyPhen=benign;ALLELE_NUM=1;SIFT=deleterious;CANONICAL=YES
chr1:160340574	T	NHLH1	ENST00000302101	missense_variant	53/402	18/133	E/V	gAg/gTg	-	STRAND=1;SYMBOL=NHLH1;SYMBOL_SOURCE=HGNC;PolyPhen=benign;ALLELE_NUM=1;RefSeq=NM_005598.3;SIFT=deleterious;CANONICAL=YES
chr1:160393856	G	VANGL2	ENST00000368061	missense_variant	1088/1566	363/521	V/G	gTg/gGg	-	STRAND=1;SYMBOL=VANGL2;SYMBOL_SOURCE=HGNC;PolyPhen=probably_damaging;ALLELE_NUM=1;RefSeq=NM_020335.2;SIFT=deleterious;CANONICAL=YES
chr1:160492970	C	SLAMF6	ENST00000368057	missense_variant	13/999	5/332	F/V	Ttc/Gtc	-	STRAND=-1;PolyPhen=possibly_damaging;ALLELE_NUM=1;SYMBOL=SLAMF6;SIFT=deleterious;SYMBOL_SOURCE=HGNC;CANONICAL=YES
chr1:160580549	T	SLAMF1	ENST00000302035	missense_variant	997/1008	333/335	P/T	Cca/Aca	rs3796504	STRAND=-1;SYMBOL=SLAMF1;GMAF=T:0.0413;SYMBOL_SOURCE=HGNC;RefSeq=NM_003037.2;ALLELE_NUM=1;PolyPhen=probably_damaging;SIFT=deleterious;CANONICAL=YES
chr1:160589609	C	SLAMF1	ENST00000302035	missense_variant	821/1008	274/335	E/G	gAa/gGa	rs201439748,COSM1668146	STRAND=-1;SYMBOL=SLAMF1;SYMBOL_SOURCE=HGNC;PolyPhen=benign;ALLELE_NUM=1;RefSeq=NM_003037.2;SIFT=deleterious;CANONICAL=YES
chr1:160654758	G	CD48	ENST00000368046	missense_variant	304/732	102/243	E/Q	Gag/Cag	rs2295615,COSM146667	STRAND=-1;SYMBOL=CD48;GMAF=G:0.0923;SYMBOL_SOURCE=HGNC;RefSeq=NM_001778.3;ALLELE_NUM=1;PolyPhen=possibly_damaging;SIFT=deleterious;CANONICAL=YES
chr1:16070871	T	TMEM82	ENST00000375782	missense_variant	553/1032	185/343	R/C	Cgc/Tgc	rs7511651	STRAND=1;SYMBOL=TMEM82;GMAF=T:0.1129;SYMBOL_SOURCE=HGNC;RefSeq=NM_001013641.2;ALLELE_NUM=1;PolyPhen=probably_damaging;SIFT=deleterious;CANONICAL=YES
chr1:16071021	T	TMEM82	ENST00000375782	missense_variant	703/1032	235/343	R/W	Cgg/Tgg	-	STRAND=1;SYMBOL=TMEM82;SYMBOL_SOURCE=HGNC;PolyPhen=probably_damaging;ALLELE_NUM=1;RefSeq=NM_001013641.2;SIFT=deleterious;CANONICAL=YES
chr1:160915019	T	ITLN2	ENST00000368029	missense_variant	889/978	297/325	A/T	Gcc/Acc	rs149928906,COSM146668	STRAND=-1;SYMBOL=ITLN2;GMAF=T:0.0005;SYMBOL_SOURCE=HGNC;RefSeq=NM_080878.2;ALLELE_NUM=1;PolyPhen=possibly_damaging;SIFT=tolerated;CANONICAL=YES
chr1:160920441	G	ITLN2	ENST00000368029	missense_variant	502/978	168/325	S/P	Tcc/Ccc	rs79889663	STRAND=-1;SYMBOL=ITLN2;GMAF=G:0.0317;SYMBOL_SOURCE=HGNC;RefSeq=NM_080878.2;ALLELE_NUM=1;PolyPhen=possibly_damaging;SIFT=deleterious;CANONICAL=YES
chr1:16093946	T	FBLIM1	ENST00000441801	missense_variant	326/1125	109/374	P/L	cCg/cTg	rs147639515	STRAND=1;SYMBOL=FBLIM1;SYMBOL_SOURCE=HGNC;PolyPhen=probably_damaging;ALLELE_NUM=1;RefSeq=NM_001024215.1;SIFT=tolerated;CANONICAL=YES
chr1:16096934	T	FBLIM1	ENST00000441801	missense_variant	572/1125	191/374	S/F	tCc/tTc	rs10927851,CM066072	STRAND=1;SYMBOL=FBLIM1;GMAF=C:0.3747;SYMBOL_SOURCE=HGNC;RefSeq=NM_001024215.1;ALLELE_NUM=1;PolyPhen=probably_damaging;SIFT=deleterious;CANONICAL=YES
chr1:161007611	T	TSTD1	ENST00000423014	missense_variant	302/348	101/115	R/H	cGc/cAc	rs368549475	STRAND=-1;SYMBOL=TSTD1;SYMBOL_SOURCE=HGNC;PolyPhen=possibly_damaging;ALLELE_NUM=1;RefSeq=NM_001113207.1,NM_001113205.1;SIFT=deleterious;CANONICAL=YES
chr1:161012448	T	USF1	ENST00000368021	missense_variant	71/933	24/310	T/N	aCt/aAt	rs199784242	STRAND=-1;SYMBOL=USF1;SYMBOL_SOURCE=HGNC;PolyPhen=probably_damaging;ALLELE_NUM=1;RefSeq=NM_007122.4;SIFT=tolerated;CANONICAL=YES
chr1:161017761	T	ARHGAP30	ENST00000368013	missense_variant	3050/3306	1017/1101	R/Q	cGa/cAa	rs112388093	STRAND=-1;SYMBOL=ARHGAP30;GMAF=T:0.0124;SYMBOL_SOURCE=HGNC;RefSeq=NM_181720.2,NM_001025598.1;ALLELE_NUM=1;PolyPhen=probably_damaging;SIFT=deleterious;CANONICAL=YES
chr1:161047506	T	PVRL4	ENST00000368012	missense_variant	467/1533	156/510	G/D	gGt/gAt	-	STRAND=-1;SYMBOL=PVRL4;SYMBOL_SOURCE=HGNC;PolyPhen=probably_damaging;ALLELE_NUM=1;RefSeq=NM_030916.2;SIFT=deleterious;CANONICAL=YES
chr1:161049509	T	PVRL4	ENST00000368012	missense_variant	310/1533	104/510	P/T	Cca/Aca	rs35434391	STRAND=-1;SYMBOL=PVRL4;GMAF=T:0.0606;SYMBOL_SOURCE=HGNC;RefSeq=NM_030916.2;ALLELE_NUM=1;PolyPhen=possibly_damaging;SIFT=tolerated;CANONICAL=YES
chr1:161068656	A	KLHDC9	ENST00000368011	missense_variant	331/1050	111/349	D/N	Gac/Aac	-	STRAND=1;SYMBOL=KLHDC9;SYMBOL_SOURCE=HGNC;PolyPhen=probably_damaging;ALLELE_NUM=1;RefSeq=NM_152366.4;SIFT=tolerated;CANONICAL=YES
chr1:161068749	A	KLHDC9	ENST00000368011	missense_variant	424/1050	142/349	D/N	Gac/Aac	rs112503677	STRAND=1;SYMBOL=KLHDC9;GMAF=A:0.0018;SYMBOL_SOURCE=HGNC;RefSeq=NM_152366.4;ALLELE_NUM=1;PolyPhen=possibly_damaging;SIFT=tolerated;CANONICAL=YES
chr1:161088583	G	NIT1	ENST00000368009	missense_variant	10/984	4/327	F/V	Ttc/Gtc	rs41270017	STRAND=1;SYMBOL=NIT1;GMAF=G:0.0735;SYMBOL_SOURCE=HGNC;RefSeq=NM_005600.2;ALLELE_NUM=1;PolyPhen=benign;SIFT=deleterious;CANONICAL=YES
chr1:161130701	T	USP21	ENST00000368002	missense_variant	271/1698	91/565	P/S	Cct/Tct	rs34779722	STRAND=1;SYMBOL=USP21;GMAF=T:0.0119;SYMBOL_SOURCE=HGNC;RefSeq=NM_001014443.2;ALLELE_NUM=1;PolyPhen=probably_damaging;SIFT=tolerated;CANONICAL=YES
chr1:161132777	A	USP21	ENST00000368002	missense_variant	962/1698	321/565	G/D	gGc/gAc	rs17356051	STRAND=1;SYMBOL=USP21;GMAF=A:0.0303;SYMBOL_SOURCE=HGNC;RefSeq=NM_001014443.2;ALLELE_NUM=1;PolyPhen=probably_damaging;SIFT=tolerated;CANONICAL=YES
chr1:161160956	T	ADAMTS4	ENST00000367996	missense_variant	2486/2514	829/837	R/Q	cGg/cAg	rs149404061	STRAND=-1;SYMBOL=ADAMTS4;GMAF=T:0.0005;SYMBOL_SOURCE=HGNC;RefSeq=NM_005099.4;ALLELE_NUM=1;PolyPhen=benign;SIFT=deleterious;CANONICAL=YES
chr1:161182208	G	NDUFS2	ENST00000367993	missense_variant	1054/1392	352/463	P/A	Cct/Gct	rs11576415,COSM1579564	STRAND=1;SYMBOL=NDUFS2;GMAF=G:0.0514;SYMBOL_SOURCE=HGNC;RefSeq=NM_004550.4;ALLELE_NUM=1;PolyPhen=probably_damaging;SIFT=deleterious;CANONICAL=YES
chr1:161197734	C	TOMM40L	ENST00000367988	missense_variant	439/927	147/308	T/P	Aca/Cca	-	STRAND=1;SYMBOL=TOMM40L;SYMBOL_SOURCE=HGNC;PolyPhen=probably_damaging;ALLELE_NUM=1;RefSeq=NM_032174.4;SIFT=deleterious;CANONICAL=YES
chr1:161198021	G	TOMM40L	ENST00000367988	missense_variant	530/927	177/308	V/G	gTg/gGg	rs202137061	STRAND=1;SYMBOL=TOMM40L;SYMBOL_SOURCE=HGNC;PolyPhen=probably_damaging;ALLELE_NUM=1;RefSeq=NM_032174.4;SIFT=tolerated;CANONICAL=YES
chr1:161198096	T	TOMM40L	ENST00000367988	missense_variant,splice_region_variant	605/927	202/308	S/L	tCg/tTg	rs372039948	STRAND=1;SYMBOL=TOMM40L;SYMBOL_SOURCE=HGNC;PolyPhen=possibly_damaging;ALLELE_NUM=1;RefSeq=NM_032174.4;SIFT=deleterious;CANONICAL=YES
chr1:161476204	T	FCGR2A	ENST00000271450	stop_gained	187/954	63/317	Q/*	Cag/Tag	rs9427397	STRAND=1;ALLELE_NUM=1;RefSeq=NM_021642.3,NM_001136219.1;SYMBOL=FCGR2A;GMAF=T:0.0546;SYMBOL_SOURCE=HGNC;CANONICAL=YES
chr1:161494945	A	HSPA6	ENST00000309758	missense_variant	497/1932	166/643	I/N	aTc/aAc	-	STRAND=1;SYMBOL=HSPA6;SYMBOL_SOURCE=HGNC;PolyPhen=probably_damaging;ALLELE_NUM=1;RefSeq=NM_002155.3;SIFT=deleterious;CANONICAL=YES
chr1:161495040	T	HSPA6	ENST00000309758	missense_variant	592/1932	198/643	L/F	Ctc/Ttc	rs63749092	STRAND=1;SYMBOL=HSPA6;GMAF=T:0.1405;SYMBOL_SOURCE=HGNC;RefSeq=NM_002155.3;ALLELE_NUM=1;PolyPhen=probably_damaging;SIFT=deleterious;CANONICAL=YES
chr1:161495463	A	HSPA6	ENST00000309758	missense_variant	1015/1932	339/643	V/M	Gtg/Atg	rs142859332	STRAND=1;SYMBOL=HSPA6;GMAF=A:0.0028;SYMBOL_SOURCE=HGNC;RefSeq=NM_002155.3;ALLELE_NUM=1;PolyPhen=probably_damaging;SIFT=deleterious;CANONICAL=YES
chr1:161495520	A	HSPA6	ENST00000309758	missense_variant	1072/1932	358/643	G/S	Ggc/Agc	rs200985857	STRAND=1;SYMBOL=HSPA6;SYMBOL_SOURCE=HGNC;PolyPhen=possibly_damaging;ALLELE_NUM=1;RefSeq=NM_002155.3;SIFT=deleterious;CANONICAL=YES
chr1:161495571	T	HSPA6	ENST00000309758	missense_variant	1123/1932	375/643	A/S	Gct/Tct	rs140052915	STRAND=1;SYMBOL=HSPA6;GMAF=T:0.0445;SYMBOL_SOURCE=HGNC;RefSeq=NM_002155.3;ALLELE_NUM=1;PolyPhen=probably_damaging;SIFT=deleterious;CANONICAL=YES
chr1:161600956	G	FCGR3B	ENST00000531221	missense_variant	37/810	13/269	S/P	Tcc/Ccc	rs147436040	STRAND=-1;SYMBOL=FCGR3B;GMAF=G:0.0106;SYMBOL_SOURCE=HGNC;PolyPhen=possibly_damaging;ALLELE_NUM=1;SIFT=deleterious;CANONICAL=YES
chr1:161681998	G	FCRLA	ENST00000367959	missense_variant	843/1149	281/382	I/M	atC/atG	rs371904686	STRAND=1;SYMBOL=FCRLA;SYMBOL_SOURCE=HGNC;PolyPhen=benign;ALLELE_NUM=1;RefSeq=NM_001184866.1;SIFT=deleterious;CANONICAL=YES
chr1:161693199	T	FCRLB	ENST00000367948	missense_variant	95/1281	32/426	T/I	aCc/aTc	rs35002732	STRAND=1;SYMBOL=FCRLB;GMAF=T:0.0115;SYMBOL_SOURCE=HGNC;PolyPhen=probably_damaging;ALLELE_NUM=1;SIFT=deleterious;CANONICAL=YES
chr1:161697319	A	FCRLB	ENST00000367948	missense_variant	1148/1281	383/426	G/D	gGc/gAc	rs34868416	STRAND=1;SYMBOL=FCRLB;GMAF=A:0.0652;SYMBOL_SOURCE=HGNC;PolyPhen=benign;ALLELE_NUM=1;SIFT=deleterious;CANONICAL=YES
chr1:161736197	T	ATF6	ENST00000367942	missense_variant	47/2013	16/670	S/I	aGc/aTc	rs112863172	STRAND=1;SYMBOL=ATF6;GMAF=T:0.0028;SYMBOL_SOURCE=HGNC;RefSeq=NM_007348.3;ALLELE_NUM=1;PolyPhen=benign;SIFT=deleterious;CANONICAL=YES
chr1:161954049	G	OLFML2B	ENST00000294794	missense_variant	1669/2253	557/750	Y/H	Tac/Cac	rs200652136	STRAND=-1;SYMBOL=OLFML2B;GMAF=G:0.0000;SYMBOL_SOURCE=HGNC;RefSeq=NM_015441.1;ALLELE_NUM=1;PolyPhen=probably_damaging;SIFT=deleterious;CANONICAL=YES
chr1:16237727	C	SPEN	ENST00000375759	missense_variant	1174/10995	392/3664	A/P	Gcc/Ccc	-	STRAND=1;SYMBOL=SPEN;SYMBOL_SOURCE=HGNC;PolyPhen=probably_damaging;ALLELE_NUM=1;RefSeq=NM_015001.2;SIFT=deleterious;CANONICAL=YES
chr1:162551235	T	UAP1	ENST00000367926	missense_variant	820/1518	274/505	D/Y	Gac/Tac	-	STRAND=1;SYMBOL=UAP1;SYMBOL_SOURCE=HGNC;PolyPhen=probably_damaging;ALLELE_NUM=1;RefSeq=NM_003115.4;SIFT=deleterious;CANONICAL=YES
chr1:16255605	T	SPEN	ENST00000375759	missense_variant	2870/10995	957/3664	R/M	aGg/aTg	-	STRAND=1;SYMBOL=SPEN;SYMBOL_SOURCE=HGNC;PolyPhen=probably_damaging;ALLELE_NUM=1;RefSeq=NM_015001.2;SIFT=deleterious;CANONICAL=YES
chr1:16255682	T	SPEN	ENST00000375759	missense_variant	2947/10995	983/3664	A/S	Gcc/Tcc	-	STRAND=1;SYMBOL=SPEN;SYMBOL_SOURCE=HGNC;PolyPhen=probably_damaging;ALLELE_NUM=1;RefSeq=NM_015001.2;SIFT=deleterious;CANONICAL=YES
chr1:16262141	T	SPEN	ENST00000375759	missense_variant	9406/10995	3136/3664	R/C	Cgt/Tgt	rs201304481	STRAND=1;SYMBOL=SPEN;SYMBOL_SOURCE=HGNC;PolyPhen=probably_damaging;ALLELE_NUM=1;RefSeq=NM_015001.2;SIFT=deleterious;CANONICAL=YES
chr1:162745952	A	DDR2	ENST00000367922	missense_variant	2075/2568	692/855	T/N	aCc/aAc	rs201861797,COSM304856	STRAND=1;SYMBOL=DDR2;SYMBOL_SOURCE=HGNC;PolyPhen=possibly_damaging;ALLELE_NUM=1;RefSeq=NM_001014796.1;SIFT=tolerated;CANONICAL=YES
chr1:162745958	A	DDR2	ENST00000367922	missense_variant	2081/2568	694/855	I/N	aTt/aAt	-	STRAND=1;SYMBOL=DDR2;SYMBOL_SOURCE=HGNC;PolyPhen=probably_damaging;ALLELE_NUM=1;RefSeq=NM_001014796.1;SIFT=deleterious;CANONICAL=YES
chr1:16355638	A	CLCNKA	ENST00000331433	missense_variant	1071/2064	357/687	H/Q	caT/caA	rs79751787	STRAND=1;SYMBOL=CLCNKA;GMAF=A:0.0684;SYMBOL_SOURCE=HGNC;PolyPhen=possibly_damaging;ALLELE_NUM=1;SIFT=tolerated;CANONICAL=YES
chr1:16357159	T	CLCNKA	ENST00000331433	missense_variant	1612/2064	538/687	R/C	Cgc/Tgc	rs139564196	STRAND=1;SYMBOL=CLCNKA;GMAF=T:0.0023;SYMBOL_SOURCE=HGNC;PolyPhen=possibly_damaging;ALLELE_NUM=1;SIFT=tolerated;CANONICAL=YES
chr1:16360137	T	CLCNKA	ENST00000331433	missense_variant	2048/2064	683/687	P/L	cCg/cTg	rs12746751	STRAND=1;SYMBOL=CLCNKA;GMAF=T:0.0588;SYMBOL_SOURCE=HGNC;PolyPhen=probably_damaging;ALLELE_NUM=1;SIFT=deleterious;CANONICAL=YES
chr1:16371067	T	CLCNKB	ENST00000375679	missense_variant	80/2064	27/687	R/L	cGc/cTc	rs2015352	STRAND=1;SYMBOL=CLCNKB;GMAF=G:0.4036;SYMBOL_SOURCE=HGNC;RefSeq=NM_000085.4;ALLELE_NUM=1;PolyPhen=benign;SIFT=deleterious;CANONICAL=YES
chr1:16373062	C	CLCNKB	ENST00000375679	missense_variant	262/2064	88/687	S/R	Agc/Cgc	rs5256	STRAND=1;SYMBOL=CLCNKB;GMAF=C:0.0344;SYMBOL_SOURCE=HGNC;RefSeq=NM_000085.4;ALLELE_NUM=1;PolyPhen=benign;SIFT=deleterious;CANONICAL=YES
chr1:16382201	A	CLCNKB	ENST00000375679	missense_variant	1877/2064	626/687	C/Y	tGc/tAc	rs143663847	STRAND=1;SYMBOL=CLCNKB;GMAF=A:0.0161;SYMBOL_SOURCE=HGNC;RefSeq=NM_000085.4;ALLELE_NUM=1;PolyPhen=probably_damaging;SIFT=deleterious;CANONICAL=YES
chr1:16386043	G	FAM131C	ENST00000375662	missense_variant	508/843	170/280	D/H	Gac/Cac	rs201381067	STRAND=-1;SYMBOL=FAM131C;GMAF=G:0.0046;SYMBOL_SOURCE=HGNC;RefSeq=NM_182623.2;ALLELE_NUM=1;PolyPhen=probably_damaging;SIFT=deleterious;CANONICAL=YES
chr1:16386495	T	FAM131C	ENST00000375662	missense_variant	320/843	107/280	R/Q	cGa/cAa	rs71510977	STRAND=-1;SYMBOL=FAM131C;SYMBOL_SOURCE=HGNC;PolyPhen=probably_damaging;ALLELE_NUM=1;RefSeq=NM_182623.2;SIFT=tolerated;CANONICAL=YES
chr1:16388602	A	FAM131C	ENST00000375662	missense_variant	260/843	87/280	S/F	tCc/tTc	rs200579113	STRAND=-1;SYMBOL=FAM131C;SYMBOL_SOURCE=HGNC;PolyPhen=probably_damaging;ALLELE_NUM=1;RefSeq=NM_182623.2;SIFT=deleterious;CANONICAL=YES
chr1:16389026	C	FAM131C	ENST00000375662	missense_variant	142/843	48/280	K/E	Aaa/Gaa	rs2863458	STRAND=-1;SYMBOL=FAM131C;GMAF=C:0.2626;SYMBOL_SOURCE=HGNC;RefSeq=NM_182623.2;ALLELE_NUM=1;PolyPhen=benign;SIFT=deleterious;CANONICAL=YES
chr1:16456763	T	EPHA2	ENST00000358432	missense_variant	2627/2931	876/976	R/H	cGt/cAt	rs35903225	STRAND=-1;SYMBOL=EPHA2;GMAF=T:0.0106;SYMBOL_SOURCE=HGNC;RefSeq=NM_004431.3;ALLELE_NUM=1;PolyPhen=possibly_damaging;SIFT=deleterious;CANONICAL=YES
chr1:1650845	A	CDK11A	ENST00000404249	missense_variant	277/2343	93/780	R/W	Cgg/Tgg	rs1059831,CM076089	STRAND=-1;SYMBOL=CDK11A;GMAF=A:0.4646;SYMBOL_SOURCE=HGNC;RefSeq=NM_024011.2,NM_033486.1;ALLELE_NUM=1;PolyPhen=probably_damaging;SIFT=deleterious;CANONICAL=YES
chr1:16532498	A	ARHGEF19	ENST00000270747	missense_variant	1379/2409	460/802	P/L	cCg/cTg	rs41269185	STRAND=-1;SYMBOL=ARHGEF19;GMAF=A:0.0482;SYMBOL_SOURCE=HGNC;RefSeq=NM_153213.3;ALLELE_NUM=1;PolyPhen=probably_damaging;SIFT=deleterious;CANONICAL=YES
chr1:16534646	G	ARHGEF19	ENST00000270747	missense_variant	487/2409	163/802	G/R	Ggc/Cgc	rs221058,COSM1335927	STRAND=-1;SYMBOL=ARHGEF19;GMAF=G:0.2062;SYMBOL_SOURCE=HGNC;RefSeq=NM_153213.3;ALLELE_NUM=1;PolyPhen=benign;SIFT=deleterious;CANONICAL=YES
chr1:165513935	G	LRRC52	ENST00000294818	missense_variant	402/942	134/313	N/K	aaC/aaG	rs138107763	STRAND=1;SYMBOL=LRRC52;GMAF=G:0.0000;SYMBOL_SOURCE=HGNC;RefSeq=NM_001005214.3;ALLELE_NUM=1;PolyPhen=benign;SIFT=deleterious;CANONICAL=YES
chr1:165532758-165532759	-	LRRC52	ENST00000294818	frameshift_variant,feature_truncation	639-640/942	213-214/313	-	-	-	STRAND=1;ALLELE_NUM=1;RefSeq=NM_001005214.3;SYMBOL=LRRC52;SYMBOL_SOURCE=HGNC;CANONICAL=YES
chr1:165648710	A	ALDH9A1	ENST00000354775	missense_variant	899/1557	300/518	A/V	gCg/gTg	rs1143660	STRAND=-1;SYMBOL=ALDH9A1;GMAF=A:0.0133;SYMBOL_SOURCE=HGNC;RefSeq=NM_000696.3;ALLELE_NUM=1;PolyPhen=probably_damaging;SIFT=deleterious;CANONICAL=YES
chr1:165712544	T	TMCO1	ENST00000367881	missense_variant	481/720	161/239	D/N	Gat/Aat	COSM463333	STRAND=-1;PolyPhen=benign;ALLELE_NUM=1;SYMBOL=TMCO1;SIFT=deleterious;SYMBOL_SOURCE=HGNC;CANONICAL=YES
chr1:165712545	T	TMCO1	ENST00000367881	missense_variant	480/720	160/239	F/L	ttT/ttA	-	STRAND=-1;PolyPhen=benign;ALLELE_NUM=1;SYMBOL=TMCO1;SIFT=deleterious;SYMBOL_SOURCE=HGNC;CANONICAL=YES
chr1:165738078	T	TMCO1	ENST00000367881	missense_variant	64/720	22/239	G/R	Gga/Aga	rs75840847	STRAND=-1;SYMBOL=TMCO1;GMAF=T:0.0354;SYMBOL_SOURCE=HGNC;PolyPhen=probably_damaging;ALLELE_NUM=1;SIFT=deleterious;CANONICAL=YES
chr1:16632366	T	FBXO42	ENST00000375592	missense_variant	299/2154	100/717	G/E	gGa/gAa	-	STRAND=-1;SYMBOL=FBXO42;SYMBOL_SOURCE=HGNC;PolyPhen=probably_damaging;ALLELE_NUM=1;RefSeq=NM_018994.1;SIFT=deleterious;CANONICAL=YES
chr1:16632367	T	FBXO42	ENST00000375592	missense_variant	298/2154	100/717	G/R	Gga/Aga	-	STRAND=-1;SYMBOL=FBXO42;SYMBOL_SOURCE=HGNC;PolyPhen=probably_damaging;ALLELE_NUM=1;RefSeq=NM_018994.1;SIFT=tolerated;CANONICAL=YES
chr1:166819349	A	POGK	ENST00000367875	stop_gained	1533/1830	511/609	Y/*	taC/taA	rs150936983,COSM117902	STRAND=1;ALLELE_NUM=1;SYMBOL=POGK;SYMBOL_SOURCE=HGNC;CANONICAL=YES
chr1:166905927	T	ILDR2	ENST00000271417	missense_variant	604/1920	202/639	V/I	Gtc/Atc	rs33958744	STRAND=-1;SYMBOL=ILDR2;GMAF=T:0.1107;SYMBOL_SOURCE=HGNC;RefSeq=NM_199351.2;ALLELE_NUM=1;PolyPhen=possibly_damaging;SIFT=tolerated;CANONICAL=YES
chr1:166973528	A	MAEL	ENST00000367872	missense_variant	635/1305	212/434	P/H	cCt/cAt	rs76161896	STRAND=1;SYMBOL=MAEL;GMAF=A:0.0083;SYMBOL_SOURCE=HGNC;RefSeq=NM_032858.1,NM_001286378.1;ALLELE_NUM=1;PolyPhen=possibly_damaging;SIFT=tolerated;CANONICAL=YES
chr1:167038224	T	GPA33	ENST00000367868	missense_variant	350/960	117/319	C/Y	tGt/tAt	rs369226948	STRAND=-1;SYMBOL=GPA33;SYMBOL_SOURCE=HGNC;PolyPhen=probably_damaging;ALLELE_NUM=1;RefSeq=NM_005814.1;SIFT=deleterious;CANONICAL=YES
chr1:167086678	C	DUSP27	ENST00000361200	missense_variant	319/3477	107/1158	T/P	Acc/Ccc	-	STRAND=1;PolyPhen=possibly_damaging;ALLELE_NUM=1;SYMBOL=DUSP27;SIFT=deleterious;SYMBOL_SOURCE=HGNC;CANONICAL=YES
chr1:167086718	A	DUSP27	ENST00000361200	missense_variant	359/3477	120/1158	R/Q	cGg/cAg	rs149732757	STRAND=1;SYMBOL=DUSP27;GMAF=A:0.0018;SYMBOL_SOURCE=HGNC;PolyPhen=probably_damaging;ALLELE_NUM=1;SIFT=deleterious;CANONICAL=YES
chr1:167096337	G	DUSP27	ENST00000361200	missense_variant	1969/3477	657/1158	I/V	Att/Gtt	rs144006881,COSM310764,COSM144661	STRAND=1;SYMBOL=DUSP27;GMAF=G:0.0018;SYMBOL_SOURCE=HGNC;PolyPhen=probably_damaging;ALLELE_NUM=1;SIFT=tolerated;CANONICAL=YES
chr1:167096926	C	DUSP27	ENST00000361200	missense_variant	2558/3477	853/1158	E/A	gAg/gCg	rs61748778	STRAND=1;SYMBOL=DUSP27;GMAF=C:0.0294;SYMBOL_SOURCE=HGNC;PolyPhen=benign;ALLELE_NUM=1;SIFT=deleterious;CANONICAL=YES
chr1:16736327	A	SPATA21	ENST00000335496	missense_variant	356/1410	119/469	P/L	cCg/cTg	rs41269197	STRAND=-1;SYMBOL=SPATA21;GMAF=A:0.0308;SYMBOL_SOURCE=HGNC;RefSeq=NM_198546.1;ALLELE_NUM=1;PolyPhen=possibly_damaging;SIFT=deleterious;CANONICAL=YES
chr1:16770143	G	NECAP2	ENST00000443980	missense_variant	109/822	37/273	L/V	Ctg/Gtg	rs202081261,COSM330277	STRAND=1;SYMBOL=NECAP2;SYMBOL_SOURCE=HGNC;PolyPhen=possibly_damaging;ALLELE_NUM=1;RefSeq=NM_001145277.1;SIFT=deleterious;CANONICAL=YES
chr1:16770144	G	NECAP2	ENST00000443980	missense_variant	110/822	37/273	L/R	cTg/cGg	-	STRAND=1;SYMBOL=NECAP2;SYMBOL_SOURCE=HGNC;PolyPhen=probably_damaging;ALLELE_NUM=1;RefSeq=NM_001145277.1;SIFT=deleterious;CANONICAL=YES
chr1:16775632	G	NECAP2	ENST00000443980	missense_variant	425/822	142/273	P/R	cCa/cGa	rs77196843	STRAND=1;SYMBOL=NECAP2;GMAF=G:0.0014;SYMBOL_SOURCE=HGNC;RefSeq=NM_001145277.1;ALLELE_NUM=1;PolyPhen=possibly_damaging;SIFT=tolerated;CANONICAL=YES
chr1:167830227	G	ADCY10	ENST00000367851	missense_variant	1691/4833	564/1610	V/A	gTc/gCc	rs79478706	STRAND=-1;SYMBOL=ADCY10;GMAF=G:0.0073;SYMBOL_SOURCE=HGNC;RefSeq=NM_018417.4;ALLELE_NUM=1;PolyPhen=possibly_damaging;SIFT=deleterious;CANONICAL=YES
chr1:168014204	A	DCAF6	ENST00000367840	missense_variant	1997/2856	666/951	L/H	cTt/cAt	rs41271647	STRAND=1;SYMBOL=DCAF6;GMAF=A:0.0473;SYMBOL_SOURCE=HGNC;RefSeq=NM_001198956.1;ALLELE_NUM=1;PolyPhen=possibly_damaging;SIFT=tolerated;CANONICAL=YES
chr1:168153219	T	TIPRL	ENST00000367833	missense_variant	184/819	62/272	G/C	Ggc/Tgc	-	STRAND=1;SYMBOL=TIPRL;SYMBOL_SOURCE=HGNC;PolyPhen=probably_damaging;ALLELE_NUM=1;RefSeq=NM_152902.3;SIFT=deleterious;CANONICAL=YES
chr1:168211759	C	SFT2D2	ENST00000271375	missense_variant	464/483	155/160	F/S	tTt/tCt	-	STRAND=1;SYMBOL=SFT2D2;SYMBOL_SOURCE=HGNC;PolyPhen=probably_damaging;ALLELE_NUM=1;RefSeq=NM_199344.2;SIFT=deleterious;CANONICAL=YES
chr1:168665792	T	DPT	ENST00000367817	missense_variant	601/606	201/201	V/I	Gtt/Att	rs6698023	STRAND=-1;SYMBOL=DPT;GMAF=T:0.0060;SYMBOL_SOURCE=HGNC;RefSeq=NM_001937.4;ALLELE_NUM=1;PolyPhen=possibly_damaging;SIFT=tolerated;CANONICAL=YES
chr1:1688591	A	NADK	ENST00000344463	missense_variant	734/1776	245/591	W/L	tGg/tTg	-	STRAND=-1;PolyPhen=benign;ALLELE_NUM=1;SYMBOL=NADK;SIFT=deleterious;SYMBOL_SOURCE=HGNC;CANONICAL=YES
chr1:16891307	T	NBPF1	ENST00000430580	stop_gained	3171/3420	1057/1139	C/*	tgC/tgA	-	STRAND=-1;ALLELE_NUM=1;RefSeq=NM_017940.4;SYMBOL=NBPF1;SYMBOL_SOURCE=HGNC;CANONICAL=YES
chr1:16893721	C	NBPF1	ENST00000430580	missense_variant	2792/3420	931/1139	F/C	tTt/tGt	rs201533998	STRAND=-1;SYMBOL=NBPF1;SYMBOL_SOURCE=HGNC;PolyPhen=possibly_damaging;ALLELE_NUM=1;RefSeq=NM_017940.4;SIFT=deleterious;CANONICAL=YES
chr1:16893841	T	NBPF1	ENST00000430580	missense_variant	2672/3420	891/1139	S/N	aGc/aAc	rs77284342	STRAND=-1;SYMBOL=NBPF1;SYMBOL_SOURCE=HGNC;PolyPhen=benign;ALLELE_NUM=1;RefSeq=NM_017940.4;SIFT=deleterious;CANONICAL=YES
chr1:16894493	C	NBPF1	ENST00000430580	missense_variant	2647/3420	883/1139	Q/E	Caa/Gaa	rs3932639	STRAND=-1;SYMBOL=NBPF1;SYMBOL_SOURCE=HGNC;PolyPhen=benign;ALLELE_NUM=1;RefSeq=NM_017940.4;SIFT=deleterious;CANONICAL=YES
chr1:16901169	A	NBPF1	ENST00000430580	missense_variant	2211/3420	737/1139	E/D	gaA/gaT	rs199687960	STRAND=-1;SYMBOL=NBPF1;SYMBOL_SOURCE=HGNC;PolyPhen=probably_damaging;ALLELE_NUM=1;RefSeq=NM_017940.4;SIFT=tolerated;CANONICAL=YES
chr1:16901700	C	NBPF1	ENST00000430580	missense_variant	2144/3420	715/1139	D/G	gAt/gGt	-	STRAND=-1;SYMBOL=NBPF1;SYMBOL_SOURCE=HGNC;PolyPhen=probably_damaging;ALLELE_NUM=1;RefSeq=NM_017940.4;SIFT=tolerated;CANONICAL=YES
chr1:16905803	C	NBPF1	ENST00000430580	missense_variant	1686/3420	562/1139	I/M	atC/atG	rs202216983	STRAND=-1;SYMBOL=NBPF1;SYMBOL_SOURCE=HGNC;PolyPhen=probably_damaging;ALLELE_NUM=1;RefSeq=NM_017940.4;SIFT=tolerated;CANONICAL=YES
chr1:169100634	T	ATP1B1	ENST00000367816	missense_variant	753/912	251/303	Q/H	caG/caT	-	STRAND=1;PolyPhen=probably_damaging;ALLELE_NUM=1;SYMBOL=ATP1B1;SIFT=tolerated;SYMBOL_SOURCE=HGNC;CANONICAL=YES
chr1:169100636	A	ATP1B1	ENST00000367816	missense_variant	755/912	252/303	P/H	cCc/cAc	-	STRAND=1;PolyPhen=probably_damaging;ALLELE_NUM=1;SYMBOL=ATP1B1;SIFT=tolerated;SYMBOL_SOURCE=HGNC;CANONICAL=YES
chr1:16910181	G	NBPF1	ENST00000430580	missense_variant	999/3420	333/1139	E/D	gaG/gaC	rs201327573	STRAND=-1;SYMBOL=NBPF1;SYMBOL_SOURCE=HGNC;PolyPhen=probably_damaging;ALLELE_NUM=1;RefSeq=NM_017940.4;SIFT=tolerated;CANONICAL=YES
chr1:16915365	T	NBPF1	ENST00000430580	missense_variant	472/3420	158/1139	L/I	Ctt/Att	rs200168962	STRAND=-1;SYMBOL=NBPF1;SYMBOL_SOURCE=HGNC;PolyPhen=possibly_damaging;ALLELE_NUM=1;RefSeq=NM_017940.4;SIFT=deleterious;CANONICAL=YES
chr1:16918498	A	NBPF1	ENST00000430580	missense_variant	19/3420	7/1139	P/S	Cct/Tct	rs11583018	STRAND=-1;SYMBOL=NBPF1;SYMBOL_SOURCE=HGNC;PolyPhen=possibly_damaging;ALLELE_NUM=1;RefSeq=NM_017940.4;SIFT=tolerated;CANONICAL=YES
chr1:169347753	T	BLZF1	ENST00000367808	missense_variant	654/1203	218/400	K/N	aaA/aaT	-	STRAND=1;PolyPhen=possibly_damaging;ALLELE_NUM=1;SYMBOL=BLZF1;SIFT=deleterious;SYMBOL_SOURCE=HGNC;CANONICAL=YES
chr1:169347754	A	BLZF1	ENST00000367808	missense_variant	655/1203	219/400	F/I	Ttc/Atc	-	STRAND=1;PolyPhen=probably_damaging;ALLELE_NUM=1;SYMBOL=BLZF1;SIFT=deleterious;SYMBOL_SOURCE=HGNC;CANONICAL=YES
chr1:169391358	C	CCDC181	ENST00000545005	missense_variant	311/1527	104/508	F/C	tTc/tGc	COSM463365	STRAND=-1;PolyPhen=possibly_damaging;ALLELE_NUM=1;SYMBOL=CCDC181;SIFT=tolerated;SYMBOL_SOURCE=HGNC;CANONICAL=YES
chr1:169438008	-	SLC19A2	ENST00000236137	frameshift_variant,feature_truncation	1097/1494	366/497	-	-	-	STRAND=-1;ALLELE_NUM=1;RefSeq=NM_006996.2;SYMBOL=SLC19A2;SYMBOL_SOURCE=HGNC;CANONICAL=YES
chr1:169439376	T	SLC19A2	ENST00000236137	missense_variant	856/1494	286/497	F/I	Ttc/Atc	-	STRAND=-1;SYMBOL=SLC19A2;SYMBOL_SOURCE=HGNC;PolyPhen=possibly_damaging;ALLELE_NUM=1;RefSeq=NM_006996.2;SIFT=tolerated;CANONICAL=YES
chr1:169446986-169446987	T	SLC19A2	ENST00000236137	frameshift_variant,feature_elongation	213-214/1494	71-72/497	-	-	-	STRAND=-1;ALLELE_NUM=1;RefSeq=NM_006996.2;SYMBOL=SLC19A2;SYMBOL_SOURCE=HGNC;CANONICAL=YES
chr1:169483561	C	F5	ENST00000367797	missense_variant	6665/6675	2222/2224	D/G	gAt/gGt	rs6027	STRAND=-1;SYMBOL=F5;GMAF=C:0.0487;SYMBOL_SOURCE=HGNC;RefSeq=NM_000130.4;ALLELE_NUM=1;PolyPhen=possibly_damaging;SIFT=deleterious;CANONICAL=YES
chr1:169483688	A	F5	ENST00000367797	stop_gained	6538/6675	2180/2224	G/*	Gga/Tga	-	STRAND=-1;ALLELE_NUM=1;RefSeq=NM_000130.4;SYMBOL=F5;SYMBOL_SOURCE=HGNC;CANONICAL=YES
chr1:169484767	G	F5	ENST00000367797	missense_variant	6443/6675	2148/2224	M/T	aTg/aCg	rs9332701	STRAND=-1;SYMBOL=F5;GMAF=G:0.0119;SYMBOL_SOURCE=HGNC;RefSeq=NM_000130.4;ALLELE_NUM=1;PolyPhen=probably_damaging;SIFT=deleterious;CANONICAL=YES
chr1:169497292	T	F5	ENST00000367797	missense_variant	5460/6675	1820/2224	M/I	atG/atA	rs6026	STRAND=-1;SYMBOL=F5;GMAF=T:0.0046;SYMBOL_SOURCE=HGNC;RefSeq=NM_000130.4;ALLELE_NUM=1;PolyPhen=probably_damaging;SIFT=deleterious;CANONICAL=YES
chr1:169499000	C	F5	ENST00000367797	missense_variant	5265/6675	1755/2224	I/M	atA/atG	rs41272455	STRAND=-1;SYMBOL=F5;SYMBOL_SOURCE=HGNC;PolyPhen=benign;ALLELE_NUM=1;RefSeq=NM_000130.4;SIFT=deleterious;CANONICAL=YES
chr1:169510348	C	F5	ENST00000367797	missense_variant	3980/6675	1327/2224	H/R	cAt/cGt	rs1800595,CM970468	STRAND=-1;SYMBOL=F5;GMAF=C:0.0478;SYMBOL_SOURCE=HGNC;RefSeq=NM_000130.4;ALLELE_NUM=1;PolyPhen=benign;SIFT=deleterious;CANONICAL=YES
chr1:169511878	G	F5	ENST00000367797	missense_variant	2450/6675	817/2224	N/T	aAc/aCc	rs6018	STRAND=-1;SYMBOL=F5;GMAF=G:0.0478;SYMBOL_SOURCE=HGNC;RefSeq=NM_000130.4;ALLELE_NUM=1;PolyPhen=benign;SIFT=deleterious;CANONICAL=YES
chr1:169519112	T	F5	ENST00000367797	missense_variant	1538/6675	513/2224	R/K	aGa/aAa	rs6020,CM980660	STRAND=-1;SYMBOL=F5;GMAF=T:0.2649;SYMBOL_SOURCE=HGNC;RefSeq=NM_000130.4;ALLELE_NUM=1;PolyPhen=probably_damaging;SIFT=tolerated;CANONICAL=YES
chr1:169565363	T	SELP	ENST00000263686	stop_gained	1901/2493	634/830	S/*	tCa/tAa	-	STRAND=-1;ALLELE_NUM=1;RefSeq=NM_003005.3;SYMBOL=SELP;SYMBOL_SOURCE=HGNC;CANONICAL=YES
chr1:169673838	A	SELL	ENST00000236147	missense_variant	676/1158	226/385	P/S	Cct/Tct	rs2229569,CM078118	STRAND=-1;SYMBOL=SELL;GMAF=A:0.2397;SYMBOL_SOURCE=HGNC;RefSeq=NM_000655.4;ALLELE_NUM=1;PolyPhen=possibly_damaging;SIFT=deleterious;CANONICAL=YES
chr1:169696946	A	SELE	ENST00000333360	missense_variant	1402/1833	468/610	H/Y	Cat/Tat	rs5368,CM025889,COSM146677	STRAND=-1;SYMBOL=SELE;CLIN_SIG=unknown;GMAF=A:0.1616;SYMBOL_SOURCE=HGNC;ALLELE_NUM=1;PolyPhen=possibly_damaging;RefSeq=NM_000450.2;SIFT=tolerated;CANONICAL=YES
chr1:169699668	A	SELE	ENST00000333360	missense_variant	620/1833	207/610	S/F	tCt/tTt	rs139107567,COSM1336113	STRAND=-1;SYMBOL=SELE;SYMBOL_SOURCE=HGNC;PolyPhen=benign;ALLELE_NUM=1;RefSeq=NM_000450.2;SIFT=deleterious;CANONICAL=YES
chr1:169701060	G	SELE	ENST00000333360	missense_variant	445/1833	149/610	S/R	Agt/Cgt	rs5361,CM951147	STRAND=-1;SYMBOL=SELE;GMAF=G:0.0551;SYMBOL_SOURCE=HGNC;RefSeq=NM_000450.2;ALLELE_NUM=1;PolyPhen=probably_damaging;SIFT=deleterious;CANONICAL=YES
chr1:169796197	C	C1orf112	ENST00000286031	missense_variant	854/2562	285/853	F/S	tTt/tCt	rs142988055	STRAND=1;SYMBOL=C1orf112;GMAF=C:0.0087;SYMBOL_SOURCE=HGNC;RefSeq=NM_018186.2;ALLELE_NUM=1;PolyPhen=probably_damaging;SIFT=tolerated;CANONICAL=YES
chr1:169799880	T	C1orf112	ENST00000286031	missense_variant	1441/2562	481/853	A/S	Gct/Tct	rs2272920	STRAND=1;SYMBOL=C1orf112;GMAF=T:0.0496;SYMBOL_SOURCE=HGNC;RefSeq=NM_018186.2;ALLELE_NUM=1;PolyPhen=probably_damaging;SIFT=deleterious;CANONICAL=YES
chr1:170135693	G	METTL11B	ENST00000439373	missense_variant	381/852	127/283	I/M	atA/atG	rs41272485	STRAND=1;SYMBOL=METTL11B;GMAF=G:0.0225;SYMBOL_SOURCE=HGNC;RefSeq=NM_001136107.1;ALLELE_NUM=1;PolyPhen=probably_damaging;SIFT=deleterious;CANONICAL=YES
chr1:170521376	A	GORAB	ENST00000367763	missense_variant	958/1185	320/394	E/K	Gaa/Aaa	rs913257	STRAND=1;SYMBOL=GORAB;GMAF=G:0.3893;SYMBOL_SOURCE=HGNC;RefSeq=NM_152281.2;ALLELE_NUM=1;PolyPhen=possibly_damaging;SIFT=deleterious;CANONICAL=YES
chr1:170928671	C	MROH9	ENST00000367759	missense_variant	221/2586	74/861	V/A	gTt/gCt	rs2294740	STRAND=1;SYMBOL=MROH9;GMAF=C:0.2158;SYMBOL_SOURCE=HGNC;RefSeq=NM_001163629.1;ALLELE_NUM=1;PolyPhen=benign;SIFT=deleterious;CANONICAL=YES
chr1:170961360	A	MROH9	ENST00000367759	missense_variant	1084/2586	362/861	V/M	Gtg/Atg	rs189860161	STRAND=1;SYMBOL=MROH9;GMAF=A:0.0028;SYMBOL_SOURCE=HGNC;RefSeq=NM_001163629.1;ALLELE_NUM=1;PolyPhen=probably_damaging;SIFT=deleterious;CANONICAL=YES
chr1:170965700	A	MROH9	ENST00000367759	missense_variant	1390/2586	464/861	V/M	Gtg/Atg	rs139086068	STRAND=1;SYMBOL=MROH9;GMAF=A:0.0018;SYMBOL_SOURCE=HGNC;RefSeq=NM_001163629.1;ALLELE_NUM=1;PolyPhen=probably_damaging;SIFT=deleterious;CANONICAL=YES
chr1:171083242	G	FMO3	ENST00000367755	missense_variant	923/1599	308/532	E/G	gAg/gGg	rs2266780,CM992885	STRAND=1;SYMBOL=FMO3;CLIN_SIG=other,pathogenic;GMAF=G:0.1299;SYMBOL_SOURCE=HGNC;ALLELE_NUM=1;PolyPhen=possibly_damaging;RefSeq=NM_001002294.2;SIFT=tolerated;CANONICAL=YES
chr1:171083275	A	FMO3	ENST00000367755	missense_variant	956/1599	319/532	F/Y	tTt/tAt	COSM899483	STRAND=1;SYMBOL=FMO3;SYMBOL_SOURCE=HGNC;PolyPhen=probably_damaging;ALLELE_NUM=1;RefSeq=NM_001002294.2;SIFT=tolerated;CANONICAL=YES
chr1:171083403	C	FMO3	ENST00000367755	missense_variant	1084/1599	362/532	E/Q	Gag/Cag	rs2066532,CM033908	STRAND=1;SYMBOL=FMO3;GMAF=C:0.0028;SYMBOL_SOURCE=HGNC;RefSeq=NM_001002294.2;ALLELE_NUM=1;PolyPhen=probably_damaging;SIFT=tolerated;CANONICAL=YES
chr1:171121131	G	FMO6P	ENST00000236166	missense_variant	910/1257	304/418	K/E	Aag/Gag	-	STRAND=1;PolyPhen=possibly_damaging;ALLELE_NUM=1;SYMBOL=FMO6P;SIFT=tolerated;SYMBOL_SOURCE=HGNC;CANONICAL=YES
chr1:171121206	T	FMO6P	ENST00000236166	missense_variant	985/1257	329/418	T/S	Aca/Tca	rs61997161	STRAND=1;SYMBOL=FMO6P;GMAF=T:0.0133;SYMBOL_SOURCE=HGNC;PolyPhen=possibly_damaging;ALLELE_NUM=1;SIFT=deleterious;CANONICAL=YES
chr1:171154959	G	FMO2	ENST00000441535	missense_variant	107/1416	36/471	D/G	gAt/gGt	rs2020870,CM033897	STRAND=1;SYMBOL=FMO2;GMAF=G:0.0813;SYMBOL_SOURCE=HGNC;RefSeq=NM_001460.3;ALLELE_NUM=1;PolyPhen=probably_damaging;SIFT=deleterious;CANONICAL=YES
chr1:171162583	C	FMO2	ENST00000441535	missense_variant	242/1416	81/471	F/S	tTc/tCc	rs2020860	STRAND=1;SYMBOL=FMO2;GMAF=C:0.0941;SYMBOL_SOURCE=HGNC;RefSeq=NM_001460.3;ALLELE_NUM=1;PolyPhen=benign;SIFT=deleterious;CANONICAL=YES
chr1:171165803	-	FMO2	ENST00000441535	frameshift_variant,feature_truncation	337/1416	113/471	-	-	rs28369860,CD033950	STRAND=1;ALLELE_NUM=1;RefSeq=NM_001460.3;SYMBOL=FMO2;GMAF=-:0.0941;SYMBOL_SOURCE=HGNC;CANONICAL=YES
chr1:171168545	C	FMO2	ENST00000441535	missense_variant	545/1416	182/471	F/S	tTt/tCt	rs2307492,CM033899	STRAND=1;SYMBOL=FMO2;GMAF=C:0.1084;SYMBOL_SOURCE=HGNC;RefSeq=NM_001460.3;ALLELE_NUM=1;PolyPhen=benign;SIFT=deleterious;CANONICAL=YES
chr1:171168584	T	FMO2	ENST00000441535	missense_variant	584/1416	195/471	S/L	tCa/tTa	rs2020862,CM033900,COSM146682	STRAND=1;SYMBOL=FMO2;GMAF=T:0.3604;SYMBOL_SOURCE=HGNC;RefSeq=NM_001460.3;ALLELE_NUM=1;PolyPhen=probably_damaging;SIFT=deleterious;CANONICAL=YES
chr1:171174531	G	FMO2	ENST00000441535	missense_variant	941/1416	314/471	E/G	gAg/gGg	rs2020863,COSM146684	STRAND=1;SYMBOL=FMO2;GMAF=G:0.1359;SYMBOL_SOURCE=HGNC;RefSeq=NM_001460.3;ALLELE_NUM=1;PolyPhen=probably_damaging;SIFT=deleterious;CANONICAL=YES
chr1:171254661	A	FMO1	ENST00000354841	missense_variant	1577/1599	526/532	A/D	gCt/gAt	-	STRAND=1;SYMBOL=FMO1;SYMBOL_SOURCE=HGNC;PolyPhen=unknown;ALLELE_NUM=1;RefSeq=NM_001282692.1;SIFT=deleterious;CANONICAL=YES
chr1:171303810	T	FMO4	ENST00000367749	missense_variant	1088/1677	363/558	A/V	gCg/gTg	rs144578261	STRAND=1;SYMBOL=FMO4;SYMBOL_SOURCE=HGNC;PolyPhen=benign;ALLELE_NUM=1;RefSeq=NM_002022.1;SIFT=deleterious;CANONICAL=YES
chr1:171501784-171501785	TTTCT	PRRC2C	ENST00000338920	frameshift_variant,feature_elongation	1551-1552/8454	517-518/2817	-	-	-	STRAND=1;ALLELE_NUM=1;RefSeq=NM_015172.3;SYMBOL=PRRC2C;SYMBOL_SOURCE=HGNC;CANONICAL=YES
chr1:171753612	T	METTL13	ENST00000361735	missense_variant	886/2100	296/699	R/W	Cgg/Tgg	rs202234390,COSM261981	STRAND=1;SYMBOL=METTL13;GMAF=T:0.0023;SYMBOL_SOURCE=HGNC;RefSeq=NM_015935.4;ALLELE_NUM=1;PolyPhen=possibly_damaging;SIFT=deleterious;CANONICAL=YES
chr1:171956862	C	DNM3	ENST00000358155	missense_variant	302/2592	101/863	I/T	aTt/aCt	rs200882657	STRAND=1;SYMBOL=DNM3;SYMBOL_SOURCE=HGNC;PolyPhen=probably_damaging;ALLELE_NUM=1;RefSeq=NM_015569.4;SIFT=deleterious;CANONICAL=YES
chr1:171956900	A	DNM3	ENST00000358155	missense_variant	340/2592	114/863	G/S	Ggc/Agc	-	STRAND=1;SYMBOL=DNM3;SYMBOL_SOURCE=HGNC;PolyPhen=probably_damaging;ALLELE_NUM=1;RefSeq=NM_015569.4;SIFT=deleterious;CANONICAL=YES
chr1:172011269-172011270	G	DNM3	ENST00000358155	frameshift_variant,feature_elongation	1113-1114/2592	371-372/863	-	-	-	STRAND=1;ALLELE_NUM=1;RefSeq=NM_015569.4;SYMBOL=DNM3;SYMBOL_SOURCE=HGNC;CANONICAL=YES
chr1:172410967	A	PIGC	ENST00000367728	missense_variant	796/894	266/297	P/S	Cca/Tca	rs1063412	STRAND=-1;SYMBOL=PIGC;GMAF=G:0.4995;SYMBOL_SOURCE=HGNC;PolyPhen=probably_damaging;ALLELE_NUM=1;SIFT=deleterious;CANONICAL=YES
chr1:172411672	A	PIGC	ENST00000367728	missense_variant	91/894	31/297	R/W	Cgg/Tgg	-	STRAND=-1;PolyPhen=benign;ALLELE_NUM=1;SYMBOL=PIGC;SIFT=deleterious;SYMBOL_SOURCE=HGNC;CANONICAL=YES
chr1:17256477	T	CROCC	ENST00000375541	missense_variant	488/6054	163/2017	Q/L	cAg/cTg	-	STRAND=1;SYMBOL=CROCC;SYMBOL_SOURCE=HGNC;PolyPhen=probably_damaging;ALLELE_NUM=1;RefSeq=NM_014675.3;SIFT=deleterious;CANONICAL=YES
chr1:17256491	T	CROCC	ENST00000375541	missense_variant	502/6054	168/2017	R/W	Cgg/Tgg	rs373118266	STRAND=1;SYMBOL=CROCC;SYMBOL_SOURCE=HGNC;PolyPhen=probably_damaging;ALLELE_NUM=1;RefSeq=NM_014675.3;SIFT=deleterious;CANONICAL=YES
chr1:17257820	T	CROCC	ENST00000375541	missense_variant	884/6054	295/2017	R/L	cGc/cTc	rs142373017	STRAND=1;SYMBOL=CROCC;GMAF=T:0.0005;SYMBOL_SOURCE=HGNC;RefSeq=NM_014675.3;ALLELE_NUM=1;PolyPhen=probably_damaging;SIFT=tolerated;CANONICAL=YES
chr1:17263214	T	CROCC	ENST00000375541	missense_variant	1039/6054	347/2017	R/W	Cgg/Tgg	rs145088791	STRAND=1;SYMBOL=CROCC;GMAF=T:0.0092;SYMBOL_SOURCE=HGNC;RefSeq=NM_014675.3;ALLELE_NUM=1;PolyPhen=probably_damaging;SIFT=deleterious;CANONICAL=YES
chr1:172634915	-	FASLG	ENST00000367721	frameshift_variant,feature_truncation	605/846	202/281	-	-	-	STRAND=1;ALLELE_NUM=1;RefSeq=NM_000639.1;SYMBOL=FASLG;SYMBOL_SOURCE=HGNC;CANONICAL=YES
chr1:172635117	A	FASLG	ENST00000367721	missense_variant	807/846	269/281	F/L	ttT/ttA	-	STRAND=1;SYMBOL=FASLG;SYMBOL_SOURCE=HGNC;PolyPhen=probably_damaging;ALLELE_NUM=1;RefSeq=NM_000639.1;SIFT=tolerated;CANONICAL=YES
chr1:17265606	G	CROCC	ENST00000375541	missense_variant	1577/6054	526/2017	S/C	tCc/tGc	-	STRAND=1;SYMBOL=CROCC;SYMBOL_SOURCE=HGNC;PolyPhen=benign;ALLELE_NUM=1;RefSeq=NM_014675.3;SIFT=deleterious;CANONICAL=YES
chr1:17266446	T	CROCC	ENST00000375541	missense_variant	1666/6054	556/2017	L/F	Ctt/Ttt	rs145876741	STRAND=1;SYMBOL=CROCC;SYMBOL_SOURCE=HGNC;PolyPhen=probably_damaging;ALLELE_NUM=1;RefSeq=NM_014675.3;SIFT=deleterious;CANONICAL=YES
chr1:17266536	C	CROCC	ENST00000375541	missense_variant	1756/6054	586/2017	D/H	Gac/Cac	rs9435714	STRAND=1;SYMBOL=CROCC;GMAF=C:0.2374;SYMBOL_SOURCE=HGNC;RefSeq=NM_014675.3;ALLELE_NUM=1;PolyPhen=probably_damaging;SIFT=deleterious;CANONICAL=YES
chr1:17270653	T	CROCC	ENST00000375541	missense_variant	1867/6054	623/2017	R/W	Cgg/Tgg	rs202137386	STRAND=1;SYMBOL=CROCC;SYMBOL_SOURCE=HGNC;PolyPhen=probably_damaging;ALLELE_NUM=1;RefSeq=NM_014675.3;SIFT=deleterious;CANONICAL=YES
chr1:17275337	T	CROCC	ENST00000375541	missense_variant	2752/6054	918/2017	R/W	Cgg/Tgg	rs143866013,COSM228252	STRAND=1;SYMBOL=CROCC;SYMBOL_SOURCE=HGNC;PolyPhen=probably_damaging;ALLELE_NUM=1;RefSeq=NM_014675.3;SIFT=deleterious;CANONICAL=YES
chr1:17281850	A	CROCC	ENST00000375541	missense_variant	3509/6054	1170/2017	R/H	cGt/cAt	COSM1336314	STRAND=1;SYMBOL=CROCC;SYMBOL_SOURCE=HGNC;PolyPhen=probably_damaging;ALLELE_NUM=1;RefSeq=NM_014675.3;SIFT=deleterious;CANONICAL=YES
chr1:17292223	A	CROCC	ENST00000375541	missense_variant	4411/6054	1471/2017	G/R	Ggg/Agg	rs78888579	STRAND=1;SYMBOL=CROCC;GMAF=A:0.0381;SYMBOL_SOURCE=HGNC;RefSeq=NM_014675.3;ALLELE_NUM=1;PolyPhen=probably_damaging;SIFT=tolerated;CANONICAL=YES
chr1:17292924	A	CROCC	ENST00000375541	missense_variant	4718/6054	1573/2017	R/Q	cGg/cAg	rs114546248	STRAND=1;SYMBOL=CROCC;GMAF=A:0.0069;SYMBOL_SOURCE=HGNC;RefSeq=NM_014675.3;ALLELE_NUM=1;PolyPhen=benign;SIFT=deleterious;CANONICAL=YES
chr1:17297132	C	CROCC	ENST00000375541	missense_variant,splice_region_variant	5654/6054	1885/2017	V/A	gTg/gCg	rs145138931	STRAND=1;SYMBOL=CROCC;GMAF=C:0.0060;SYMBOL_SOURCE=HGNC;RefSeq=NM_014675.3;ALLELE_NUM=1;PolyPhen=benign;SIFT=deleterious;CANONICAL=YES
chr1:17303609	C	MFAP2	ENST00000375535	missense_variant	122/552	41/183	Q/R	cAg/cGg	rs111622901	STRAND=-1;SYMBOL=MFAP2;GMAF=C:0.0009;SYMBOL_SOURCE=HGNC;PolyPhen=probably_damaging;ALLELE_NUM=1;SIFT=deleterious;CANONICAL=YES
chr1:173517547	A	SLC9C2	ENST00000367714	missense_variant	1442/3375	481/1124	T/M	aCg/aTg	rs7551131	STRAND=-1;SYMBOL=SLC9C2;GMAF=A:0.0523;SYMBOL_SOURCE=HGNC;RefSeq=NM_178527.3;ALLELE_NUM=1;PolyPhen=possibly_damaging;SIFT=tolerated;CANONICAL=YES
chr1:17355193-17355194	AC	SDHB	ENST00000375499	frameshift_variant,feature_elongation	324-325/843	108-109/280	-	-	-	STRAND=-1;ALLELE_NUM=1;RefSeq=NM_003000.2;SYMBOL=SDHB;SYMBOL_SOURCE=HGNC;CANONICAL=YES
chr1:173743557	T	KLHL20	ENST00000209884	missense_variant	1409/1830	470/609	G/V	gGg/gTg	-	STRAND=1;SYMBOL=KLHL20;SYMBOL_SOURCE=HGNC;PolyPhen=probably_damaging;ALLELE_NUM=1;RefSeq=NM_014458.3;SIFT=deleterious;CANONICAL=YES
chr1:173772147	A	CENPL	ENST00000356198	missense_variant	1055/1173	352/390	R/L	cGt/cTt	rs41265232	STRAND=-1;SYMBOL=CENPL;GMAF=T:0.0014;SYMBOL_SOURCE=HGNC;RefSeq=NM_001127181.2;ALLELE_NUM=1;PolyPhen=possibly_damaging;SIFT=tolerated;CANONICAL=YES
chr1:173780337	T	CENPL	ENST00000356198	missense_variant	101/1173	34/390	V/D	gTc/gAc	-	STRAND=-1;SYMBOL=CENPL;SYMBOL_SOURCE=HGNC;PolyPhen=possibly_damaging;ALLELE_NUM=1;RefSeq=NM_001127181.2;SIFT=deleterious;CANONICAL=YES
chr1:173840201	T	ZBTB37	ENST00000367701	missense_variant	838/1512	280/503	G/C	Ggc/Tgc	-	STRAND=1;PolyPhen=probably_damaging;ALLELE_NUM=1;SYMBOL=ZBTB37;SIFT=deleterious;SYMBOL_SOURCE=HGNC;CANONICAL=YES
chr1:173840202	A	ZBTB37	ENST00000367701	missense_variant	839/1512	280/503	G/D	gGc/gAc	-	STRAND=1;PolyPhen=benign;ALLELE_NUM=1;SYMBOL=ZBTB37;SIFT=deleterious;SYMBOL_SOURCE=HGNC;CANONICAL=YES
chr1:173840213-173840214	C	ZBTB37	ENST00000367701	frameshift_variant,feature_elongation	850-851/1512	284/503	-	-	-	STRAND=1;ALLELE_NUM=1;SYMBOL=ZBTB37;SYMBOL_SOURCE=HGNC;CANONICAL=YES
chr1:173884010	T	SERPINC1	ENST00000367698	missense_variant	89/1395	30/464	V/E	gTg/gAg	rs2227624,CM900038	STRAND=-1;SYMBOL=SERPINC1;GMAF=T:0.0018;SYMBOL_SOURCE=HGNC;RefSeq=NM_000488.3;ALLELE_NUM=1;PolyPhen=benign;SIFT=deleterious;CANONICAL=YES
chr1:173915909	C	RC3H1	ENST00000367696	missense_variant	2803/3402	935/1133	P/A	Cct/Gct	rs61741479	STRAND=-1;SYMBOL=RC3H1;GMAF=C:0.0266;SYMBOL_SOURCE=HGNC;PolyPhen=benign;ALLELE_NUM=1;SIFT=deleterious;CANONICAL=YES
chr1:173930289	G	RC3H1	ENST00000367696	missense_variant	2296/3402	766/1133	E/Q	Gag/Cag	-	STRAND=-1;PolyPhen=possibly_damaging;ALLELE_NUM=1;SYMBOL=RC3H1;SIFT=deleterious;SYMBOL_SOURCE=HGNC;CANONICAL=YES
chr1:173930949	A	RC3H1	ENST00000367696	missense_variant	2116/3402	706/1133	P/S	Cca/Tca	rs143152120	STRAND=-1;SYMBOL=RC3H1;GMAF=A:0.0014;SYMBOL_SOURCE=HGNC;PolyPhen=possibly_damaging;ALLELE_NUM=1;SIFT=deleterious;CANONICAL=YES
chr1:174188358-174188359	T	RABGAP1L	ENST00000251507	frameshift_variant,feature_elongation	63-64/2448	21-22/815	-	-	-	STRAND=1;ALLELE_NUM=1;RefSeq=NM_014857.4;SYMBOL=RABGAP1L;SYMBOL_SOURCE=HGNC;CANONICAL=YES
chr1:17420146	T	PADI2	ENST00000375486	missense_variant	445/1998	149/665	A/T	Gcc/Acc	rs34847454	STRAND=-1;SYMBOL=PADI2;GMAF=T:0.0009;SYMBOL_SOURCE=HGNC;RefSeq=NM_007365.2;ALLELE_NUM=1;PolyPhen=probably_damaging;SIFT=deleterious;CANONICAL=YES
chr1:174247866	T	RABGAP1L	ENST00000251507	missense_variant	1272/2448	424/815	W/C	tgG/tgT	-	STRAND=1;SYMBOL=RABGAP1L;SYMBOL_SOURCE=HGNC;PolyPhen=probably_damaging;ALLELE_NUM=1;RefSeq=NM_014857.4;SIFT=deleterious;CANONICAL=YES
chr1:174418312	T	GPR52	ENST00000367685	missense_variant	1063/1086	355/361	R/W	Cgg/Tgg	rs148373977	STRAND=1;SYMBOL=GPR52;GMAF=T:0.0014;SYMBOL_SOURCE=HGNC;RefSeq=NM_005684.4;ALLELE_NUM=1;PolyPhen=possibly_damaging;SIFT=deleterious;CANONICAL=YES
chr1:175086153	A	TNN	ENST00000239462	missense_variant	2198/3900	733/1299	A/D	gCc/gAc	rs116663940	STRAND=1;SYMBOL=TNN;GMAF=A:0.0018;SYMBOL_SOURCE=HGNC;RefSeq=NM_022093.1;ALLELE_NUM=1;PolyPhen=probably_damaging;SIFT=deleterious;CANONICAL=YES
chr1:175092707	T	TNN	ENST00000239462	missense_variant	2822/3900	941/1299	T/M	aCg/aTg	rs10798333,COSM1336424	STRAND=1;SYMBOL=TNN;GMAF=T:0.3301;SYMBOL_SOURCE=HGNC;RefSeq=NM_022093.1;ALLELE_NUM=1;PolyPhen=benign;SIFT=deleterious;CANONICAL=YES
chr1:175129946	-	KIAA0040	ENST00000545251	frameshift_variant,feature_truncation	204/300	68/99	-	-	rs2072035	STRAND=-1;ALLELE_NUM=1;SYMBOL=KIAA0040;GMAF=C:0.3485;SYMBOL_SOURCE=HGNC;CANONICAL=YES
chr1:175334409	T	TNR	ENST00000367674	missense_variant	2324/4077	775/1358	R/H	cGt/cAt	rs141636585,COSM1336443	STRAND=-1;PolyPhen=probably_damaging;ALLELE_NUM=1;SYMBOL=TNR;SIFT=deleterious;SYMBOL_SOURCE=HGNC;CANONICAL=YES
chr1:17552573	G	PADI1	ENST00000375471	missense_variant	572/1992	191/663	D/G	gAc/gGc	rs150923523	STRAND=1;SYMBOL=PADI1;SYMBOL_SOURCE=HGNC;PolyPhen=probably_damaging;ALLELE_NUM=1;RefSeq=NM_013358.2;SIFT=tolerated;CANONICAL=YES
chr1:17563827	A	PADI1	ENST00000375471	missense_variant	1332/1992	444/663	M/I	atG/atA	rs147953559	STRAND=1;SYMBOL=PADI1;SYMBOL_SOURCE=HGNC;PolyPhen=possibly_damaging;ALLELE_NUM=1;RefSeq=NM_013358.2;SIFT=deleterious;CANONICAL=YES
chr1:17575681	A	PADI3	ENST00000375460	missense_variant	49/1995	17/664	A/T	Gcg/Acg	rs34341567	STRAND=1;SYMBOL=PADI3;SYMBOL_SOURCE=HGNC;PolyPhen=benign;ALLELE_NUM=1;RefSeq=NM_016233.2;SIFT=deleterious;CANONICAL=YES
chr1:17593232	T	PADI3	ENST00000375460	missense_variant	427/1995	143/664	P/S	Ccc/Tcc	rs145809596	STRAND=1;SYMBOL=PADI3;GMAF=T:0.0028;SYMBOL_SOURCE=HGNC;RefSeq=NM_016233.2;ALLELE_NUM=1;PolyPhen=benign;SIFT=deleterious;CANONICAL=YES
chr1:17593316	A	PADI3	ENST00000375460	missense_variant	511/1995	171/664	V/M	Gtg/Atg	rs2272629	STRAND=1;SYMBOL=PADI3;GMAF=A:0.0964;SYMBOL_SOURCE=HGNC;RefSeq=NM_016233.2;ALLELE_NUM=1;PolyPhen=probably_damaging;SIFT=tolerated;CANONICAL=YES
chr1:17594433	T	PADI3	ENST00000375460	missense_variant	628/1995	210/664	R/W	Cgg/Tgg	rs139876092,COSM146422	STRAND=1;SYMBOL=PADI3;GMAF=T:0.0018;SYMBOL_SOURCE=HGNC;RefSeq=NM_016233.2;ALLELE_NUM=1;PolyPhen=benign;SIFT=deleterious;CANONICAL=YES
chr1:176176066	T	RFWD2	ENST00000367669	missense_variant	49/2196	17/731	G/R	Ggg/Agg	-	STRAND=-1;SYMBOL=RFWD2;SYMBOL_SOURCE=HGNC;PolyPhen=unknown;ALLELE_NUM=1;RefSeq=NM_022457.5;SIFT=deleterious;CANONICAL=YES
chr1:17634718	G	PADI4	ENST00000375448	initiator_codon_variant	1992-01-01	1/663	M/V	Atg/Gtg	rs141280036	STRAND=1;SYMBOL=PADI4;SYMBOL_SOURCE=HGNC;PolyPhen=probably_damaging;ALLELE_NUM=1;RefSeq=NM_012387.2;SIFT=deleterious;CANONICAL=YES
chr1:17668509	A	PADI4	ENST00000375448	missense_variant	724/1992	242/663	G/S	Ggt/Agt	rs41265995	STRAND=1;SYMBOL=PADI4;GMAF=A:0.0537;SYMBOL_SOURCE=HGNC;RefSeq=NM_012387.2;ALLELE_NUM=1;PolyPhen=possibly_damaging;SIFT=tolerated;CANONICAL=YES
chr1:17668609	T	PADI4	ENST00000375448	missense_variant	824/1992	275/663	S/F	tCc/tTc	rs1748020	STRAND=1;SYMBOL=PADI4;GMAF=T:0.0542;SYMBOL_SOURCE=HGNC;RefSeq=NM_012387.2;ALLELE_NUM=1;PolyPhen=possibly_damaging;SIFT=deleterious;CANONICAL=YES
chr1:176708804	C	PAPPA2	ENST00000367662	missense_variant	3841/5376	1281/1791	F/L	Ttt/Ctt	-	STRAND=1;SYMBOL=PAPPA2;SYMBOL_SOURCE=HGNC;PolyPhen=possibly_damaging;ALLELE_NUM=1;RefSeq=NM_020318.2;SIFT=tolerated;CANONICAL=YES
chr1:176760568	G	PAPPA2	ENST00000367662	missense_variant	4970/5376	1657/1791	P/R	cCc/cGc	rs34602579	STRAND=1;SYMBOL=PAPPA2;GMAF=G:0.0069;SYMBOL_SOURCE=HGNC;RefSeq=NM_020318.2;ALLELE_NUM=1;PolyPhen=benign;SIFT=deleterious;CANONICAL=YES
chr1:176833427	C	ASTN1	ENST00000361833	missense_variant	3878/3885	1293/1294	E/G	gAg/gGg	rs61756323	STRAND=-1;SYMBOL=ASTN1;GMAF=C:0.0005;SYMBOL_SOURCE=HGNC;PolyPhen=benign;ALLELE_NUM=1;SIFT=deleterious;CANONICAL=YES
chr1:177226482-177226483	G	BRINP2	ENST00000361539	frameshift_variant,feature_elongation	631-632/2352	211/783	-	-	-	STRAND=1;ALLELE_NUM=1;RefSeq=NM_021165.2;SYMBOL=BRINP2;SYMBOL_SOURCE=HGNC;CANONICAL=YES
chr1:177226483	A	BRINP2	ENST00000361539	missense_variant	632/2352	211/783	R/Q	cGg/cAg	-	STRAND=1;SYMBOL=BRINP2;SYMBOL_SOURCE=HGNC;PolyPhen=probably_damaging;ALLELE_NUM=1;RefSeq=NM_021165.2;SIFT=deleterious;CANONICAL=YES
chr1:177902429	C	SEC16B	ENST00000308284	missense_variant	2743/3183	915/1060	F/V	Ttc/Gtc	-	STRAND=-1;SYMBOL=SEC16B;SYMBOL_SOURCE=HGNC;PolyPhen=possibly_damaging;ALLELE_NUM=1;RefSeq=NM_033127.2;SIFT=deleterious;CANONICAL=YES
chr1:177905469	A	SEC16B	ENST00000308284	missense_variant	2535/3183	845/1060	Q/H	caG/caT	rs7522194	STRAND=-1;SYMBOL=SEC16B;GMAF=A:0.2020;SYMBOL_SOURCE=HGNC;RefSeq=NM_033127.2;ALLELE_NUM=1;PolyPhen=possibly_damaging;SIFT=tolerated;CANONICAL=YES
chr1:177930833	A	SEC16B	ENST00000308284	missense_variant	679/3183	227/1060	R/C	Cgt/Tgt	rs73045027	STRAND=-1;SYMBOL=SEC16B;GMAF=A:0.0147;SYMBOL_SOURCE=HGNC;RefSeq=NM_033127.2;ALLELE_NUM=1;PolyPhen=benign;SIFT=deleterious;CANONICAL=YES
chr1:178063755	T	RASAL2	ENST00000367649	missense_variant	128/3843	43/1280	A/V	gCc/gTc	-	STRAND=1;PolyPhen=benign;ALLELE_NUM=1;SYMBOL=RASAL2;SIFT=deleterious;SYMBOL_SOURCE=HGNC;CANONICAL=YES
chr1:178420787	C	RASAL2	ENST00000367649	missense_variant	1709/3843	570/1280	D/A	gAc/gCc	rs139065794	STRAND=1;PolyPhen=benign;ALLELE_NUM=1;SYMBOL=RASAL2;SIFT=deleterious;SYMBOL_SOURCE=HGNC;CANONICAL=YES
chr1:178484998	G	TEX35	ENST00000319416	missense_variant	164/702	55/233	E/G	gAa/gGa	rs16852957	STRAND=1;SYMBOL=TEX35;GMAF=G:0.0239;SYMBOL_SOURCE=HGNC;RefSeq=NM_032126.4;ALLELE_NUM=1;PolyPhen=probably_damaging;SIFT=tolerated;CANONICAL=YES
chr1:178489978	G	TEX35	ENST00000319416	missense_variant	512/702	171/233	L/R	cTg/cGg	rs3813636,COSM1668238,COSM1668237,COSM1668239	STRAND=1;SYMBOL=TEX35;GMAF=G:0.4045;SYMBOL_SOURCE=HGNC;RefSeq=NM_032126.4;ALLELE_NUM=1;PolyPhen=probably_damaging;SIFT=deleterious;CANONICAL=YES
chr1:178820337	G	ANGPTL1	ENST00000234816	missense_variant	1403/1476	468/491	I/T	aTt/aCt	-	STRAND=-1;SYMBOL=ANGPTL1;SYMBOL_SOURCE=HGNC;PolyPhen=possibly_damaging;ALLELE_NUM=1;RefSeq=NM_004673.3;SIFT=deleterious;CANONICAL=YES
chr1:178821952	G	ANGPTL1	ENST00000234816	missense_variant	1154/1476	385/491	S/T	aGc/aCc	rs202098083	STRAND=-1;SYMBOL=ANGPTL1;SYMBOL_SOURCE=HGNC;PolyPhen=probably_damaging;ALLELE_NUM=1;RefSeq=NM_004673.3;SIFT=tolerated;CANONICAL=YES
chr1:178866868	G	RALGPS2	ENST00000367635	missense_variant	1501/1752	501/583	L/V	Cta/Gta	-	STRAND=1;SYMBOL=RALGPS2;SYMBOL_SOURCE=HGNC;PolyPhen=benign;ALLELE_NUM=1;RefSeq=NM_152663.3;SIFT=deleterious;CANONICAL=YES
chr1:178875930	T	RALGPS2	ENST00000367635	missense_variant	1650/1752	550/583	Q/H	caA/caT	-	STRAND=1;SYMBOL=RALGPS2;SYMBOL_SOURCE=HGNC;PolyPhen=benign;ALLELE_NUM=1;RefSeq=NM_152663.3;SIFT=deleterious;CANONICAL=YES
chr1:179051270	T	TOR3A	ENST00000367627	missense_variant	7/1194	3/397	R/C	Cgc/Tgc	-	STRAND=1;SYMBOL=TOR3A;SYMBOL_SOURCE=HGNC;PolyPhen=benign;ALLELE_NUM=1;RefSeq=NM_022371.3;SIFT=deleterious;CANONICAL=YES
chr1:179064145	C	TOR3A	ENST00000367627	missense_variant	986/1194	329/397	I/T	aTt/aCt	rs138598531	STRAND=1;SYMBOL=TOR3A;GMAF=C:0.0009;SYMBOL_SOURCE=HGNC;RefSeq=NM_022371.3;ALLELE_NUM=1;PolyPhen=possibly_damaging;SIFT=deleterious;CANONICAL=YES
chr1:179089409	G	ABL2	ENST00000502732	missense_variant,splice_region_variant	961/3549	321/1182	E/Q	Gaa/Caa	-	STRAND=-1;SYMBOL=ABL2;SYMBOL_SOURCE=HGNC;PolyPhen=possibly_damaging;ALLELE_NUM=1;RefSeq=NM_001168237.1,NM_007314.3,NM_001168238.1,NM_001168236.1;SIFT=deleterious;CANONICAL=YES
chr1:179504070	T	AXDND1	ENST00000367618	stop_gained	3004/3039	1002/1012	E/*	Gaa/Taa	rs144482791	STRAND=1;ALLELE_NUM=1;RefSeq=NM_144696.5;SYMBOL=AXDND1;GMAF=T:0.0096;SYMBOL_SOURCE=HGNC;CANONICAL=YES
chr1:179526175	A	NPHS2	ENST00000367615	missense_variant	725/1152	242/383	A/V	gCc/gTc	rs61747727,CM044689	STRAND=-1;SYMBOL=NPHS2;GMAF=A:0.0138;SYMBOL_SOURCE=HGNC;RefSeq=NM_014625.2;ALLELE_NUM=1;PolyPhen=probably_damaging;SIFT=deleterious;CANONICAL=YES
chr1:179526352	C	NPHS2	ENST00000367615	missense_variant	548/1152	183/383	D/G	gAc/gGc	-	STRAND=-1;SYMBOL=NPHS2;SYMBOL_SOURCE=HGNC;PolyPhen=probably_damaging;ALLELE_NUM=1;RefSeq=NM_014625.2;SIFT=deleterious;CANONICAL=YES
chr1:179528845	T	NPHS2	ENST00000367615	missense_variant	503/1152	168/383	R/H	cGt/cAt	CD077427,CM042095	STRAND=-1;SYMBOL=NPHS2;SYMBOL_SOURCE=HGNC;PolyPhen=probably_damaging;ALLELE_NUM=1;RefSeq=NM_014625.2;SIFT=deleterious;CANONICAL=YES
chr1:179562740	C	TDRD5	ENST00000444136	missense_variant	378/3108	126/1035	R/S	agG/agC	rs61310274	STRAND=1;SYMBOL=TDRD5;GMAF=C:0.3324;SYMBOL_SOURCE=HGNC;RefSeq=NM_001199089.1,NM_001199085.1;ALLELE_NUM=1;PolyPhen=possibly_damaging;SIFT=tolerated;CANONICAL=YES
chr1:179609549	T	TDRD5	ENST00000444136	missense_variant	1769/3108	590/1035	P/L	cCt/cTt	rs147735255	STRAND=1;SYMBOL=TDRD5;GMAF=T:0.0028;SYMBOL_SOURCE=HGNC;RefSeq=NM_001199089.1,NM_001199085.1;ALLELE_NUM=1;PolyPhen=probably_damaging;SIFT=deleterious;CANONICAL=YES
chr1:179620047	A	TDRD5	ENST00000444136	missense_variant	1846/3108	616/1035	G/S	Ggt/Agt	rs199784694	STRAND=1;SYMBOL=TDRD5;SYMBOL_SOURCE=HGNC;PolyPhen=possibly_damaging;ALLELE_NUM=1;RefSeq=NM_001199089.1,NM_001199085.1;SIFT=tolerated;CANONICAL=YES
chr1:179783167	T	FAM163A	ENST00000341785	missense_variant	347/504	116/167	G/V	gGg/gTg	rs147052174	STRAND=1;SYMBOL=FAM163A;GMAF=T:0.0051;SYMBOL_SOURCE=HGNC;RefSeq=NM_173509.2;ALLELE_NUM=1;PolyPhen=probably_damaging;SIFT=tolerated;CANONICAL=YES
chr1:179959724	G	CEP350	ENST00000367607	missense_variant	203/9354	68/3117	S/C	tCt/tGt	rs115186595	STRAND=1;SYMBOL=CEP350;GMAF=G:0.0124;SYMBOL_SOURCE=HGNC;RefSeq=NM_014810.4;ALLELE_NUM=1;PolyPhen=probably_damaging;SIFT=tolerated;CANONICAL=YES
chr1:179965834	A	CEP350	ENST00000367607	missense_variant	542/9354	181/3117	F/Y	tTt/tAt	-	STRAND=1;SYMBOL=CEP350;SYMBOL_SOURCE=HGNC;PolyPhen=possibly_damaging;ALLELE_NUM=1;RefSeq=NM_014810.4;SIFT=deleterious;CANONICAL=YES
chr1:179983053	-	CEP350	ENST00000367607	frameshift_variant,feature_truncation	1465/9354	489/3117	-	-	rs144920739	STRAND=1;ALLELE_NUM=1;RefSeq=NM_014810.4;SYMBOL=CEP350;SYMBOL_SOURCE=HGNC;CANONICAL=YES
chr1:179983097-179983098	TT	CEP350	ENST00000367607	frameshift_variant,feature_elongation	1509-1510/9354	503-504/3117	-	-	-	STRAND=1;ALLELE_NUM=1;RefSeq=NM_014810.4;SYMBOL=CEP350;SYMBOL_SOURCE=HGNC;CANONICAL=YES
chr1:179983581-179983582	T	CEP350	ENST00000367607	frameshift_variant,feature_elongation	1993-1994/9354	665/3117	-	-	-	STRAND=1;ALLELE_NUM=1;RefSeq=NM_014810.4;SYMBOL=CEP350;SYMBOL_SOURCE=HGNC;CANONICAL=YES
chr1:179989584	C	CEP350	ENST00000367607	missense_variant	2675/9354	892/3117	R/T	aGa/aCa	rs6692219	STRAND=1;SYMBOL=CEP350;GMAF=C:0.0399;SYMBOL_SOURCE=HGNC;RefSeq=NM_014810.4;ALLELE_NUM=1;PolyPhen=possibly_damaging;SIFT=deleterious;CANONICAL=YES
chr1:179989742	C	CEP350	ENST00000367607	missense_variant	2833/9354	945/3117	E/Q	Gaa/Caa	rs2477120	STRAND=1;SYMBOL=CEP350;GMAF=G:0.4109;SYMBOL_SOURCE=HGNC;RefSeq=NM_014810.4;ALLELE_NUM=1;PolyPhen=possibly_damaging;SIFT=tolerated;CANONICAL=YES
chr1:179990114-179990115	C	CEP350	ENST00000367607	frameshift_variant,feature_elongation	3205-3206/9354	1069/3117	-	-	-	STRAND=1;ALLELE_NUM=1;RefSeq=NM_014810.4;SYMBOL=CEP350;SYMBOL_SOURCE=HGNC;CANONICAL=YES
chr1:180010321	C	CEP350	ENST00000367607	missense_variant	4159/9354	1387/3117	A/P	Gct/Cct	-	STRAND=1;SYMBOL=CEP350;SYMBOL_SOURCE=HGNC;PolyPhen=probably_damaging;ALLELE_NUM=1;RefSeq=NM_014810.4;SIFT=deleterious;CANONICAL=YES
chr1:180053158	C	CEP350	ENST00000367607	missense_variant	6130/9354	2044/3117	T/P	Aca/Cca	COSM900413,COSM900412	STRAND=1;SYMBOL=CEP350;SYMBOL_SOURCE=HGNC;PolyPhen=benign;ALLELE_NUM=1;RefSeq=NM_014810.4;SIFT=deleterious;CANONICAL=YES
chr1:180065182	C	CEP350	ENST00000367607	missense_variant	8929/9354	2977/3117	D/H	Gat/Cat	rs200107537	STRAND=1;SYMBOL=CEP350;SYMBOL_SOURCE=HGNC;PolyPhen=probably_damaging;ALLELE_NUM=1;RefSeq=NM_014810.4;SIFT=deleterious;CANONICAL=YES
chr1:180145075	G	QSOX1	ENST00000367602	missense_variant	422/2244	141/747	A/G	gCt/gGt	-	STRAND=1;PolyPhen=probably_damaging;ALLELE_NUM=1;SYMBOL=QSOX1;SIFT=tolerated;SYMBOL_SOURCE=HGNC;CANONICAL=YES
chr1:180145152	T	QSOX1	ENST00000367602	missense_variant	499/2244	167/747	P/S	Cca/Tca	-	STRAND=1;PolyPhen=possibly_damaging;ALLELE_NUM=1;SYMBOL=QSOX1;SIFT=deleterious;SYMBOL_SOURCE=HGNC;CANONICAL=YES
chr1:180148012	C	QSOX1	ENST00000367602	missense_variant	599/2244	200/747	G/A	gGt/gCt	rs17855475	STRAND=1;SYMBOL=QSOX1;GMAF=C:0.0955;SYMBOL_SOURCE=HGNC;PolyPhen=probably_damaging;ALLELE_NUM=1;SIFT=deleterious;CANONICAL=YES
chr1:180165582	T	QSOX1	ENST00000367602	missense_variant	1654/2244	552/747	R/W	Cgg/Tgg	rs140386908	STRAND=1;SYMBOL=QSOX1;GMAF=T:0.0023;SYMBOL_SOURCE=HGNC;PolyPhen=benign;ALLELE_NUM=1;SIFT=deleterious;CANONICAL=YES
chr1:180886140	T	KIAA1614	ENST00000367588	missense_variant	901/3573	301/1190	R/C	Cgc/Tgc	rs79485039,COSM677764	STRAND=1;SYMBOL=KIAA1614;GMAF=T:0.0110;SYMBOL_SOURCE=HGNC;RefSeq=NM_020950.1;ALLELE_NUM=1;PolyPhen=probably_damaging;SIFT=deleterious;CANONICAL=YES
chr1:180886216	T	KIAA1614	ENST00000367588	missense_variant	977/3573	326/1190	S/F	tCc/tTc	rs77695365	STRAND=1;SYMBOL=KIAA1614;GMAF=T:0.0358;SYMBOL_SOURCE=HGNC;RefSeq=NM_020950.1;ALLELE_NUM=1;PolyPhen=probably_damaging;SIFT=deleterious;CANONICAL=YES
chr1:180904517	G	KIAA1614	ENST00000367588	missense_variant	1472/3573	491/1190	K/R	aAg/aGg	-	STRAND=1;SYMBOL=KIAA1614;SYMBOL_SOURCE=HGNC;PolyPhen=probably_damaging;ALLELE_NUM=1;RefSeq=NM_020950.1;SIFT=deleterious;CANONICAL=YES
chr1:180914480	G	KIAA1614	ENST00000367588	missense_variant	3329/3573	1110/1190	D/G	gAc/gGc	rs140904251	STRAND=1;SYMBOL=KIAA1614;GMAF=G:0.0032;SYMBOL_SOURCE=HGNC;RefSeq=NM_020950.1;ALLELE_NUM=1;PolyPhen=probably_damaging;SIFT=deleterious;CANONICAL=YES
chr1:181018212	A	MR1	ENST00000367580	missense_variant	92/1026	31/341	R/H	cGc/cAc	rs41268456	STRAND=1;SYMBOL=MR1;GMAF=A:0.0037;SYMBOL_SOURCE=HGNC;RefSeq=NM_001531.2;ALLELE_NUM=1;PolyPhen=probably_damaging;SIFT=tolerated;CANONICAL=YES
chr1:181754879	A	CACNA1E	ENST00000367573	missense_variant	5710/6942	1904/2313	P/T	Cct/Act	rs149629433	STRAND=1;SYMBOL=CACNA1E;GMAF=A:0.0005;SYMBOL_SOURCE=HGNC;RefSeq=NM_001205293.1;ALLELE_NUM=1;PolyPhen=possibly_damaging;SIFT=deleterious;CANONICAL=YES
chr1:181759599	A	CACNA1E	ENST00000367573	stop_gained	5805/6942	1935/2313	Y/*	taC/taA	rs199684172	STRAND=1;ALLELE_NUM=1;RefSeq=NM_001205293.1;SYMBOL=CACNA1E;SYMBOL_SOURCE=HGNC;CANONICAL=YES
chr1:182026813	C	ZNF648	ENST00000339948	missense_variant	333/1707	111/568	N/K	aaC/aaG	rs12568050	STRAND=-1;SYMBOL=ZNF648;GMAF=C:0.1708;SYMBOL_SOURCE=HGNC;RefSeq=NM_001009992.1;ALLELE_NUM=1;PolyPhen=benign;SIFT=deleterious;CANONICAL=YES
chr1:182423146	A	RGSL1	ENST00000294854	missense_variant	67/3231	23/1076	D/N	Gat/Aat	rs41299607	STRAND=1;SYMBOL=RGSL1;GMAF=A:0.0207;SYMBOL_SOURCE=HGNC;RefSeq=NM_001137669.1;ALLELE_NUM=1;PolyPhen=probably_damaging;SIFT=deleterious;CANONICAL=YES
chr1:182443014	C	RGSL1	ENST00000294854	missense_variant	768/3231	256/1076	W/C	tgG/tgC	rs647224,COSM146704	STRAND=1;SYMBOL=RGSL1;GMAF=C:0.1373;SYMBOL_SOURCE=HGNC;RefSeq=NM_001137669.1;ALLELE_NUM=1;PolyPhen=probably_damaging;SIFT=deleterious;CANONICAL=YES
chr1:182443489	T	RGSL1	ENST00000294854	missense_variant	1243/3231	415/1076	N/Y	Aat/Tat	rs35418081	STRAND=1;SYMBOL=RGSL1;GMAF=T:0.0069;SYMBOL_SOURCE=HGNC;RefSeq=NM_001137669.1;ALLELE_NUM=1;PolyPhen=possibly_damaging;SIFT=deleterious;CANONICAL=YES
chr1:182462172	T	RGSL1	ENST00000294854	missense_variant	1733/3231	578/1076	S/F	tCc/tTc	-	STRAND=1;SYMBOL=RGSL1;SYMBOL_SOURCE=HGNC;PolyPhen=possibly_damaging;ALLELE_NUM=1;RefSeq=NM_001137669.1;SIFT=deleterious;CANONICAL=YES
chr1:182496872	G	RGSL1	ENST00000294854	missense_variant	2090/3231	697/1076	V/G	gTa/gGa	-	STRAND=1;SYMBOL=RGSL1;SYMBOL_SOURCE=HGNC;PolyPhen=benign;ALLELE_NUM=1;RefSeq=NM_001137669.1;SIFT=deleterious;CANONICAL=YES
chr1:182554557	T	RNASEL	ENST00000367559	missense_variant	1385/2226	462/741	R/Q	cGa/cAa	rs486907,CM020962	STRAND=-1;SYMBOL=RNASEL;CLIN_SIG=other;GMAF=T:0.2447;SYMBOL_SOURCE=HGNC;ALLELE_NUM=1;PolyPhen=benign;RefSeq=NM_021133.3;SIFT=deleterious;CANONICAL=YES
chr1:182555149	A	RNASEL	ENST00000367559	stop_gained	793/2226	265/741	E/*	Gag/Tag	rs74315364,CM020300	STRAND=-1;SYMBOL=RNASEL;CLIN_SIG=pathogenic;GMAF=A:0.0023;SYMBOL_SOURCE=HGNC;ALLELE_NUM=1;RefSeq=NM_021133.3;CANONICAL=YES
chr1:182555767	T	RNASEL	ENST00000367559	missense_variant	175/2226	59/741	G/S	Ggc/Agc	rs151296858,CM031342	STRAND=-1;SYMBOL=RNASEL;GMAF=T:0.0023;SYMBOL_SOURCE=HGNC;RefSeq=NM_021133.3;ALLELE_NUM=1;PolyPhen=probably_damaging;SIFT=deleterious;CANONICAL=YES
chr1:182571142	C	RGS16	ENST00000367558	missense_variant	346/609	116/202	Q/E	Cag/Gag	rs138053872	STRAND=-1;SYMBOL=RGS16;SYMBOL_SOURCE=HGNC;PolyPhen=benign;ALLELE_NUM=1;RefSeq=NM_002928.3;SIFT=deleterious;CANONICAL=YES
chr1:182827881	T	DHX9	ENST00000367549	missense_variant	914/3813	305/1270	S/F	tCt/tTt	-	STRAND=1;SYMBOL=DHX9;SYMBOL_SOURCE=HGNC;PolyPhen=benign;ALLELE_NUM=1;RefSeq=NM_001357.4;SIFT=deleterious;CANONICAL=YES
chr1:182873431	T	SHCBP1L	ENST00000367547	missense_variant	1471/1962	491/653	V/M	Gtg/Atg	rs12138972	STRAND=-1;SYMBOL=SHCBP1L;GMAF=T:0.0101;SYMBOL_SOURCE=HGNC;RefSeq=NM_030933.2;ALLELE_NUM=1;PolyPhen=probably_damaging;SIFT=deleterious;CANONICAL=YES
chr1:183187613	T	LAMC2	ENST00000264144	missense_variant	493/3582	165/1193	R/C	Cgc/Tgc	rs142335339,COSM1337002	STRAND=1;SYMBOL=LAMC2;GMAF=T:0.0023;SYMBOL_SOURCE=HGNC;RefSeq=NM_005562.2;ALLELE_NUM=1;PolyPhen=probably_damaging;SIFT=deleterious;CANONICAL=YES
chr1:183201970	C	LAMC2	ENST00000264144	missense_variant	2198/3582	733/1193	S/T	aGt/aCt	rs2296303	STRAND=1;SYMBOL=LAMC2;GMAF=C:0.1524;SYMBOL_SOURCE=HGNC;RefSeq=NM_005562.2;ALLELE_NUM=1;PolyPhen=benign;SIFT=deleterious;CANONICAL=YES
chr1:183486833	A	SMG7	ENST00000507469	missense_variant	190/3537	64/1178	A/T	Gcc/Acc	-	STRAND=1;SYMBOL=SMG7;SYMBOL_SOURCE=HGNC;PolyPhen=probably_damaging;ALLELE_NUM=1;RefSeq=NM_201569.2;SIFT=tolerated;CANONICAL=YES
chr1:183507575	T	SMG7	ENST00000507469	missense_variant,splice_region_variant	1295/3537	432/1178	R/M	aGg/aTg	-	STRAND=1;SYMBOL=SMG7;SYMBOL_SOURCE=HGNC;PolyPhen=probably_damaging;ALLELE_NUM=1;RefSeq=NM_201569.2;SIFT=deleterious;CANONICAL=YES
chr1:183532580	T	NCF2	ENST00000367535	missense_variant	1167/1581	389/526	H/Q	caC/caA	rs17849502,COSM1178273	STRAND=-1;SYMBOL=NCF2;GMAF=T:0.0257;SYMBOL_SOURCE=HGNC;RefSeq=NM_000433.3;ALLELE_NUM=1;PolyPhen=probably_damaging;SIFT=tolerated;CANONICAL=YES
chr1:183616956	C	APOBEC4	ENST00000308641	missense_variant	961/1104	321/367	N/D	Aat/Gat	rs76778886	STRAND=-1;SYMBOL=APOBEC4;GMAF=C:0.0110;SYMBOL_SOURCE=HGNC;RefSeq=NM_203454.2;ALLELE_NUM=1;PolyPhen=possibly_damaging;SIFT=tolerated;CANONICAL=YES
chr1:183617457	G	APOBEC4	ENST00000308641	missense_variant	460/1104	154/367	F/L	Ttt/Ctt	rs185794943	STRAND=-1;SYMBOL=APOBEC4;GMAF=G:0.0028;SYMBOL_SOURCE=HGNC;RefSeq=NM_203454.2;ALLELE_NUM=1;PolyPhen=probably_damaging;SIFT=deleterious;CANONICAL=YES
chr1:183617693	A	APOBEC4	ENST00000308641	missense_variant	224/1104	75/367	S/F	tCt/tTt	rs16861394	STRAND=-1;SYMBOL=APOBEC4;GMAF=A:0.0712;SYMBOL_SOURCE=HGNC;RefSeq=NM_203454.2;ALLELE_NUM=1;PolyPhen=benign;SIFT=deleterious;CANONICAL=YES
chr1:183914681	A	COLGALT2	ENST00000361927	missense_variant	1154/1881	385/626	Q/L	cAg/cTg	rs61743924	STRAND=-1;SYMBOL=COLGALT2;GMAF=A:0.0041;SYMBOL_SOURCE=HGNC;RefSeq=NM_015101.2;ALLELE_NUM=1;PolyPhen=possibly_damaging;SIFT=tolerated;CANONICAL=YES
chr1:184023529	C	TSEN15	ENST00000361641	missense_variant	177/516	59/171	Q/H	caA/caC	rs1046934	STRAND=1;SYMBOL=TSEN15;GMAF=C:0.3214;SYMBOL_SOURCE=HGNC;RefSeq=NM_052965.2;ALLELE_NUM=1;PolyPhen=benign;SIFT=deleterious;CANONICAL=YES
chr1:184672098	A	EDEM3	ENST00000318130	missense_variant	2236/2799	746/932	P/S	Cct/Tct	rs78444298	STRAND=-1;SYMBOL=EDEM3;GMAF=A:0.0087;SYMBOL_SOURCE=HGNC;RefSeq=NM_025191.3;ALLELE_NUM=1;PolyPhen=possibly_damaging;SIFT=tolerated;CANONICAL=YES
chr1:184702008	A	EDEM3	ENST00000318130	missense_variant	575/2799	192/932	P/L	cCg/cTg	rs41264582	STRAND=-1;SYMBOL=EDEM3;GMAF=A:0.0069;SYMBOL_SOURCE=HGNC;RefSeq=NM_025191.3;ALLELE_NUM=1;PolyPhen=probably_damaging;SIFT=deleterious;CANONICAL=YES
chr1:184764740	T	FAM129A	ENST00000367511	missense_variant	2158/2787	720/928	V/M	Gtg/Atg	rs17313374	STRAND=-1;SYMBOL=FAM129A;GMAF=T:0.0046;SYMBOL_SOURCE=HGNC;RefSeq=NM_052966.3;ALLELE_NUM=1;PolyPhen=possibly_damaging;SIFT=deleterious;CANONICAL=YES
chr1:184787810	G	FAM129A	ENST00000367511	missense_variant	1135/2787	379/928	N/H	Aac/Cac	rs113724738	STRAND=-1;SYMBOL=FAM129A;GMAF=G:0.0032;SYMBOL_SOURCE=HGNC;RefSeq=NM_052966.3;ALLELE_NUM=1;PolyPhen=possibly_damaging;SIFT=tolerated;CANONICAL=YES
chr1:1848197	C	CALML6	ENST00000307786	missense_variant	260/546	87/181	G/A	gGg/gCg	rs74773083	STRAND=1;SYMBOL=CALML6;GMAF=C:0.0083;SYMBOL_SOURCE=HGNC;RefSeq=NM_138705.2;ALLELE_NUM=1;PolyPhen=possibly_damaging;SIFT=deleterious;CANONICAL=YES
chr1:184863330	A	FAM129A	ENST00000367511	missense_variant	197/2787	66/928	A/V	gCg/gTg	rs78908040	STRAND=-1;SYMBOL=FAM129A;GMAF=A:0.0096;SYMBOL_SOURCE=HGNC;RefSeq=NM_052966.3;ALLELE_NUM=1;PolyPhen=benign;SIFT=deleterious;CANONICAL=YES
chr1:185125661	T	TRMT1L	ENST00000367506	missense_variant	184/2202	62/733	A/T	Gct/Act	-	STRAND=-1;SYMBOL=TRMT1L;SYMBOL_SOURCE=HGNC;PolyPhen=possibly_damaging;ALLELE_NUM=1;RefSeq=NM_001202423.1,NM_030934.4;SIFT=tolerated;CANONICAL=YES
chr1:185144186-185144189	-	SWT1	ENST00000367500	frameshift_variant,feature_truncation	907-910/2703	303-304/900	-	-	-	STRAND=1;ALLELE_NUM=1;RefSeq=NM_017673.6;SYMBOL=SWT1;SYMBOL_SOURCE=HGNC;CANONICAL=YES
chr1:185175837	C	SWT1	ENST00000367500	missense_variant	1914/2703	638/900	L/F	ttA/ttC	rs2295950	STRAND=1;SYMBOL=SWT1;GMAF=C:0.0184;SYMBOL_SOURCE=HGNC;RefSeq=NM_017673.6;ALLELE_NUM=1;PolyPhen=probably_damaging;SIFT=tolerated;CANONICAL=YES
chr1:185964181	T	HMCN1	ENST00000271588	missense_variant	3740/16908	1247/5635	A/V	gCa/gTa	rs145595000	STRAND=1;SYMBOL=HMCN1;SYMBOL_SOURCE=HGNC;PolyPhen=probably_damaging;ALLELE_NUM=1;RefSeq=NM_031935.2;SIFT=tolerated;CANONICAL=YES
chr1:185972940	T	HMCN1	ENST00000271588	missense_variant	4439/16908	1480/5635	T/I	aCt/aTt	rs58293393	STRAND=1;SYMBOL=HMCN1;GMAF=T:0.0239;SYMBOL_SOURCE=HGNC;RefSeq=NM_031935.2;ALLELE_NUM=1;PolyPhen=possibly_damaging;SIFT=tolerated;CANONICAL=YES
chr1:186024710	A	HMCN1	ENST00000271588	missense_variant	7048/16908	2350/5635	L/M	Ctg/Atg	rs201628935	STRAND=1;SYMBOL=HMCN1;GMAF=A:0.0005;SYMBOL_SOURCE=HGNC;RefSeq=NM_031935.2;ALLELE_NUM=1;PolyPhen=probably_damaging;SIFT=deleterious;CANONICAL=YES
chr1:186026474	C	HMCN1	ENST00000271588	missense_variant	7253/16908	2418/5635	I/T	aTa/aCa	rs12129650	STRAND=1;SYMBOL=HMCN1;GMAF=T:0.4518;SYMBOL_SOURCE=HGNC;RefSeq=NM_031935.2;ALLELE_NUM=1;PolyPhen=benign;SIFT=deleterious;CANONICAL=YES
chr1:186034533	C	HMCN1	ENST00000271588	missense_variant	7677/16908	2559/5635	K/N	aaG/aaC	rs139899015	STRAND=1;SYMBOL=HMCN1;SYMBOL_SOURCE=HGNC;PolyPhen=probably_damaging;ALLELE_NUM=1;RefSeq=NM_031935.2;SIFT=deleterious;CANONICAL=YES
chr1:186050417	G	HMCN1	ENST00000271588	missense_variant	8678/16908	2893/5635	E/G	gAg/gGg	rs10798035,COSM424810	STRAND=1;SYMBOL=HMCN1;GMAF=A:0.4114;SYMBOL_SOURCE=HGNC;RefSeq=NM_031935.2;ALLELE_NUM=1;PolyPhen=probably_damaging;SIFT=deleterious;CANONICAL=YES
chr1:186052024	A	HMCN1	ENST00000271588	missense_variant	8815/16908	2939/5635	G/S	Ggc/Agc	rs74967568	STRAND=1;SYMBOL=HMCN1;GMAF=A:0.0055;SYMBOL_SOURCE=HGNC;RefSeq=NM_031935.2;ALLELE_NUM=1;PolyPhen=possibly_damaging;SIFT=deleterious;CANONICAL=YES
chr1:186056459	C	HMCN1	ENST00000271588	missense_variant	9157/16908	3053/5635	Y/H	Tat/Cat	rs375407833	STRAND=1;SYMBOL=HMCN1;SYMBOL_SOURCE=HGNC;PolyPhen=probably_damaging;ALLELE_NUM=1;RefSeq=NM_031935.2;SIFT=tolerated;CANONICAL=YES
chr1:186062678	A	HMCN1	ENST00000271588	missense_variant	10073/16908	3358/5635	T/N	aCt/aAt	rs201310252	STRAND=1;SYMBOL=HMCN1;SYMBOL_SOURCE=HGNC;PolyPhen=possibly_damaging;ALLELE_NUM=1;RefSeq=NM_031935.2;SIFT=tolerated;CANONICAL=YES
chr1:186101539	G	HMCN1	ENST00000271588	missense_variant,splice_region_variant	13310/16908	4437/5635	Q/R	cAa/cGa	rs10911825	STRAND=1;SYMBOL=HMCN1;GMAF=G:0.4747;SYMBOL_SOURCE=HGNC;RefSeq=NM_031935.2;ALLELE_NUM=1;PolyPhen=possibly_damaging;SIFT=tolerated;CANONICAL=YES
chr1:186113346	G	HMCN1	ENST00000271588	missense_variant	13966/16908	4656/5635	S/G	Agc/Ggc	-	STRAND=1;SYMBOL=HMCN1;SYMBOL_SOURCE=HGNC;PolyPhen=benign;ALLELE_NUM=1;RefSeq=NM_031935.2;SIFT=deleterious;CANONICAL=YES
chr1:186114591	A	HMCN1	ENST00000271588	missense_variant	14323/16908	4775/5635	G/R	Gga/Aga	rs147296385	STRAND=1;SYMBOL=HMCN1;GMAF=A:0.0018;SYMBOL_SOURCE=HGNC;RefSeq=NM_031935.2;ALLELE_NUM=1;PolyPhen=probably_damaging;SIFT=deleterious;CANONICAL=YES
chr1:186134246	T	HMCN1	ENST00000271588	missense_variant	15260/16908	5087/5635	D/V	gAt/gTt	rs41317507	STRAND=1;SYMBOL=HMCN1;GMAF=T:0.0803;SYMBOL_SOURCE=HGNC;RefSeq=NM_031935.2;ALLELE_NUM=1;PolyPhen=benign;SIFT=deleterious;CANONICAL=YES
chr1:1861582	T	C1orf222	ENST00000493964	missense_variant	1054/2604	352/867	G/R	Ggg/Agg	rs2803295	STRAND=-1;SYMBOL=C1orf222;GMAF=T:0.3930;SYMBOL_SOURCE=HGNC;PolyPhen=probably_damaging;ALLELE_NUM=1;SIFT=deleterious;CANONICAL=YES
chr1:18618361	G	IGSF21	ENST00000251296	missense_variant,splice_region_variant	185/1404	62/467	V/G	gTg/gGg	rs200371692,COSM1285495	STRAND=1;SYMBOL=IGSF21;SYMBOL_SOURCE=HGNC;PolyPhen=possibly_damaging;ALLELE_NUM=1;RefSeq=NM_032880.4;SIFT=deleterious;CANONICAL=YES
chr1:186647416	T	PTGS2	ENST00000367468	missense_variant	434/1815	145/604	C/Y	tGc/tAc	-	STRAND=-1;SYMBOL=PTGS2;SYMBOL_SOURCE=HGNC;PolyPhen=probably_damaging;ALLELE_NUM=1;RefSeq=NM_000963.2;SIFT=deleterious;CANONICAL=YES
chr1:186647484	T	PTGS2	ENST00000367468	stop_gained	366/1815	122/604	Y/*	taC/taA	rs200314986,COSM1337244,COSM1337245	STRAND=-1;ALLELE_NUM=1;RefSeq=NM_000963.2;SYMBOL=PTGS2;SYMBOL_SOURCE=HGNC;CANONICAL=YES
chr1:18691718	G	IGSF21	ENST00000251296	missense_variant,splice_region_variant	542/1404	181/467	V/G	gTt/gGt	rs201347266,COSM901228	STRAND=1;SYMBOL=IGSF21;SYMBOL_SOURCE=HGNC;PolyPhen=probably_damaging;ALLELE_NUM=1;RefSeq=NM_032880.4;SIFT=deleterious;CANONICAL=YES
chr1:18703328	T	IGSF21	ENST00000251296	missense_variant	1136/1404	379/467	T/M	aCg/aTg	rs12076815	STRAND=1;SYMBOL=IGSF21;GMAF=T:0.0335;SYMBOL_SOURCE=HGNC;RefSeq=NM_032880.4;ALLELE_NUM=1;PolyPhen=probably_damaging;SIFT=deleterious;CANONICAL=YES
chr1:18807620	C	KLHDC7A	ENST00000400664	missense_variant	145/2334	49/777	G/R	Ggt/Cgt	rs34109355,COSM424851	STRAND=1;SYMBOL=KLHDC7A;GMAF=C:0.0978;SYMBOL_SOURCE=HGNC;RefSeq=NM_152375.2;ALLELE_NUM=1;PolyPhen=possibly_damaging;SIFT=deleterious;CANONICAL=YES
chr1:18807938	A	KLHDC7A	ENST00000400664	missense_variant	463/2334	155/777	P/T	Cct/Act	rs2992754	STRAND=1;SYMBOL=KLHDC7A;GMAF=A:0.2888;SYMBOL_SOURCE=HGNC;RefSeq=NM_152375.2;ALLELE_NUM=1;PolyPhen=possibly_damaging;SIFT=tolerated;CANONICAL=YES
chr1:18808154	T	KLHDC7A	ENST00000400664	missense_variant	679/2334	227/777	R/C	Cgt/Tgt	rs78352167	STRAND=1;SYMBOL=KLHDC7A;GMAF=T:0.0138;SYMBOL_SOURCE=HGNC;RefSeq=NM_152375.2;ALLELE_NUM=1;PolyPhen=benign;SIFT=deleterious;CANONICAL=YES
chr1:18808833	A	KLHDC7A	ENST00000400664	missense_variant	1358/2334	453/777	A/E	gCg/gAg	rs77562571	STRAND=1;SYMBOL=KLHDC7A;GMAF=A:0.0087;SYMBOL_SOURCE=HGNC;RefSeq=NM_152375.2;ALLELE_NUM=1;PolyPhen=probably_damaging;SIFT=tolerated;CANONICAL=YES
chr1:19166829	G	TAS1R2	ENST00000375371	missense_variant	1784/2520	595/839	I/T	aTa/aCa	rs41273167	STRAND=-1;SYMBOL=TAS1R2;GMAF=G:0.0147;SYMBOL_SOURCE=HGNC;RefSeq=NM_152232.2;ALLELE_NUM=1;PolyPhen=benign;SIFT=deleterious;CANONICAL=YES
chr1:19199448	T	ALDH4A1	ENST00000375341	missense_variant	1583/1692	528/563	T/N	aCc/aAc	rs61757683	STRAND=-1;SYMBOL=ALDH4A1;GMAF=T:0.0073;SYMBOL_SOURCE=HGNC;RefSeq=NM_003748.3;ALLELE_NUM=1;PolyPhen=possibly_damaging;SIFT=deleterious;CANONICAL=YES
chr1:19201919	C	ALDH4A1	ENST00000375341	missense_variant	1417/1692	473/563	T/A	Acc/Gcc	rs6695033	STRAND=-1;SYMBOL=ALDH4A1;GMAF=C:0.0638;SYMBOL_SOURCE=HGNC;RefSeq=NM_003748.3;ALLELE_NUM=1;PolyPhen=possibly_damaging;SIFT=tolerated;CANONICAL=YES
chr1:19202933	C	ALDH4A1	ENST00000375341	missense_variant	1214/1692	405/563	E/G	gAg/gGg	rs200250131	STRAND=-1;SYMBOL=ALDH4A1;SYMBOL_SOURCE=HGNC;PolyPhen=benign;ALLELE_NUM=1;RefSeq=NM_003748.3;SIFT=deleterious;CANONICAL=YES
chr1:19204070	A	ALDH4A1	ENST00000375341	missense_variant	977/1692	326/563	S/L	tCg/tTg	rs139430775,COSM1295616,COSM1295617	STRAND=-1;SYMBOL=ALDH4A1;SYMBOL_SOURCE=HGNC;PolyPhen=probably_damaging;ALLELE_NUM=1;RefSeq=NM_003748.3;SIFT=deleterious;CANONICAL=YES
chr1:19209675	C	ALDH4A1	ENST00000375341	missense_variant	621/1692	207/563	I/M	atC/atG	-	STRAND=-1;SYMBOL=ALDH4A1;SYMBOL_SOURCE=HGNC;PolyPhen=probably_damaging;ALLELE_NUM=1;RefSeq=NM_003748.3;SIFT=deleterious;CANONICAL=YES
chr1:19211987	T	ALDH4A1	ENST00000375341	missense_variant	433/1692	145/563	A/T	Gcc/Acc	rs113846237	STRAND=-1;SYMBOL=ALDH4A1;GMAF=T:0.0064;SYMBOL_SOURCE=HGNC;RefSeq=NM_003748.3;ALLELE_NUM=1;PolyPhen=probably_damaging;SIFT=deleterious;CANONICAL=YES
chr1:192316469	T	RGS21	ENST00000417209	missense_variant	38/459	13/152	A/V	gCg/gTg	rs201057655	STRAND=1;SYMBOL=RGS21;SYMBOL_SOURCE=HGNC;PolyPhen=benign;ALLELE_NUM=1;RefSeq=NM_001039152.3;SIFT=deleterious;CANONICAL=YES
chr1:192321189	T	RGS21	ENST00000417209	missense_variant	101/459	34/152	A/V	gCt/gTt	rs77664911	STRAND=1;SYMBOL=RGS21;GMAF=T:0.0087;SYMBOL_SOURCE=HGNC;RefSeq=NM_001039152.3;ALLELE_NUM=1;PolyPhen=probably_damaging;SIFT=tolerated;CANONICAL=YES
chr1:192617112	A	RGS13	ENST00000391995	missense_variant	122/480	41/159	T/K	aCa/aAa	-	STRAND=1;SYMBOL=RGS13;SYMBOL_SOURCE=HGNC;PolyPhen=probably_damaging;ALLELE_NUM=1;RefSeq=NM_002927.4;SIFT=deleterious;CANONICAL=YES
chr1:192780263	A	RGS2	ENST00000235382	missense_variant	427/636	143/211	E/K	Gaa/Aaa	-	STRAND=1;SYMBOL=RGS2;SYMBOL_SOURCE=HGNC;PolyPhen=possibly_damaging;ALLELE_NUM=1;RefSeq=NM_002923.3;SIFT=deleterious;CANONICAL=YES
chr1:192780264	G	RGS2	ENST00000235382	missense_variant	428/636	143/211	E/G	gAa/gGa	-	STRAND=1;SYMBOL=RGS2;SYMBOL_SOURCE=HGNC;PolyPhen=possibly_damaging;ALLELE_NUM=1;RefSeq=NM_002923.3;SIFT=deleterious;CANONICAL=YES
chr1:193050516	A	TROVE2	ENST00000367446	missense_variant	1109/1617	370/538	R/H	cGt/cAt	-	STRAND=1;SYMBOL=TROVE2;SYMBOL_SOURCE=HGNC;PolyPhen=probably_damaging;ALLELE_NUM=1;RefSeq=NM_004600.5;SIFT=deleterious;CANONICAL=YES
chr1:193119484	A	CDC73	ENST00000367435	stop_gained	879/1596	293/531	Y/*	taC/taA	rs199551585,COSM901387	STRAND=1;ALLELE_NUM=1;RefSeq=NM_024529.4;SYMBOL=CDC73;GMAF=T:0.0005;SYMBOL_SOURCE=HGNC;CANONICAL=YES
chr1:19415470	C	UBR4	ENST00000375254	missense_variant,splice_region_variant	14213/15552	4738/5183	V/G	gTt/gGt	rs201643416,COSM1473191	STRAND=-1;SYMBOL=UBR4;SYMBOL_SOURCE=HGNC;PolyPhen=benign;ALLELE_NUM=1;RefSeq=NM_020765.2;SIFT=deleterious;CANONICAL=YES
chr1:19524272	G	UBR4	ENST00000375254	missense_variant	785/15552	262/5183	N/T	aAc/aCc	-	STRAND=-1;SYMBOL=UBR4;SYMBOL_SOURCE=HGNC;PolyPhen=possibly_damaging;ALLELE_NUM=1;RefSeq=NM_020765.2;SIFT=tolerated;CANONICAL=YES
chr1:19566382	G	EMC1	ENST00000477853	missense_variant	884/2982	295/993	L/S	tTg/tCg	rs3850531	STRAND=-1;SYMBOL=EMC1;GMAF=G:0.0193;SYMBOL_SOURCE=HGNC;RefSeq=NM_001271427.1,NM_001271428.1,NM_015047.2;ALLELE_NUM=1;PolyPhen=possibly_damaging;SIFT=deleterious;CANONICAL=YES
chr1:19595194	G	AKR7L	ENST00000420396	missense_variant,splice_region_variant	172/462	58/153	F/L	Ttc/Ctc	rs75616155	STRAND=-1;SYMBOL=AKR7L;GMAF=G:0.1162;SYMBOL_SOURCE=HGNC;PolyPhen=possibly_damaging;ALLELE_NUM=1;SIFT=deleterious;CANONICAL=YES
chr1:19597275	-	AKR7L	ENST00000420396	frameshift_variant,feature_truncation	32/462	11/153	-	-	rs140586925	STRAND=-1;ALLELE_NUM=1;SYMBOL=AKR7L;GMAF=-:0.0266;SYMBOL_SOURCE=HGNC;CANONICAL=YES
chr1:19615041	T	AKR7A3	ENST00000361640	missense_variant	163/996	55/331	E/K	Gag/Aag	rs145878095,COSM1317593	STRAND=-1;SYMBOL=AKR7A3;GMAF=T:0.0009;SYMBOL_SOURCE=HGNC;RefSeq=NM_012067.2;ALLELE_NUM=1;PolyPhen=probably_damaging;SIFT=deleterious;CANONICAL=YES
chr1:19632511-19632512	A	AKR7A2	ENST00000235835	frameshift_variant,splice_region_variant,feature_elongation	918-919/1080	306-307/359	-	-	-	STRAND=-1;ALLELE_NUM=1;RefSeq=NM_003689.3;SYMBOL=AKR7A2;SYMBOL_SOURCE=HGNC;CANONICAL=YES
chr1:19634747	T	AKR7A2	ENST00000235835	missense_variant	496/1080	166/359	V/M	Gtg/Atg	rs111682618	STRAND=-1;SYMBOL=AKR7A2;GMAF=T:0.0225;SYMBOL_SOURCE=HGNC;RefSeq=NM_003689.3;ALLELE_NUM=1;PolyPhen=possibly_damaging;SIFT=tolerated;CANONICAL=YES
chr1:19635011	T	AKR7A2	ENST00000235835	missense_variant	424/1080	142/359	A/T	Gca/Aca	rs1043657	STRAND=-1;SYMBOL=AKR7A2;GMAF=T:0.0496;SYMBOL_SOURCE=HGNC;RefSeq=NM_003689.3;ALLELE_NUM=1;PolyPhen=possibly_damaging;SIFT=deleterious;CANONICAL=YES
chr1:196642289-196642290	A	CFH	ENST00000367429	frameshift_variant,feature_elongation	240-241/3696	80-81/1231	-	-	-	STRAND=1;ALLELE_NUM=1;RefSeq=NM_000186.3;SYMBOL=CFH;SYMBOL_SOURCE=HGNC;CANONICAL=YES
chr1:196709906-196709907	TA	CFH	ENST00000367429	frameshift_variant,feature_elongation	2940-2941/3696	980-981/1231	-	-	-	STRAND=1;ALLELE_NUM=1;RefSeq=NM_000186.3;SYMBOL=CFH;SYMBOL_SOURCE=HGNC;CANONICAL=YES
chr1:196709907	A	CFH	ENST00000367429	missense_variant	2941/3696	981/1231	P/T	Cct/Act	-	STRAND=1;SYMBOL=CFH;SYMBOL_SOURCE=HGNC;PolyPhen=possibly_damaging;ALLELE_NUM=1;RefSeq=NM_000186.3;SIFT=deleterious;CANONICAL=YES
chr1:196712624	C	CFH	ENST00000367429	missense_variant	3176/3696	1059/1231	I/T	aTa/aCa	rs35343172	STRAND=1;SYMBOL=CFH;GMAF=C:0.0230;SYMBOL_SOURCE=HGNC;RefSeq=NM_000186.3;ALLELE_NUM=1;PolyPhen=benign;SIFT=deleterious;CANONICAL=YES
chr1:196748334	G	CFHR3	ENST00000367425	missense_variant	101/993	34/330	F/C	tTt/tGt	rs61737523	STRAND=1;SYMBOL=CFHR3;GMAF=G:0.0087;SYMBOL_SOURCE=HGNC;RefSeq=NM_021023.5;ALLELE_NUM=1;PolyPhen=possibly_damaging;SIFT=deleterious;CANONICAL=YES
chr1:196749097	T	CFHR3	ENST00000367425	missense_variant	424/993	142/330	R/C	Cgt/Tgt	rs61737525	STRAND=1;SYMBOL=CFHR3;GMAF=T:0.0220;SYMBOL_SOURCE=HGNC;RefSeq=NM_021023.5;ALLELE_NUM=1;PolyPhen=benign;SIFT=deleterious;CANONICAL=YES
chr1:196887457	A	CFHR4	ENST00000367416	missense_variant	1655/1734	552/577	G/E	gGa/gAa	rs10494745	STRAND=1;SYMBOL=CFHR4;GMAF=A:0.0528;SYMBOL_SOURCE=HGNC;RefSeq=NM_001201551.1,NM_001201550.2;ALLELE_NUM=1;PolyPhen=possibly_damaging;SIFT=deleterious;CANONICAL=YES
chr1:196918741	A	CFHR2	ENST00000367415	missense_variant	215/813	72/270	C/Y	tGc/tAc	rs79351096	STRAND=1;SYMBOL=CFHR2;GMAF=A:0.0152;SYMBOL_SOURCE=HGNC;RefSeq=NM_005666.2;ALLELE_NUM=1;PolyPhen=probably_damaging;SIFT=deleterious;CANONICAL=YES
chr1:196928188	G	CFHR2	ENST00000367415	missense_variant	791/813	264/270	Y/C	tAt/tGt	rs41310132	STRAND=1;SYMBOL=CFHR2;GMAF=G:0.0083;SYMBOL_SOURCE=HGNC;RefSeq=NM_005666.2;ALLELE_NUM=1;PolyPhen=probably_damaging;SIFT=deleterious;CANONICAL=YES
chr1:196965193	A	CFHR5	ENST00000256785	missense_variant	832/1710	278/569	G/S	Ggt/Agt	rs139017763	STRAND=1;SYMBOL=CFHR5;GMAF=A:0.0073;SYMBOL_SOURCE=HGNC;PolyPhen=probably_damaging;ALLELE_NUM=1;SIFT=deleterious;CANONICAL=YES
chr1:196973971	-	CFHR5	ENST00000256785	frameshift_variant,splice_region_variant,feature_truncation	1511/1710	504/569	-	-	-	STRAND=1;ALLELE_NUM=1;SYMBOL=CFHR5;SYMBOL_SOURCE=HGNC;CANONICAL=YES
chr1:197026289	G	F13B	ENST00000367412	missense_variant	1025/1986	342/661	I/T	aTt/aCt	rs17514281	STRAND=-1;SYMBOL=F13B;GMAF=G:0.0051;SYMBOL_SOURCE=HGNC;RefSeq=NM_001994.2;ALLELE_NUM=1;PolyPhen=possibly_damaging;SIFT=deleterious;CANONICAL=YES
chr1:197059212	T	ASPM	ENST00000367409	missense_variant,splice_region_variant	9832/10434	3278/3477	V/I	Gta/Ata	-	STRAND=-1;SYMBOL=ASPM;SYMBOL_SOURCE=HGNC;PolyPhen=possibly_damaging;ALLELE_NUM=1;RefSeq=NM_018136.4;SIFT=tolerated;CANONICAL=YES
chr1:197059419	T	ASPM	ENST00000367409	missense_variant	9736/10434	3246/3477	E/K	Gaa/Aaa	-	STRAND=-1;SYMBOL=ASPM;SYMBOL_SOURCE=HGNC;PolyPhen=possibly_damaging;ALLELE_NUM=1;RefSeq=NM_018136.4;SIFT=deleterious;CANONICAL=YES
chr1:197070697	C	ASPM	ENST00000367409	missense_variant	7684/10434	2562/3477	S/G	Agc/Ggc	rs41310927	STRAND=-1;SYMBOL=ASPM;CLIN_SIG=non-pathogenic;GMAF=C:0.2461;SYMBOL_SOURCE=HGNC;ALLELE_NUM=1;PolyPhen=possibly_damaging;RefSeq=NM_018136.4;SIFT=deleterious;CANONICAL=YES
chr1:197072274	C	ASPM	ENST00000367409	missense_variant	6107/10434	2036/3477	V/G	gTg/gGg	-	STRAND=-1;SYMBOL=ASPM;SYMBOL_SOURCE=HGNC;PolyPhen=probably_damaging;ALLELE_NUM=1;RefSeq=NM_018136.4;SIFT=deleterious;CANONICAL=YES
chr1:197073196	A	ASPM	ENST00000367409	missense_variant	5185/10434	1729/3477	R/W	Cgg/Tgg	rs41299623	STRAND=-1;SYMBOL=ASPM;GMAF=A:0.0069;SYMBOL_SOURCE=HGNC;RefSeq=NM_018136.4;ALLELE_NUM=1;PolyPhen=probably_damaging;SIFT=deleterious;CANONICAL=YES
chr1:197073298	A	ASPM	ENST00000367409	missense_variant	5083/10434	1695/3477	R/C	Cgt/Tgt	rs80238010	STRAND=-1;SYMBOL=ASPM;GMAF=A:0.0280;SYMBOL_SOURCE=HGNC;RefSeq=NM_018136.4;ALLELE_NUM=1;PolyPhen=probably_damaging;SIFT=deleterious;CANONICAL=YES
chr1:197112651	A	ASPM	ENST00000367409	missense_variant	731/10434	244/3477	S/F	tCt/tTt	-	STRAND=-1;SYMBOL=ASPM;SYMBOL_SOURCE=HGNC;PolyPhen=benign;ALLELE_NUM=1;RefSeq=NM_018136.4;SIFT=deleterious;CANONICAL=YES
chr1:198498299	T	ATP6V1G3	ENST00000281087	missense_variant	95/357	32/118	R/Q	cGa/cAa	rs74134730	STRAND=-1;SYMBOL=ATP6V1G3;GMAF=T:0.0023;SYMBOL_SOURCE=HGNC;RefSeq=NM_133262.2;ALLELE_NUM=1;PolyPhen=benign;SIFT=deleterious;CANONICAL=YES
chr1:198668761	C	PTPRC	ENST00000442510	missense_variant	367/3921	123/1306	D/H	Gac/Cac	rs41269905	STRAND=1;SYMBOL=PTPRC;GMAF=C:0.0087;SYMBOL_SOURCE=HGNC;PolyPhen=possibly_damaging;ALLELE_NUM=1;SIFT=tolerated;CANONICAL=YES
chr1:200017834	C	NR5A2	ENST00000367362	missense_variant	998/1626	333/541	R/P	cGa/cCa	rs61755054	STRAND=1;SYMBOL=NR5A2;GMAF=C:0.0115;SYMBOL_SOURCE=HGNC;RefSeq=NM_205860.2;ALLELE_NUM=1;PolyPhen=possibly_damaging;SIFT=deleterious;CANONICAL=YES
chr1:20009546	A	TMCO4	ENST00000294543	missense_variant	1892/1905	631/634	T/M	aCg/aTg	-	STRAND=-1;SYMBOL=TMCO4;SYMBOL_SOURCE=HGNC;PolyPhen=benign;ALLELE_NUM=1;RefSeq=NM_181719.4;SIFT=deleterious;CANONICAL=YES
chr1:20009837	C	TMCO4	ENST00000294543	missense_variant	1601/1905	534/634	A/G	gCc/gGc	rs116650784	STRAND=-1;SYMBOL=TMCO4;GMAF=C:0.0188;SYMBOL_SOURCE=HGNC;RefSeq=NM_181719.4;ALLELE_NUM=1;PolyPhen=benign;SIFT=deleterious;CANONICAL=YES
chr1:200378080	T	ZNF281	ENST00000294740	missense_variant	754/2688	252/895	A/T	Gcc/Acc	rs149674415	STRAND=-1;SYMBOL=ZNF281;GMAF=T:0.0018;SYMBOL_SOURCE=HGNC;RefSeq=NM_001281293.1,NM_012482.4,NM_001281294.1;ALLELE_NUM=1;PolyPhen=benign;SIFT=deleterious;CANONICAL=YES
chr1:20063936	G	TMCO4	ENST00000294543	missense_variant	1193/1905	398/634	V/A	gTc/gCc	rs35274017	STRAND=-1;SYMBOL=TMCO4;GMAF=G:0.0106;SYMBOL_SOURCE=HGNC;RefSeq=NM_181719.4;ALLELE_NUM=1;PolyPhen=probably_damaging;SIFT=deleterious;CANONICAL=YES
chr1:20072082	T	TMCO4	ENST00000294543	missense_variant	820/1905	274/634	G/S	Ggc/Agc	rs35760408	STRAND=-1;SYMBOL=TMCO4;GMAF=T:0.0271;SYMBOL_SOURCE=HGNC;RefSeq=NM_181719.4;ALLELE_NUM=1;PolyPhen=probably_damaging;SIFT=tolerated;CANONICAL=YES
chr1:200818320	T	CAMSAP2	ENST00000358823	missense_variant	2423/4437	808/1478	A/V	gCa/gTa	-	STRAND=1;SYMBOL=CAMSAP2;SYMBOL_SOURCE=HGNC;PolyPhen=possibly_damaging;ALLELE_NUM=1;RefSeq=NM_203459.1;SIFT=tolerated;CANONICAL=YES
chr1:200818980	G	CAMSAP2	ENST00000358823	missense_variant	3083/4437	1028/1478	P/R	cCt/cGt	rs6674599	STRAND=1;SYMBOL=CAMSAP2;GMAF=G:0.0046;SYMBOL_SOURCE=HGNC;RefSeq=NM_203459.1;ALLELE_NUM=1;PolyPhen=benign;SIFT=deleterious;CANONICAL=YES
chr1:200878026	T	C1orf106	ENST00000413687	missense_variant	743/1737	248/578	Y/F	tAt/tTt	rs41313912	STRAND=1;SYMBOL=C1orf106;GMAF=T:0.0060;SYMBOL_SOURCE=HGNC;RefSeq=NM_001142569.2;ALLELE_NUM=1;PolyPhen=probably_damaging;SIFT=deleterious;CANONICAL=YES
chr1:200948837	T	KIF21B	ENST00000422435	missense_variant	3986/4914	1329/1637	S/N	aGc/aAc	-	STRAND=-1;SYMBOL=KIF21B;SYMBOL_SOURCE=HGNC;PolyPhen=possibly_damaging;ALLELE_NUM=1;RefSeq=NM_001252100.1;SIFT=deleterious;CANONICAL=YES
chr1:201009182	G	CACNA1S	ENST00000362061	missense_variant	5399/5622	1800/1873	L/S	tTg/tCg	rs12139527	STRAND=-1;SYMBOL=CACNA1S;GMAF=G:0.2130;SYMBOL_SOURCE=HGNC;RefSeq=NM_000069.2;ALLELE_NUM=1;PolyPhen=probably_damaging;SIFT=deleterious;CANONICAL=YES
chr1:201016296	A	CACNA1S	ENST00000362061	missense_variant	4615/5622	1539/1873	R/C	Cgc/Tgc	rs3850625	STRAND=-1;SYMBOL=CACNA1S;GMAF=A:0.0712;SYMBOL_SOURCE=HGNC;RefSeq=NM_000069.2;ALLELE_NUM=1;PolyPhen=possibly_damaging;SIFT=deleterious;CANONICAL=YES
chr1:201022387	T	CACNA1S	ENST00000362061	missense_variant	3811/5622	1271/1873	A/T	Gct/Act	rs138144724	STRAND=-1;SYMBOL=CACNA1S;GMAF=T:0.0023;SYMBOL_SOURCE=HGNC;RefSeq=NM_000069.2;ALLELE_NUM=1;PolyPhen=probably_damaging;SIFT=deleterious;CANONICAL=YES
chr1:201038626	A	CACNA1S	ENST00000362061	missense_variant	2464/5622	822/1873	I/F	Atc/Ttc	COSM1337777	STRAND=-1;SYMBOL=CACNA1S;SYMBOL_SOURCE=HGNC;PolyPhen=possibly_damaging;ALLELE_NUM=1;RefSeq=NM_000069.2;SIFT=deleterious;CANONICAL=YES
chr1:201046058	T	CACNA1S	ENST00000362061	missense_variant	1817/5622	606/1873	S/N	aGc/aAc	rs142356235	STRAND=-1;SYMBOL=CACNA1S;GMAF=T:0.0060;SYMBOL_SOURCE=HGNC;RefSeq=NM_000069.2;ALLELE_NUM=1;PolyPhen=possibly_damaging;SIFT=deleterious;CANONICAL=YES
chr1:201079344	C	CACNA1S	ENST00000362061	missense_variant	206/5622	69/1873	A/G	gCc/gGc	rs12406479	STRAND=-1;SYMBOL=CACNA1S;GMAF=C:0.0230;SYMBOL_SOURCE=HGNC;RefSeq=NM_000069.2;ALLELE_NUM=1;PolyPhen=possibly_damaging;SIFT=tolerated;CANONICAL=YES
chr1:201168480	A	IGFN1	ENST00000335211	missense_variant	386/11127	129/3708	R/Q	cGg/cAg	rs375838031	STRAND=1;SYMBOL=IGFN1;SYMBOL_SOURCE=HGNC;PolyPhen=benign;ALLELE_NUM=1;RefSeq=NM_001164586.1;SIFT=deleterious;CANONICAL=YES
chr1:201169532	C	IGFN1	ENST00000335211	missense_variant	626/11127	209/3708	M/T	aTg/aCg	rs199649936	STRAND=1;SYMBOL=IGFN1;SYMBOL_SOURCE=HGNC;PolyPhen=benign;ALLELE_NUM=1;RefSeq=NM_001164586.1;SIFT=deleterious;CANONICAL=YES
chr1:201174215	A	IGFN1	ENST00000335211	missense_variant	922/11127	308/3708	P/T	Ccc/Acc	rs11584104	STRAND=1;SYMBOL=IGFN1;GMAF=A:0.0207;SYMBOL_SOURCE=HGNC;RefSeq=NM_001164586.1;ALLELE_NUM=1;PolyPhen=benign;SIFT=deleterious;CANONICAL=YES
chr1:201174358	T	IGFN1	ENST00000335211	missense_variant	1065/11127	355/3708	E/D	gaA/gaT	rs61743109	STRAND=1;SYMBOL=IGFN1;GMAF=T:0.0023;SYMBOL_SOURCE=HGNC;RefSeq=NM_001164586.1;ALLELE_NUM=1;PolyPhen=benign;SIFT=deleterious;CANONICAL=YES
chr1:201175274	G	IGFN1	ENST00000335211	missense_variant	1253/11127	418/3708	Q/R	cAg/cGg	rs9651057	STRAND=1;SYMBOL=IGFN1;GMAF=G:0.4320;SYMBOL_SOURCE=HGNC;RefSeq=NM_001164586.1;ALLELE_NUM=1;PolyPhen=benign;SIFT=deleterious;CANONICAL=YES
chr1:201175768	C	IGFN1	ENST00000335211	missense_variant	1747/11127	583/3708	D/H	Gac/Cac	rs116753369	STRAND=1;SYMBOL=IGFN1;GMAF=C:0.0225;SYMBOL_SOURCE=HGNC;RefSeq=NM_001164586.1;ALLELE_NUM=1;PolyPhen=benign;SIFT=deleterious;CANONICAL=YES
chr1:201176108	A	IGFN1	ENST00000335211	missense_variant	2087/11127	696/3708	G/D	gGt/gAt	rs12094334	STRAND=1;SYMBOL=IGFN1;GMAF=A:0.3127;SYMBOL_SOURCE=HGNC;RefSeq=NM_001164586.1;ALLELE_NUM=1;PolyPhen=benign;SIFT=deleterious;CANONICAL=YES
chr1:201176711	T	IGFN1	ENST00000335211	missense_variant	2690/11127	897/3708	G/V	gGt/gTt	rs12568690	STRAND=1;SYMBOL=IGFN1;GMAF=T:0.0767;SYMBOL_SOURCE=HGNC;RefSeq=NM_001164586.1;ALLELE_NUM=1;PolyPhen=probably_damaging;SIFT=deleterious;CANONICAL=YES
chr1:201177475	A	IGFN1	ENST00000335211	missense_variant	3454/11127	1152/3708	G/R	Gga/Aga	rs200449160	STRAND=1;SYMBOL=IGFN1;SYMBOL_SOURCE=HGNC;PolyPhen=possibly_damaging;ALLELE_NUM=1;RefSeq=NM_001164586.1;SIFT=deleterious;CANONICAL=YES
chr1:201177538	T	IGFN1	ENST00000335211	missense_variant	3517/11127	1173/3708	A/S	Gct/Tct	rs7551538	STRAND=1;SYMBOL=IGFN1;GMAF=T:0.3076;SYMBOL_SOURCE=HGNC;RefSeq=NM_001164586.1;ALLELE_NUM=1;PolyPhen=possibly_damaging;SIFT=deleterious;CANONICAL=YES
chr1:201177703	A	IGFN1	ENST00000335211	missense_variant	3682/11127	1228/3708	V/I	Gtc/Atc	rs200228670	STRAND=1;SYMBOL=IGFN1;SYMBOL_SOURCE=HGNC;PolyPhen=possibly_damaging;ALLELE_NUM=1;RefSeq=NM_001164586.1;SIFT=tolerated;CANONICAL=YES
chr1:201178819	A	IGFN1	ENST00000335211	missense_variant	4798/11127	1600/3708	A/T	Gca/Aca	rs72468019	STRAND=1;SYMBOL=IGFN1;SYMBOL_SOURCE=HGNC;PolyPhen=probably_damaging;ALLELE_NUM=1;RefSeq=NM_001164586.1;SIFT=deleterious;CANONICAL=YES
chr1:201179089	A	IGFN1	ENST00000335211	missense_variant	5068/11127	1690/3708	A/T	Gca/Aca	rs11576220	STRAND=1;SYMBOL=IGFN1;GMAF=A:0.0262;SYMBOL_SOURCE=HGNC;RefSeq=NM_001164586.1;ALLELE_NUM=1;PolyPhen=probably_damaging;SIFT=tolerated;CANONICAL=YES
chr1:201179128	A	IGFN1	ENST00000335211	missense_variant	5107/11127	1703/3708	G/R	Ggg/Agg	rs71635535	STRAND=1;SYMBOL=IGFN1;SYMBOL_SOURCE=HGNC;PolyPhen=possibly_damaging;ALLELE_NUM=1;RefSeq=NM_001164586.1;SIFT=deleterious;CANONICAL=YES
chr1:201179599	C	IGFN1	ENST00000335211	missense_variant	5578/11127	1860/3708	A/P	Gct/Cct	rs12021954	STRAND=1;SYMBOL=IGFN1;SYMBOL_SOURCE=HGNC;PolyPhen=possibly_damaging;ALLELE_NUM=1;RefSeq=NM_001164586.1;SIFT=deleterious;CANONICAL=YES
chr1:201180269	A	IGFN1	ENST00000335211	missense_variant	6248/11127	2083/3708	G/E	gGg/gAg	rs61818163	STRAND=1;SYMBOL=IGFN1;GMAF=A:0.0735;SYMBOL_SOURCE=HGNC;RefSeq=NM_001164586.1;ALLELE_NUM=1;PolyPhen=unknown;SIFT=deleterious;CANONICAL=YES
chr1:201180340	G	IGFN1	ENST00000335211	missense_variant	6319/11127	2107/3708	R/G	Agg/Ggg	rs139390045,COSM146728	STRAND=1;SYMBOL=IGFN1;GMAF=G:0.0680;SYMBOL_SOURCE=HGNC;RefSeq=NM_001164586.1;ALLELE_NUM=1;PolyPhen=unknown;SIFT=deleterious;CANONICAL=YES
chr1:201181045	C	IGFN1	ENST00000335211	missense_variant	7024/11127	2342/3708	G/R	Gga/Cga	rs73087062	STRAND=1;SYMBOL=IGFN1;GMAF=C:0.0455;SYMBOL_SOURCE=HGNC;RefSeq=NM_001164586.1;ALLELE_NUM=1;PolyPhen=probably_damaging;SIFT=deleterious;CANONICAL=YES
chr1:201181994	G	IGFN1	ENST00000335211	missense_variant	7973/11127	2658/3708	D/G	gAt/gGt	rs6688782	STRAND=1;SYMBOL=IGFN1;GMAF=G:0.1019;SYMBOL_SOURCE=HGNC;RefSeq=NM_001164586.1;ALLELE_NUM=1;PolyPhen=benign;SIFT=deleterious;CANONICAL=YES
chr1:201183424	A	IGFN1	ENST00000335211	missense_variant	8848/11127	2950/3708	V/I	Gtc/Atc	rs41304263	STRAND=1;SYMBOL=IGFN1;GMAF=A:0.0262;SYMBOL_SOURCE=HGNC;RefSeq=NM_001164586.1;ALLELE_NUM=1;PolyPhen=benign;SIFT=deleterious;CANONICAL=YES
chr1:201184878	A	IGFN1	ENST00000335211	missense_variant	9207/11127	3069/3708	S/R	agC/agA	rs61743921	STRAND=1;SYMBOL=IGFN1;GMAF=A:0.0303;SYMBOL_SOURCE=HGNC;RefSeq=NM_001164586.1;ALLELE_NUM=1;PolyPhen=probably_damaging;SIFT=deleterious;CANONICAL=YES
chr1:201186501	A	IGFN1	ENST00000335211	missense_variant	9682/11127	3228/3708	G/S	Ggc/Agc	rs143014998	STRAND=1;SYMBOL=IGFN1;GMAF=A:0.0037;SYMBOL_SOURCE=HGNC;RefSeq=NM_001164586.1;ALLELE_NUM=1;PolyPhen=probably_damaging;SIFT=deleterious;CANONICAL=YES
chr1:201193849	T	IGFN1	ENST00000335211	missense_variant	10333/11127	3445/3708	P/S	Ccc/Tcc	rs151317984	STRAND=1;SYMBOL=IGFN1;GMAF=T:0.0064;SYMBOL_SOURCE=HGNC;RefSeq=NM_001164586.1;ALLELE_NUM=1;PolyPhen=possibly_damaging;SIFT=deleterious;CANONICAL=YES
chr1:201196069	C	IGFN1	ENST00000335211	missense_variant	10846/11127	3616/3708	F/L	Ttc/Ctc	-	STRAND=1;SYMBOL=IGFN1;SYMBOL_SOURCE=HGNC;PolyPhen=probably_damaging;ALLELE_NUM=1;RefSeq=NM_001164586.1;SIFT=deleterious;CANONICAL=YES
chr1:201282334	A	PKP1	ENST00000263946	missense_variant	347/2244	116/747	R/H	cGc/cAc	rs34626929	STRAND=1;SYMBOL=PKP1;GMAF=A:0.0179;SYMBOL_SOURCE=HGNC;RefSeq=NM_000299.3;ALLELE_NUM=1;PolyPhen=probably_damaging;SIFT=tolerated;CANONICAL=YES
chr1:201288955	A	PKP1	ENST00000263946	missense_variant	1244/2244	415/747	G/D	gGc/gAc	rs1626370	STRAND=1;SYMBOL=PKP1;GMAF=A:0.1786;SYMBOL_SOURCE=HGNC;RefSeq=NM_000299.3;ALLELE_NUM=1;PolyPhen=probably_damaging;SIFT=tolerated;CANONICAL=YES
chr1:201289487	T	PKP1	ENST00000263946	missense_variant	1388/2244	463/747	A/V	gCg/gTg	rs10920171	STRAND=1;SYMBOL=PKP1;GMAF=T:0.0078;SYMBOL_SOURCE=HGNC;RefSeq=NM_000299.3;ALLELE_NUM=1;PolyPhen=probably_damaging;SIFT=deleterious;CANONICAL=YES
chr1:201294910	T	PKP1	ENST00000263946	missense_variant	2113/2244	705/747	R/W	Cgg/Tgg	rs61818256	STRAND=1;SYMBOL=PKP1;GMAF=T:0.0073;SYMBOL_SOURCE=HGNC;RefSeq=NM_000299.3;ALLELE_NUM=1;PolyPhen=probably_damaging;SIFT=deleterious;CANONICAL=YES
chr1:201356001	-	LAD1	ENST00000391967	frameshift_variant,feature_truncation	488/1554	163/517	-	-	rs35016536	STRAND=-1;ALLELE_NUM=1;RefSeq=NM_005558.3;SYMBOL=LAD1;GMAF=-:0.0523;SYMBOL_SOURCE=HGNC;CANONICAL=YES
chr1:201356005-201356006	-	LAD1	ENST00000391967	frameshift_variant,feature_truncation	483-484/1554	161-162/517	-	-	TMP_ESP_1_201356005_201356006	STRAND=-1;ALLELE_NUM=1;RefSeq=NM_005558.3;SYMBOL=LAD1;SYMBOL_SOURCE=HGNC;CANONICAL=YES
chr1:20140973	T	RNF186	ENST00000375121	missense_variant	622/684	208/227	P/T	Ccc/Acc	rs35541730	STRAND=-1;SYMBOL=RNF186;GMAF=T:0.0179;SYMBOL_SOURCE=HGNC;RefSeq=NM_019062.1;ALLELE_NUM=1;PolyPhen=possibly_damaging;SIFT=deleterious;CANONICAL=YES
chr1:20141356	G	RNF186	ENST00000375121	missense_variant	239/684	80/227	I/T	aTc/aCc	-	STRAND=-1;SYMBOL=RNF186;SYMBOL_SOURCE=HGNC;PolyPhen=possibly_damaging;ALLELE_NUM=1;RefSeq=NM_019062.1;SIFT=deleterious;CANONICAL=YES
chr1:20141405	T	RNF186	ENST00000375121	missense_variant	190/684	64/227	A/T	Gcc/Acc	rs41264113	STRAND=-1;SYMBOL=RNF186;GMAF=T:0.0069;SYMBOL_SOURCE=HGNC;RefSeq=NM_019062.1;ALLELE_NUM=1;PolyPhen=probably_damaging;SIFT=deleterious;CANONICAL=YES
chr1:20141418	A	RNF186	ENST00000375121	missense_variant	177/684	59/227	Q/H	caG/caT	rs149641709	STRAND=-1;SYMBOL=RNF186;GMAF=A:0.0028;SYMBOL_SOURCE=HGNC;RefSeq=NM_019062.1;ALLELE_NUM=1;PolyPhen=probably_damaging;SIFT=tolerated;CANONICAL=YES
chr1:20141528	T	RNF186	ENST00000375121	missense_variant	67/684	23/227	A/T	Gct/Act	rs1541185	STRAND=-1;SYMBOL=RNF186;GMAF=T:0.3007;SYMBOL_SOURCE=HGNC;RefSeq=NM_019062.1;ALLELE_NUM=1;PolyPhen=benign;SIFT=deleterious;CANONICAL=YES
chr1:201437832	T	PHLDA3	ENST00000367311	missense_variant	83/384	28/127	R/Q	cGg/cAg	rs35383942	STRAND=-1;SYMBOL=PHLDA3;GMAF=T:0.0275;SYMBOL_SOURCE=HGNC;RefSeq=NM_012396.3;ALLELE_NUM=1;PolyPhen=benign;SIFT=deleterious;CANONICAL=YES
chr1:201592118	C	AC096677.1	ENST00000593583	missense_variant	106/726	36/241	S/P	Tct/Cct	-	STRAND=1;PolyPhen=probably_damaging;ALLELE_NUM=1;SYMBOL=AC096677.1;SIFT=deleterious;SYMBOL_SOURCE=Clone_based_ensembl_gene;CANONICAL=YES
chr1:201754444	C	NAV1	ENST00000367296	missense_variant	2811/5634	937/1877	Q/H	caG/caC	rs16849342	STRAND=1;SYMBOL=NAV1;GMAF=C:0.0326;SYMBOL_SOURCE=HGNC;RefSeq=NM_020443.4;ALLELE_NUM=1;PolyPhen=possibly_damaging;SIFT=tolerated;CANONICAL=YES
chr1:201777250	T	NAV1	ENST00000367296	missense_variant	3818/5634	1273/1877	S/L	tCg/tTg	rs2820289	STRAND=1;SYMBOL=NAV1;GMAF=T:0.0941;SYMBOL_SOURCE=HGNC;RefSeq=NM_020443.4;ALLELE_NUM=1;PolyPhen=benign;SIFT=deleterious;CANONICAL=YES
chr1:201779668	A	NAV1	ENST00000367296	missense_variant	4579/5634	1527/1877	V/I	Gtc/Atc	rs16849379	STRAND=1;SYMBOL=NAV1;GMAF=A:0.0064;SYMBOL_SOURCE=HGNC;RefSeq=NM_020443.4;ALLELE_NUM=1;PolyPhen=possibly_damaging;SIFT=tolerated;CANONICAL=YES
chr1:201828098	T	IPO9	ENST00000361565	missense_variant	1444/3126	482/1041	I/F	Atc/Ttc	-	STRAND=1;SYMBOL=IPO9;SYMBOL_SOURCE=HGNC;PolyPhen=benign;ALLELE_NUM=1;RefSeq=NM_018085.4;SIFT=deleterious;CANONICAL=YES
chr1:201836043-201836044	G	IPO9	ENST00000361565	frameshift_variant,feature_elongation	1811-1812/3126	604/1041	-	-	-	STRAND=1;ALLELE_NUM=1;RefSeq=NM_018085.4;SYMBOL=IPO9;SYMBOL_SOURCE=HGNC;CANONICAL=YES
chr1:201868969	A	LMOD1	ENST00000367288	missense_variant	1172/1803	391/600	S/I	aGc/aTc	-	STRAND=-1;SYMBOL=LMOD1;SYMBOL_SOURCE=HGNC;PolyPhen=probably_damaging;ALLELE_NUM=1;RefSeq=NM_012134.2;SIFT=deleterious;CANONICAL=YES
chr1:201965317	T	RNPEP	ENST00000295640	missense_variant	780/1953	260/650	K/N	aaG/aaT	rs74710742	STRAND=1;SYMBOL=RNPEP;GMAF=T:0.0106;SYMBOL_SOURCE=HGNC;RefSeq=NM_020216.3;ALLELE_NUM=1;PolyPhen=possibly_damaging;SIFT=tolerated;CANONICAL=YES
chr1:201966448	G	RNPEP	ENST00000295640	missense_variant,splice_region_variant	856/1953	286/650	Y/D	Tat/Gat	-	STRAND=1;SYMBOL=RNPEP;SYMBOL_SOURCE=HGNC;PolyPhen=probably_damaging;ALLELE_NUM=1;RefSeq=NM_020216.3;SIFT=deleterious;CANONICAL=YES
chr1:201966541	T	RNPEP	ENST00000295640	missense_variant	949/1953	317/650	R/C	Cgc/Tgc	rs79980228	STRAND=1;SYMBOL=RNPEP;GMAF=T:0.0110;SYMBOL_SOURCE=HGNC;RefSeq=NM_020216.3;ALLELE_NUM=1;PolyPhen=probably_damaging;SIFT=deleterious;CANONICAL=YES
chr1:202127311	A	PTPN7	ENST00000309017	missense_variant	556/1398	186/465	P/S	Ccc/Tcc	-	STRAND=-1;SYMBOL=PTPN7;SYMBOL_SOURCE=HGNC;PolyPhen=probably_damaging;ALLELE_NUM=1;RefSeq=NM_001199797.1,NM_002832.3;SIFT=tolerated;CANONICAL=YES
chr1:202273704	A	LGR6	ENST00000367278	missense_variant	1016/2904	339/967	G/D	gGc/gAc	-	STRAND=1;SYMBOL=LGR6;SYMBOL_SOURCE=HGNC;PolyPhen=probably_damaging;ALLELE_NUM=1;RefSeq=NM_001017403.1;SIFT=tolerated;CANONICAL=YES
chr1:202287593	T	LGR6	ENST00000367278	missense_variant	2162/2904	721/967	A/V	gCg/gTg	-	STRAND=1;SYMBOL=LGR6;SYMBOL_SOURCE=HGNC;PolyPhen=possibly_damaging;ALLELE_NUM=1;RefSeq=NM_001017403.1;SIFT=tolerated;CANONICAL=YES
chr1:202302457	G	UBE2T	ENST00000367274	missense_variant	292/594	98/197	W/R	Tgg/Cgg	-	STRAND=-1;SYMBOL=UBE2T;SYMBOL_SOURCE=HGNC;PolyPhen=probably_damaging;ALLELE_NUM=1;RefSeq=NM_014176.3;SIFT=deleterious;CANONICAL=YES
chr1:202464773	A	PPP1R12B	ENST00000608999	missense_variant	2411/2949	804/982	R/Q	cGa/cAa	rs145838755	STRAND=1;SYMBOL=PPP1R12B;GMAF=A:0.0055;SYMBOL_SOURCE=HGNC;RefSeq=NM_002481.3,NM_001197131.1;ALLELE_NUM=1;PolyPhen=probably_damaging;SIFT=tolerated;CANONICAL=YES
chr1:202710733	G	KDM5B	ENST00000367265	missense_variant	2707/4635	903/1544	E/Q	Gaa/Caa	rs112284833	STRAND=-1;SYMBOL=KDM5B;GMAF=G:0.0179;SYMBOL_SOURCE=HGNC;RefSeq=NM_006618.3;ALLELE_NUM=1;PolyPhen=possibly_damaging;SIFT=tolerated;CANONICAL=YES
chr1:202711802-202711803	ACTA	KDM5B	ENST00000367265	frameshift_variant,feature_elongation	2454-2455/4635	818-819/1544	-	-	-	STRAND=-1;ALLELE_NUM=1;RefSeq=NM_006618.3;SYMBOL=KDM5B;SYMBOL_SOURCE=HGNC;CANONICAL=YES
chr1:202724559	C	KDM5B	ENST00000367265	missense_variant	1378/4635	460/1544	N/D	Aat/Gat	-	STRAND=-1;SYMBOL=KDM5B;SYMBOL_SOURCE=HGNC;PolyPhen=possibly_damaging;ALLELE_NUM=1;RefSeq=NM_006618.3;SIFT=deleterious;CANONICAL=YES
chr1:202742371	G	KDM5B	ENST00000367265	missense_variant	451/4635	151/1544	K/Q	Aaa/Caa	-	STRAND=-1;SYMBOL=KDM5B;SYMBOL_SOURCE=HGNC;PolyPhen=possibly_damaging;ALLELE_NUM=1;RefSeq=NM_006618.3;SIFT=deleterious;CANONICAL=YES
chr1:202933768	G	CYB5R1	ENST00000367249	missense_variant	531/918	177/305	K/N	aaG/aaC	rs145576787	STRAND=-1;SYMBOL=CYB5R1;GMAF=G:0.0014;SYMBOL_SOURCE=HGNC;RefSeq=NM_016243.2;ALLELE_NUM=1;PolyPhen=benign;SIFT=deleterious;CANONICAL=YES
chr1:202935059	A	CYB5R1	ENST00000367249	missense_variant	301/918	101/305	V/F	Gtc/Ttc	-	STRAND=-1;SYMBOL=CYB5R1;SYMBOL_SOURCE=HGNC;PolyPhen=possibly_damaging;ALLELE_NUM=1;RefSeq=NM_016243.2;SIFT=deleterious;CANONICAL=YES
chr1:202977790	T	TMEM183A	ENST00000367242	missense_variant	219/1131	73/376	L/F	ttG/ttT	-	STRAND=1;SYMBOL=TMEM183A;SYMBOL_SOURCE=HGNC;PolyPhen=possibly_damaging;ALLELE_NUM=1;RefSeq=NM_138391.4,NM_001079809.1;SIFT=tolerated;CANONICAL=YES
chr1:202987684-202987685	T	TMEM183A	ENST00000367242	frameshift_variant,feature_elongation	784-785/1131	262/376	-	-	-	STRAND=1;ALLELE_NUM=1;RefSeq=NM_138391.4,NM_001079809.1;SYMBOL=TMEM183A;SYMBOL_SOURCE=HGNC;CANONICAL=YES
chr1:203033007	A	PPFIA4	ENST00000272198	missense_variant	1408/2106	470/701	P/T	Ccc/Acc	COSM902425,COSM1583936	STRAND=1;SYMBOL=PPFIA4;SYMBOL_SOURCE=HGNC;PolyPhen=probably_damaging;ALLELE_NUM=1;RefSeq=NM_015053.1;SIFT=deleterious;CANONICAL=YES
chr1:203152801	C	CHI3L1	ENST00000255409	missense_variant	433/1152	145/383	R/G	Aga/Gga	rs880633	STRAND=-1;SYMBOL=CHI3L1;GMAF=C:0.3737;SYMBOL_SOURCE=HGNC;RefSeq=NM_001276.2;ALLELE_NUM=1;PolyPhen=possibly_damaging;SIFT=deleterious;CANONICAL=YES
chr1:203186963	T	CHIT1	ENST00000367229	missense_variant	1060/1401	354/466	G/R	Ggg/Agg	rs9943208,CM074095	STRAND=-1;SYMBOL=CHIT1;GMAF=T:0.0225;SYMBOL_SOURCE=HGNC;RefSeq=NM_003465.2,NM_001270509.1;ALLELE_NUM=1;PolyPhen=probably_damaging;SIFT=deleterious;CANONICAL=YES
chr1:203192681	G	CHIT1	ENST00000367229	missense_variant	422/1401	141/466	Y/S	tAc/tCc	rs183706407	STRAND=-1;SYMBOL=CHIT1;GMAF=G:0.0028;SYMBOL_SOURCE=HGNC;RefSeq=NM_003465.2,NM_001270509.1;ALLELE_NUM=1;PolyPhen=probably_damaging;SIFT=deleterious;CANONICAL=YES
chr1:203194186	T	CHIT1	ENST00000367229	missense_variant	304/1401	102/466	G/S	Ggc/Agc	rs2297950,CM065066,COSM146738	STRAND=-1;SYMBOL=CHIT1;CLIN_SIG=pathogenic;GMAF=T:0.3007;SYMBOL_SOURCE=HGNC;ALLELE_NUM=1;PolyPhen=probably_damaging;RefSeq=NM_003465.2,NM_001270509.1;SIFT=deleterious;CANONICAL=YES
chr1:203452781	G	PRELP	ENST00000343110	missense_variant	469/1149	157/382	M/V	Atg/Gtg	rs2233726	STRAND=1;SYMBOL=PRELP;GMAF=G:0.0060;SYMBOL_SOURCE=HGNC;RefSeq=NM_201348.1,NM_002725.3;ALLELE_NUM=1;PolyPhen=benign;SIFT=deleterious;CANONICAL=YES
chr1:203696548	T	ATP2B4	ENST00000357681	missense_variant	3158/3618	1053/1205	S/F	tCc/tTc	rs148156799	STRAND=1;SYMBOL=ATP2B4;GMAF=T:0.0060;SYMBOL_SOURCE=HGNC;RefSeq=NM_001684.4;ALLELE_NUM=1;PolyPhen=possibly_damaging;SIFT=tolerated;CANONICAL=YES
chr1:203740057	A	LAX1	ENST00000442561	missense_variant	191/1197	64/398	R/Q	cGg/cAg	rs41264259	STRAND=1;SYMBOL=LAX1;GMAF=A:0.0087;SYMBOL_SOURCE=HGNC;RefSeq=NM_017773.3;ALLELE_NUM=1;PolyPhen=probably_damaging;SIFT=tolerated;CANONICAL=YES
chr1:203743798	T	LAX1	ENST00000442561	missense_variant	1186/1197	396/398	P/S	Cct/Tct	rs41264261	STRAND=1;SYMBOL=LAX1;GMAF=T:0.0124;SYMBOL_SOURCE=HGNC;RefSeq=NM_017773.3;ALLELE_NUM=1;PolyPhen=probably_damaging;SIFT=tolerated;CANONICAL=YES
chr1:203766733	G	ZBED6	ENST00000550078	missense_variant	83/2940	28/979	L/R	cTg/cGg	-	STRAND=1;SYMBOL=ZBED6;SYMBOL_SOURCE=HGNC;PolyPhen=benign;ALLELE_NUM=1;RefSeq=NM_001174108.1;SIFT=deleterious;CANONICAL=YES
chr1:203766802	T	ZBED6	ENST00000550078	missense_variant	152/2940	51/979	G/V	gGa/gTa	-	STRAND=1;SYMBOL=ZBED6;SYMBOL_SOURCE=HGNC;PolyPhen=benign;ALLELE_NUM=1;RefSeq=NM_001174108.1;SIFT=deleterious;CANONICAL=YES
chr1:203768127	G	ZBED6	ENST00000550078	missense_variant	1477/2940	493/979	T/A	Act/Gct	-	STRAND=1;SYMBOL=ZBED6;SYMBOL_SOURCE=HGNC;PolyPhen=probably_damaging;ALLELE_NUM=1;RefSeq=NM_001174108.1;SIFT=tolerated;CANONICAL=YES
chr1:203768169	G	ZBED6	ENST00000550078	missense_variant	1519/2940	507/979	T/A	Act/Gct	-	STRAND=1;SYMBOL=ZBED6;SYMBOL_SOURCE=HGNC;PolyPhen=benign;ALLELE_NUM=1;RefSeq=NM_001174108.1;SIFT=deleterious;CANONICAL=YES
chr1:204159612	-	KISS1	ENST00000367194	frameshift_variant,stop_lost,feature_truncation	417/417	139/138	-	-	rs71745629,COSM425060	STRAND=-1;ALLELE_NUM=1;RefSeq=NM_002256.3;SYMBOL=KISS1;SYMBOL_SOURCE=HGNC;CANONICAL=YES
chr1:204159787	C	KISS1	ENST00000367194	missense_variant	242/417	81/138	P/R	cCc/cGc	rs4889	STRAND=-1;SYMBOL=KISS1;GMAF=C:0.3287;SYMBOL_SOURCE=HGNC;RefSeq=NM_002256.3;ALLELE_NUM=1;PolyPhen=probably_damaging;SIFT=tolerated;CANONICAL=YES
chr1:204159922	C	KISS1	ENST00000367194	missense_variant	107/417	36/138	Q/R	cAg/cGg	rs35431622	STRAND=-1;SYMBOL=KISS1;GMAF=C:0.0643;SYMBOL_SOURCE=HGNC;RefSeq=NM_002256.3;ALLELE_NUM=1;PolyPhen=possibly_damaging;SIFT=tolerated;CANONICAL=YES
chr1:204161947	T	KISS1	ENST00000367194	missense_variant	58/417	20/138	E/K	Gag/Aag	rs12998	STRAND=-1;SYMBOL=KISS1;GMAF=T:0.0321;SYMBOL_SOURCE=HGNC;RefSeq=NM_002256.3;ALLELE_NUM=1;PolyPhen=possibly_damaging;SIFT=deleterious;CANONICAL=YES
chr1:204172095	T	GOLT1A	ENST00000308302	missense_variant	46/399	16/132	G/S	Ggt/Agt	rs374702162,COSM902569	STRAND=-1;SYMBOL=GOLT1A;SYMBOL_SOURCE=HGNC;PolyPhen=possibly_damaging;ALLELE_NUM=1;RefSeq=NM_198447.1;SIFT=tolerated;CANONICAL=YES
chr1:204217975	A	PLEKHA6	ENST00000272203	missense_variant	1798/3147	600/1048	R/C	Cgc/Tgc	COSM212200	STRAND=-1;SYMBOL=PLEKHA6;SYMBOL_SOURCE=HGNC;PolyPhen=possibly_damaging;ALLELE_NUM=1;RefSeq=NM_014935.4;SIFT=tolerated;CANONICAL=YES
chr1:204230576	T	PLEKHA6	ENST00000272203	missense_variant,splice_region_variant	382/3147	128/1048	A/T	Gct/Act	rs61755454	STRAND=-1;SYMBOL=PLEKHA6;GMAF=T:0.0037;SYMBOL_SOURCE=HGNC;RefSeq=NM_014935.4;ALLELE_NUM=1;PolyPhen=possibly_damaging;SIFT=tolerated;CANONICAL=YES
chr1:204400869	A	PIK3C2B	ENST00000367187	missense_variant	4208/4905	1403/1634	Q/L	cAg/cTg	rs373782380	STRAND=-1;SYMBOL=PIK3C2B;SYMBOL_SOURCE=HGNC;PolyPhen=possibly_damaging;ALLELE_NUM=1;RefSeq=NM_002646.3;SIFT=tolerated;CANONICAL=YES
chr1:204413530	A	PIK3C2B	ENST00000367187	missense_variant	2701/4905	901/1634	R/C	Cgt/Tgt	-	STRAND=-1;SYMBOL=PIK3C2B;SYMBOL_SOURCE=HGNC;PolyPhen=probably_damaging;ALLELE_NUM=1;RefSeq=NM_002646.3;SIFT=deleterious;CANONICAL=YES
chr1:204418411	T	PIK3C2B	ENST00000367187	missense_variant	2248/4905	750/1634	G/S	Ggc/Agc	rs114917235	STRAND=-1;SYMBOL=PIK3C2B;GMAF=T:0.0009;SYMBOL_SOURCE=HGNC;RefSeq=NM_002646.3;ALLELE_NUM=1;PolyPhen=possibly_damaging;SIFT=deleterious;CANONICAL=YES
chr1:204433727	T	PIK3C2B	ENST00000367187	missense_variant	1040/4905	347/1634	R/Q	cGa/cAa	rs2271416,COSM262931	STRAND=-1;SYMBOL=PIK3C2B;GMAF=T:0.0009;SYMBOL_SOURCE=HGNC;RefSeq=NM_002646.3;ALLELE_NUM=1;PolyPhen=probably_damaging;SIFT=deleterious;CANONICAL=YES
chr1:204434438	A	PIK3C2B	ENST00000367187	missense_variant	943/4905	315/1634	R/W	Cgg/Tgg	rs45492196	STRAND=-1;SYMBOL=PIK3C2B;GMAF=A:0.0243;SYMBOL_SOURCE=HGNC;RefSeq=NM_002646.3;ALLELE_NUM=1;PolyPhen=benign;SIFT=deleterious;CANONICAL=YES
chr1:204438113	T	PIK3C2B	ENST00000367187	missense_variant	818/4905	273/1634	P/H	cCc/cAc	rs61740701	STRAND=-1;SYMBOL=PIK3C2B;GMAF=T:0.0041;SYMBOL_SOURCE=HGNC;RefSeq=NM_002646.3;ALLELE_NUM=1;PolyPhen=probably_damaging;SIFT=deleterious;CANONICAL=YES
chr1:204438236	C	PIK3C2B	ENST00000367187	missense_variant	695/4905	232/1634	N/S	aAt/aGt	rs138231619	STRAND=-1;SYMBOL=PIK3C2B;SYMBOL_SOURCE=HGNC;PolyPhen=probably_damaging;ALLELE_NUM=1;RefSeq=NM_002646.3;SIFT=deleterious;CANONICAL=YES
chr1:204438340	A	PIK3C2B	ENST00000367187	missense_variant	591/4905	197/1634	Q/H	caA/caT	rs17847778	STRAND=-1;SYMBOL=PIK3C2B;GMAF=A:0.0014;SYMBOL_SOURCE=HGNC;RefSeq=NM_002646.3;ALLELE_NUM=1;PolyPhen=benign;SIFT=deleterious;CANONICAL=YES
chr1:20501582	A	PLA2G2C	ENST00000429261	stop_gained	97/450	33/149	R/*	Cga/Tga	rs12139100	STRAND=-1;ALLELE_NUM=1;SYMBOL=PLA2G2C;GMAF=A:0.1850;SYMBOL_SOURCE=HGNC;CANONICAL=YES
chr1:205053150	G	TMEM81	ENST00000367167	missense_variant	299/768	100/255	F/S	tTt/tCt	rs16855059	STRAND=-1;SYMBOL=TMEM81;GMAF=G:0.0785;SYMBOL_SOURCE=HGNC;RefSeq=NM_203376.1;ALLELE_NUM=1;PolyPhen=possibly_damaging;SIFT=tolerated;CANONICAL=YES
chr1:205116811	C	DSTYK	ENST00000367162	missense_variant	2665/2790	889/929	W/G	Tgg/Ggg	-	STRAND=-1;SYMBOL=DSTYK;SYMBOL_SOURCE=HGNC;PolyPhen=probably_damaging;ALLELE_NUM=1;RefSeq=NM_015375.2;SIFT=deleterious;CANONICAL=YES
chr1:205210709	A	TMCC2	ENST00000358024	missense_variant	284/2130	95/709	R/Q	cGg/cAg	rs138497244	STRAND=1;SYMBOL=TMCC2;SYMBOL_SOURCE=HGNC;PolyPhen=probably_damaging;ALLELE_NUM=1;RefSeq=NM_014858.3;SIFT=tolerated;CANONICAL=YES
chr1:205210918	C	TMCC2	ENST00000358024	missense_variant	493/2130	165/709	A/P	Gcc/Ccc	rs201022917	STRAND=1;SYMBOL=TMCC2;SYMBOL_SOURCE=HGNC;PolyPhen=possibly_damaging;ALLELE_NUM=1;RefSeq=NM_014858.3;SIFT=deleterious;CANONICAL=YES
chr1:205389592	A	LEMD1	ENST00000367153	missense_variant	73/546	25/181	P/S	Cca/Tca	rs7531012	STRAND=-1;SYMBOL=LEMD1;GMAF=A:0.0271;SYMBOL_SOURCE=HGNC;RefSeq=NM_001199050.1;ALLELE_NUM=1;PolyPhen=possibly_damaging;SIFT=tolerated;CANONICAL=YES
chr1:205631176	C	SLC45A3	ENST00000367145	missense_variant	1037/1662	346/553	V/G	gTg/gGg	rs202143955	STRAND=-1;SYMBOL=SLC45A3;SYMBOL_SOURCE=HGNC;PolyPhen=probably_damaging;ALLELE_NUM=1;RefSeq=NM_033102.2;SIFT=deleterious;CANONICAL=YES
chr1:205632144	A	SLC45A3	ENST00000367145	missense_variant	775/1662	259/553	R/W	Cgg/Tgg	rs377389106	STRAND=-1;SYMBOL=SLC45A3;SYMBOL_SOURCE=HGNC;PolyPhen=benign;ALLELE_NUM=1;RefSeq=NM_033102.2;SIFT=deleterious;CANONICAL=YES
chr1:205810947	T	PM20D1	ENST00000367136	missense_variant	1036/1509	346/502	G/R	Ggg/Agg	rs11240573	STRAND=-1;SYMBOL=PM20D1;GMAF=T:0.1116;SYMBOL_SOURCE=HGNC;RefSeq=NM_152491.4;ALLELE_NUM=1;PolyPhen=probably_damaging;SIFT=deleterious;CANONICAL=YES
chr1:205811837	-	PM20D1	ENST00000367136	frameshift_variant,feature_truncation	870/1509	290/502	-	-	-	STRAND=-1;ALLELE_NUM=1;RefSeq=NM_152491.4;SYMBOL=PM20D1;SYMBOL_SOURCE=HGNC;CANONICAL=YES
chr1:205812912	G	PM20D1	ENST00000367136	missense_variant,splice_region_variant	710/1509	237/502	I/T	aTt/aCt	rs7518979	STRAND=-1;SYMBOL=PM20D1;GMAF=G:0.2663;SYMBOL_SOURCE=HGNC;RefSeq=NM_152491.4;ALLELE_NUM=1;PolyPhen=probably_damaging;SIFT=deleterious;CANONICAL=YES
chr1:205813330	T	PM20D1	ENST00000367136	missense_variant	592/1509	198/502	A/T	Gct/Act	rs147397862	STRAND=-1;SYMBOL=PM20D1;GMAF=T:0.0051;SYMBOL_SOURCE=HGNC;RefSeq=NM_152491.4;ALLELE_NUM=1;PolyPhen=probably_damaging;SIFT=deleterious;CANONICAL=YES
chr1:205814485	A	PM20D1	ENST00000367136	missense_variant	457/1509	153/502	R/W	Cgg/Tgg	rs1104899	STRAND=-1;SYMBOL=PM20D1;GMAF=A:0.2319;SYMBOL_SOURCE=HGNC;RefSeq=NM_152491.4;ALLELE_NUM=1;PolyPhen=possibly_damaging;SIFT=deleterious;CANONICAL=YES
chr1:205898470	C	SLC26A9	ENST00000367134	missense_variant	732/2664	244/887	I/M	atT/atG	rs139120548	STRAND=-1;SYMBOL=SLC26A9;SYMBOL_SOURCE=HGNC;PolyPhen=probably_damaging;ALLELE_NUM=1;RefSeq=NM_134325.2;SIFT=deleterious;CANONICAL=YES
chr1:205901026	T	SLC26A9	ENST00000367134	missense_variant	514/2664	172/887	V/M	Gtg/Atg	rs146704092	STRAND=-1;SYMBOL=SLC26A9;GMAF=T:0.0041;SYMBOL_SOURCE=HGNC;RefSeq=NM_134325.2;ALLELE_NUM=1;PolyPhen=benign;SIFT=deleterious;CANONICAL=YES
chr1:206224635	C	AVPR1B	ENST00000367126	missense_variant	195/1275	65/424	K/N	aaG/aaC	rs35369693,CM074716	STRAND=1;SYMBOL=AVPR1B;GMAF=C:0.0220;SYMBOL_SOURCE=HGNC;RefSeq=NM_000707.3;ALLELE_NUM=1;PolyPhen=probably_damaging;SIFT=deleterious;CANONICAL=YES
chr1:20645086	A	VWA5B1	ENST00000375079	missense_variant	713/3663	238/1220	V/E	gTg/gAg	rs35480773	STRAND=1;SYMBOL=VWA5B1;GMAF=A:0.0262;SYMBOL_SOURCE=HGNC;RefSeq=NM_001039500.2;ALLELE_NUM=1;PolyPhen=probably_damaging;SIFT=deleterious;CANONICAL=YES
chr1:206516261	T	SRGAP2	ENST00000295713	missense_variant	64/2958	22/985	R/W	Cgg/Tgg	rs201036189	STRAND=1;PolyPhen=probably_damaging;ALLELE_NUM=1;SYMBOL=SRGAP2;SIFT=deleterious;SYMBOL_SOURCE=HGNC;CANONICAL=YES
chr1:20654463	G	VWA5B1	ENST00000375079	missense_variant	1224/3663	408/1220	S/R	agC/agG	rs61739563	STRAND=1;SYMBOL=VWA5B1;GMAF=G:0.0009;SYMBOL_SOURCE=HGNC;RefSeq=NM_001039500.2;ALLELE_NUM=1;PolyPhen=benign;SIFT=deleterious;CANONICAL=YES
chr1:20656766	T	VWA5B1	ENST00000375079	stop_gained	1348/3663	450/1220	Q/*	Cag/Tag	rs61746771	STRAND=1;ALLELE_NUM=1;RefSeq=NM_001039500.2;SYMBOL=VWA5B1;GMAF=T:0.0064;SYMBOL_SOURCE=HGNC;CANONICAL=YES
chr1:20657421	G	VWA5B1	ENST00000375079	missense_variant	1517/3663	506/1220	S/C	tCt/tGt	rs12072406	STRAND=1;SYMBOL=VWA5B1;GMAF=G:0.0179;SYMBOL_SOURCE=HGNC;RefSeq=NM_001039500.2;ALLELE_NUM=1;PolyPhen=benign;SIFT=deleterious;CANONICAL=YES
chr1:206681383	T	RASSF5	ENST00000355294	missense_variant	448/1257	150/418	R/C	Cgc/Tgc	rs78394637	STRAND=1;SYMBOL=RASSF5;GMAF=T:0.0253;SYMBOL_SOURCE=HGNC;RefSeq=NM_182663.2;ALLELE_NUM=1;PolyPhen=benign;SIFT=deleterious;CANONICAL=YES
chr1:20669053	T	VWA5B1	ENST00000375079	missense_variant	2262/3663	754/1220	W/C	tgG/tgT	rs34038424	STRAND=1;SYMBOL=VWA5B1;GMAF=T:0.0174;SYMBOL_SOURCE=HGNC;RefSeq=NM_001039500.2;ALLELE_NUM=1;PolyPhen=possibly_damaging;SIFT=tolerated;CANONICAL=YES
chr1:20671961	A	VWA5B1	ENST00000375079	missense_variant	2639/3663	880/1220	R/H	cGc/cAc	rs11582960,COSM1338396	STRAND=1;SYMBOL=VWA5B1;GMAF=A:0.3177;SYMBOL_SOURCE=HGNC;RefSeq=NM_001039500.2;ALLELE_NUM=1;PolyPhen=probably_damaging;SIFT=deleterious;CANONICAL=YES
chr1:20680275	A	VWA5B1	ENST00000375079	missense_variant	3182/3663	1061/1220	A/D	gCc/gAc	rs61742171	STRAND=1;SYMBOL=VWA5B1;GMAF=A:0.0028;SYMBOL_SOURCE=HGNC;RefSeq=NM_001039500.2;ALLELE_NUM=1;PolyPhen=probably_damaging;SIFT=deleterious;CANONICAL=YES
chr1:207073701	T	IL24	ENST00000391929	missense_variant,splice_region_variant	305/624	102/207	S/L	tCg/tTg	rs142816743	STRAND=1;SYMBOL=IL24;GMAF=T:0.0005;SYMBOL_SOURCE=HGNC;PolyPhen=probably_damaging;ALLELE_NUM=1;SIFT=tolerated;CANONICAL=YES
chr1:207074905	C	IL24	ENST00000391929	missense_variant	373/624	125/207	Y/H	Tac/Cac	rs1150258	STRAND=1;SYMBOL=IL24;GMAF=C:0.3641;SYMBOL_SOURCE=HGNC;PolyPhen=probably_damaging;ALLELE_NUM=1;SIFT=deleterious;CANONICAL=YES
chr1:207107806	A	PIGR	ENST00000356495	missense_variant	1664/2295	555/764	T/I	aCt/aTt	rs7542760	STRAND=-1;SYMBOL=PIGR;GMAF=A:0.0569;SYMBOL_SOURCE=HGNC;RefSeq=NM_002644.3;ALLELE_NUM=1;PolyPhen=probably_damaging;SIFT=deleterious;CANONICAL=YES
chr1:207109116	T	PIGR	ENST00000356495	missense_variant	1093/2295	365/764	G/S	Ggc/Agc	rs2275531,COSM425158	STRAND=-1;SYMBOL=PIGR;GMAF=T:0.3499;SYMBOL_SOURCE=HGNC;RefSeq=NM_002644.3;ALLELE_NUM=1;PolyPhen=possibly_damaging;SIFT=tolerated;CANONICAL=YES
chr1:207133093	C	FCAMR	ENST00000324852	missense_variant	1504/1734	502/577	T/A	Acc/Gcc	rs151021758	STRAND=-1;SYMBOL=FCAMR;GMAF=C:0.0073;SYMBOL_SOURCE=HGNC;RefSeq=NM_001170631.1;ALLELE_NUM=1;PolyPhen=benign;SIFT=deleterious;CANONICAL=YES
chr1:207195352	C	C1orf116	ENST00000359470	missense_variant	1757/1806	586/601	N/S	aAt/aGt	rs34933739	STRAND=-1;SYMBOL=C1orf116;GMAF=C:0.0298;SYMBOL_SOURCE=HGNC;RefSeq=NM_023938.5;ALLELE_NUM=1;PolyPhen=benign;SIFT=deleterious;CANONICAL=YES
chr1:207195652	T	C1orf116	ENST00000359470	missense_variant	1457/1806	486/601	R/H	cGc/cAc	rs75834119	STRAND=-1;SYMBOL=C1orf116;GMAF=T:0.0262;SYMBOL_SOURCE=HGNC;RefSeq=NM_023938.5;ALLELE_NUM=1;PolyPhen=probably_damaging;SIFT=deleterious;CANONICAL=YES
chr1:207196211	G	C1orf116	ENST00000359470	missense_variant	898/1806	300/601	K/Q	Aag/Cag	-	STRAND=-1;SYMBOL=C1orf116;SYMBOL_SOURCE=HGNC;PolyPhen=probably_damaging;ALLELE_NUM=1;RefSeq=NM_023938.5;SIFT=deleterious;CANONICAL=YES
chr1:207245684	T	PFKFB2	ENST00000367080	missense_variant	1486/1518	496/505	R/C	Cgt/Tgt	rs141454250	STRAND=1;SYMBOL=PFKFB2;GMAF=T:0.0014;SYMBOL_SOURCE=HGNC;RefSeq=NM_006212.2;ALLELE_NUM=1;PolyPhen=benign;SIFT=deleterious;CANONICAL=YES
chr1:207265060	C	C4BPB	ENST00000243611	missense_variant	304/759	102/252	K/Q	Aaa/Caa	rs56258224	STRAND=1;SYMBOL=C4BPB;GMAF=C:0.0000;SYMBOL_SOURCE=HGNC;RefSeq=NM_000716.3;ALLELE_NUM=1;PolyPhen=possibly_damaging;SIFT=tolerated;CANONICAL=YES
chr1:207504467	C	CD55	ENST00000314754	missense_variant	679/1323	227/440	A/P	Gca/Cca	rs60822373,BGMUT_151,CM004830	STRAND=1;SYMBOL=CD55;GMAF=C:0.0083;SYMBOL_SOURCE=HGNC;RefSeq=NM_001114752.1;ALLELE_NUM=1;PolyPhen=possibly_damaging;SIFT=tolerated;CANONICAL=YES
chr1:207646462	A	CR2	ENST00000367057	missense_variant	1916/3279	639/1092	S/N	aGt/aAt	rs17615	STRAND=1;SYMBOL=CR2;GMAF=A:0.2686;SYMBOL_SOURCE=HGNC;RefSeq=NM_001006658.2;ALLELE_NUM=1;PolyPhen=possibly_damaging;SIFT=tolerated;CANONICAL=YES
chr1:207646923	A	CR2	ENST00000367057	missense_variant	2012/3279	671/1092	R/H	cGt/cAt	rs17616	STRAND=1;SYMBOL=CR2;GMAF=A:0.2677;SYMBOL_SOURCE=HGNC;RefSeq=NM_001006658.2;ALLELE_NUM=1;PolyPhen=possibly_damaging;SIFT=tolerated;CANONICAL=YES
chr1:207700134	A	CR1	ENST00000367049	missense_variant	923/7470	308/2489	R/H	cGt/cAt	rs367704854	STRAND=1;SYMBOL=CR1;SYMBOL_SOURCE=HGNC;PolyPhen=possibly_damaging;ALLELE_NUM=1;RefSeq=NM_000651.4;SIFT=tolerated;CANONICAL=YES
chr1:207753621	G	CR1	ENST00000367049	missense_variant	4973/7470	1658/2489	H/R	cAt/cGt	rs2274567,BGMUT_451	STRAND=1;SYMBOL=CR1;GMAF=G:0.2227;SYMBOL_SOURCE=HGNC;RefSeq=NM_000651.4;ALLELE_NUM=1;PolyPhen=probably_damaging;SIFT=tolerated;CANONICAL=YES
chr1:207760772	G	CR1	ENST00000367049	missense_variant	5572/7470	1858/2489	T/A	Acg/Gcg	rs61734514	STRAND=1;SYMBOL=CR1;GMAF=G:0.0092;SYMBOL_SOURCE=HGNC;RefSeq=NM_000651.4;ALLELE_NUM=1;PolyPhen=possibly_damaging;SIFT=tolerated;CANONICAL=YES
chr1:207760773	T	CR1	ENST00000367049	missense_variant	5573/7470	1858/2489	T/M	aCg/aTg	rs3737002,BGMUT_454	STRAND=1;SYMBOL=CR1;GMAF=T:0.2658;SYMBOL_SOURCE=HGNC;RefSeq=NM_000651.4;ALLELE_NUM=1;PolyPhen=probably_damaging;SIFT=tolerated;CANONICAL=YES
chr1:207785099	C	CR1	ENST00000367049	missense_variant	6373/7470	2125/2489	V/L	Gtg/Ctg	rs202148801	STRAND=1;SYMBOL=CR1;GMAF=T:0.0005;SYMBOL_SOURCE=HGNC;RefSeq=NM_000651.4;ALLELE_NUM=1;PolyPhen=probably_damaging;SIFT=tolerated;CANONICAL=YES
chr1:207785099	T	CR1	ENST00000367049	missense_variant	6373/7470	2125/2489	V/L	Gtg/Ttg	rs202148801	STRAND=1;SYMBOL=CR1;GMAF=T:0.0005;SYMBOL_SOURCE=HGNC;RefSeq=NM_000651.4;ALLELE_NUM=1;PolyPhen=probably_damaging;SIFT=tolerated;CANONICAL=YES
chr1:207793270	G	CR1	ENST00000367049	missense_variant	7112/7470	2371/2489	E/G	gAg/gGg	-	STRAND=1;SYMBOL=CR1;SYMBOL_SOURCE=HGNC;PolyPhen=benign;ALLELE_NUM=1;RefSeq=NM_000651.4;SIFT=deleterious;CANONICAL=YES
chr1:207850764	C	CR1L	ENST00000508064	missense_variant	128/1710	43/569	F/S	tTt/tCt	rs115303620	STRAND=1;SYMBOL=CR1L;GMAF=C:0.0037;SYMBOL_SOURCE=HGNC;RefSeq=NM_175710.1;ALLELE_NUM=1;PolyPhen=possibly_damaging;SIFT=tolerated;CANONICAL=YES
chr1:207851554	T	CR1L	ENST00000508064	missense_variant	289/1710	97/569	R/C	Cgt/Tgt	rs72468037	STRAND=1;SYMBOL=CR1L;GMAF=T:0.0188;SYMBOL_SOURCE=HGNC;RefSeq=NM_175710.1;ALLELE_NUM=1;PolyPhen=possibly_damaging;SIFT=tolerated;CANONICAL=YES
chr1:207857222	A	CR1L	ENST00000508064	missense_variant	383/1710	128/569	R/Q	cGa/cAa	rs41314532,COSM1338451,COSM1338452	STRAND=1;SYMBOL=CR1L;GMAF=A:0.0087;SYMBOL_SOURCE=HGNC;RefSeq=NM_175710.1;ALLELE_NUM=1;PolyPhen=possibly_damaging;SIFT=tolerated;CANONICAL=YES
chr1:207867770	G	CR1L	ENST00000508064	missense_variant	536/1710	179/569	Y/C	tAt/tGt	rs144446205	STRAND=1;SYMBOL=CR1L;GMAF=G:0.0046;SYMBOL_SOURCE=HGNC;RefSeq=NM_175710.1;ALLELE_NUM=1;PolyPhen=probably_damaging;SIFT=deleterious;CANONICAL=YES
chr1:207867854	A	CR1L	ENST00000508064	missense_variant	620/1710	207/569	C/Y	tGc/tAc	rs41303261	STRAND=1;SYMBOL=CR1L;GMAF=A:0.0188;SYMBOL_SOURCE=HGNC;RefSeq=NM_175710.1;ALLELE_NUM=1;PolyPhen=probably_damaging;SIFT=deleterious;CANONICAL=YES
chr1:207867889	A	CR1L	ENST00000508064	missense_variant	655/1710	219/569	G/S	Ggc/Agc	rs139674690	STRAND=1;SYMBOL=CR1L;GMAF=A:0.0037;SYMBOL_SOURCE=HGNC;RefSeq=NM_175710.1;ALLELE_NUM=1;PolyPhen=possibly_damaging;SIFT=tolerated;CANONICAL=YES
chr1:207867896	T	CR1L	ENST00000508064	missense_variant	662/1710	221/569	A/V	gCc/gTc	rs116829563	STRAND=1;SYMBOL=CR1L;GMAF=T:0.0184;SYMBOL_SOURCE=HGNC;RefSeq=NM_175710.1;ALLELE_NUM=1;PolyPhen=probably_damaging;SIFT=deleterious;CANONICAL=YES
chr1:207891012	T	CR1L	ENST00000508064	missense_variant	1618/1710	540/569	R/C	Cgc/Tgc	rs146341419	STRAND=1;SYMBOL=CR1L;GMAF=T:0.0041;SYMBOL_SOURCE=HGNC;RefSeq=NM_175710.1;ALLELE_NUM=1;PolyPhen=probably_damaging;SIFT=tolerated;CANONICAL=YES
chr1:208212224	T	PLXNA2	ENST00000367033	missense_variant	4606/5685	1536/1894	V/M	Gtg/Atg	rs34457681	STRAND=-1;SYMBOL=PLXNA2;GMAF=T:0.0184;SYMBOL_SOURCE=HGNC;RefSeq=NM_025179.3;ALLELE_NUM=1;PolyPhen=benign;SIFT=deleterious;CANONICAL=YES
chr1:208252715	C	PLXNA2	ENST00000367033	missense_variant	2476/5685	826/1894	C/G	Tgc/Ggc	rs202222167,COSM1287257	STRAND=-1;SYMBOL=PLXNA2;SYMBOL_SOURCE=HGNC;PolyPhen=benign;ALLELE_NUM=1;RefSeq=NM_025179.3;SIFT=deleterious;CANONICAL=YES
chr1:208272311	C	PLXNA2	ENST00000367033	missense_variant	1611/5685	537/1894	C/W	tgC/tgG	rs200814952	STRAND=-1;SYMBOL=PLXNA2;SYMBOL_SOURCE=HGNC;PolyPhen=probably_damaging;ALLELE_NUM=1;RefSeq=NM_025179.3;SIFT=deleterious;CANONICAL=YES
chr1:208272313	C	PLXNA2	ENST00000367033	missense_variant,splice_region_variant	1609/5685	537/1894	C/G	Tgc/Ggc	rs200698765	STRAND=-1;SYMBOL=PLXNA2;SYMBOL_SOURCE=HGNC;PolyPhen=probably_damaging;ALLELE_NUM=1;RefSeq=NM_025179.3;SIFT=deleterious;CANONICAL=YES
chr1:208390162	C	PLXNA2	ENST00000367033	missense_variant	1106/5685	369/1894	E/G	gAg/gGg	rs4844658	STRAND=-1;SYMBOL=PLXNA2;GMAF=C:0.1400;SYMBOL_SOURCE=HGNC;RefSeq=NM_025179.3;ALLELE_NUM=1;PolyPhen=benign;SIFT=deleterious;CANONICAL=YES
chr1:20879594	C	FAM43B	ENST00000332947	missense_variant	128/990	43/329	L/P	cTg/cCg	-	STRAND=1;SYMBOL=FAM43B;SYMBOL_SOURCE=HGNC;PolyPhen=probably_damaging;ALLELE_NUM=1;RefSeq=NM_207334.2;SIFT=deleterious;CANONICAL=YES
chr1:20971158	T	PINK1	ENST00000321556	missense_variant	952/1746	318/581	M/L	Atg/Ttg	rs139226733,CM053378	STRAND=1;SYMBOL=PINK1;SYMBOL_SOURCE=HGNC;PolyPhen=benign;ALLELE_NUM=1;RefSeq=NM_032409.2;SIFT=deleterious;CANONICAL=YES
chr1:20972108	A	PINK1	ENST00000321556	missense_variant	1015/1746	339/581	A/T	Gcc/Acc	rs55831733,CM044245	STRAND=1;SYMBOL=PINK1;GMAF=A:0.0009;SYMBOL_SOURCE=HGNC;RefSeq=NM_032409.2;ALLELE_NUM=1;PolyPhen=possibly_damaging;SIFT=tolerated;CANONICAL=YES
chr1:209791293	G	LAMB3	ENST00000391911	missense_variant	3010/3519	1004/1172	T/P	Acc/Ccc	rs201207044	STRAND=-1;SYMBOL=LAMB3;SYMBOL_SOURCE=HGNC;PolyPhen=benign;ALLELE_NUM=1;RefSeq=NM_001017402.1;SIFT=deleterious;CANONICAL=YES
chr1:209791929	T	LAMB3	ENST00000391911	missense_variant	2777/3519	926/1172	A/D	gCt/gAt	rs2076222	STRAND=-1;SYMBOL=LAMB3;GMAF=T:0.0794;SYMBOL_SOURCE=HGNC;RefSeq=NM_001017402.1;ALLELE_NUM=1;PolyPhen=possibly_damaging;SIFT=deleterious;CANONICAL=YES
chr1:209791945	T	LAMB3	ENST00000391911	missense_variant	2761/3519	921/1172	L/M	Ctg/Atg	-	STRAND=-1;SYMBOL=LAMB3;SYMBOL_SOURCE=HGNC;PolyPhen=probably_damaging;ALLELE_NUM=1;RefSeq=NM_001017402.1;SIFT=deleterious;CANONICAL=YES
chr1:209803226	T	LAMB3	ENST00000391911	missense_variant	988/3519	330/1172	A/T	Gct/Act	COSM903307	STRAND=-1;SYMBOL=LAMB3;SYMBOL_SOURCE=HGNC;PolyPhen=benign;ALLELE_NUM=1;RefSeq=NM_001017402.1;SIFT=deleterious;CANONICAL=YES
chr1:209849336	G	G0S2	ENST00000367029	missense_variant	307/312	103/103	S/A	Tcc/Gcc	-	STRAND=1;SYMBOL=G0S2;SYMBOL_SOURCE=HGNC;PolyPhen=probably_damaging;ALLELE_NUM=1;RefSeq=NM_015714.3;SIFT=deleterious;CANONICAL=YES
chr1:209964080	T	IRF6	ENST00000367021	missense_variant	820/1404	274/467	V/I	Gtc/Atc	rs2235371,CM052248	STRAND=-1;SYMBOL=IRF6;GMAF=T:0.1377;SYMBOL_SOURCE=HGNC;RefSeq=NM_006147.3;ALLELE_NUM=1;PolyPhen=possibly_damaging;SIFT=tolerated;CANONICAL=YES
chr1:210010524	A	DIEXF	ENST00000491415	missense_variant	1030/2271	344/756	D/N	Gac/Aac	rs41274840	STRAND=1;SYMBOL=DIEXF;GMAF=A:0.0133;SYMBOL_SOURCE=HGNC;RefSeq=NM_014388.6;ALLELE_NUM=1;PolyPhen=benign;SIFT=deleterious;CANONICAL=YES
chr1:210014239	C	DIEXF	ENST00000491415	missense_variant	1324/2271	442/756	F/L	Ttt/Ctt	-	STRAND=1;SYMBOL=DIEXF;SYMBOL_SOURCE=HGNC;PolyPhen=probably_damaging;ALLELE_NUM=1;RefSeq=NM_014388.6;SIFT=deleterious;CANONICAL=YES
chr1:210334115	A	SYT14	ENST00000422431	missense_variant	1588/1860	530/619	E/K	Gag/Aag	-	STRAND=1;SYMBOL=SYT14;SYMBOL_SOURCE=HGNC;PolyPhen=possibly_damaging;ALLELE_NUM=1;RefSeq=NM_001146261.2,NM_001146264.2;SIFT=deleterious;CANONICAL=YES
chr1:210577884	A	HHAT	ENST00000545154	missense_variant	548/1485	183/494	S/N	aGc/aAc	rs2294851,COSM146756	STRAND=1;SYMBOL=HHAT;GMAF=A:0.1547;SYMBOL_SOURCE=HGNC;RefSeq=NM_001170587.1;ALLELE_NUM=1;PolyPhen=probably_damaging;SIFT=deleterious;CANONICAL=YES
chr1:210577901	C	HHAT	ENST00000545154	missense_variant	565/1485	189/494	C/R	Tgc/Cgc	rs34228541	STRAND=1;SYMBOL=HHAT;GMAF=C:0.0923;SYMBOL_SOURCE=HGNC;RefSeq=NM_001170587.1;ALLELE_NUM=1;PolyPhen=probably_damaging;SIFT=deleterious;CANONICAL=YES
chr1:210637857	A	HHAT	ENST00000545154	missense_variant	868/1485	290/494	A/T	Gcg/Acg	-	STRAND=1;SYMBOL=HHAT;SYMBOL_SOURCE=HGNC;PolyPhen=possibly_damaging;ALLELE_NUM=1;RefSeq=NM_001170587.1;SIFT=deleterious;CANONICAL=YES
chr1:210637858	T	HHAT	ENST00000545154	missense_variant	869/1485	290/494	A/V	gCg/gTg	rs192286679	STRAND=1;SYMBOL=HHAT;GMAF=T:0.0005;SYMBOL_SOURCE=HGNC;RefSeq=NM_001170587.1;ALLELE_NUM=1;PolyPhen=probably_damaging;SIFT=deleterious;CANONICAL=YES
chr1:210637989	A	HHAT	ENST00000545154	missense_variant	1000/1485	334/494	G/R	Ggg/Agg	rs61744143	STRAND=1;SYMBOL=HHAT;GMAF=A:0.0110;SYMBOL_SOURCE=HGNC;RefSeq=NM_001170587.1;ALLELE_NUM=1;PolyPhen=probably_damaging;SIFT=deleterious;CANONICAL=YES
chr1:210761310	T	HHAT	ENST00000545154	missense_variant	1115/1485	372/494	T/I	aCa/aTa	rs149597734	STRAND=1;SYMBOL=HHAT;GMAF=T:0.0041;SYMBOL_SOURCE=HGNC;RefSeq=NM_001170587.1;ALLELE_NUM=1;PolyPhen=possibly_damaging;SIFT=deleterious;CANONICAL=YES
chr1:210847696	T	HHAT	ENST00000545154	missense_variant	1460/1485	487/494	W/L	tGg/tTg	rs145943928	STRAND=1;SYMBOL=HHAT;GMAF=T:0.0087;SYMBOL_SOURCE=HGNC;RefSeq=NM_001170587.1;ALLELE_NUM=1;PolyPhen=probably_damaging;SIFT=deleterious;CANONICAL=YES
chr1:21155679	G	EIF4G3	ENST00000602326	missense_variant	3998/4776	1333/1591	M/T	aTg/aCg	rs111817671	STRAND=-1;SYMBOL=EIF4G3;GMAF=G:0.0096;SYMBOL_SOURCE=HGNC;RefSeq=NM_001198802.1;ALLELE_NUM=1;PolyPhen=benign;SIFT=deleterious;CANONICAL=YES
chr1:211652382	A	RD3	ENST00000367002	missense_variant	584/588	195/195	D/V	gAc/gTc	rs143207434,COSM215509	STRAND=-1;SYMBOL=RD3;GMAF=A:0.0055;SYMBOL_SOURCE=HGNC;RefSeq=NM_001164688.1,NM_183059.2;ALLELE_NUM=1;PolyPhen=possibly_damaging;SIFT=deleterious;CANONICAL=YES
chr1:211654619	A	RD3	ENST00000367002	missense_variant	139/588	47/195	R/C	Cgc/Tgc	rs34049451	STRAND=-1;SYMBOL=RD3;GMAF=A:0.0064;SYMBOL_SOURCE=HGNC;RefSeq=NM_001164688.1,NM_183059.2;ALLELE_NUM=1;PolyPhen=probably_damaging;SIFT=deleterious;CANONICAL=YES
chr1:211923387-211923388	TC	LPGAT1	ENST00000366997	frameshift_variant,feature_elongation	966-967/1113	322-323/370	-	-	-	STRAND=-1;ALLELE_NUM=1;RefSeq=NM_014873.2;SYMBOL=LPGAT1;SYMBOL_SOURCE=HGNC;CANONICAL=YES
chr1:212156041	G	INTS7	ENST00000366994	missense_variant	1109/2889	370/962	I/T	aTa/aCa	rs146700490	STRAND=-1;SYMBOL=INTS7;GMAF=G:0.0023;SYMBOL_SOURCE=HGNC;RefSeq=NM_001199811.1,NM_015434.3,NM_001199812.1;ALLELE_NUM=1;PolyPhen=probably_damaging;SIFT=deleterious;CANONICAL=YES
chr1:21226259	T	EIF4G3	ENST00000602326	missense_variant	1780/4776	594/1591	E/K	Gaa/Aaa	-	STRAND=-1;SYMBOL=EIF4G3;SYMBOL_SOURCE=HGNC;PolyPhen=benign;ALLELE_NUM=1;RefSeq=NM_001198802.1;SIFT=deleterious;CANONICAL=YES
chr1:212792704	T	ATF3	ENST00000341491	missense_variant	353/546	118/181	S/L	tCg/tTg	-	STRAND=1;SYMBOL=ATF3;SYMBOL_SOURCE=HGNC;PolyPhen=probably_damaging;ALLELE_NUM=1;RefSeq=NM_001040619.2,NM_001674.3,NM_001206488.2;SIFT=deleterious;CANONICAL=YES
chr1:212792836	G	ATF3	ENST00000341491	missense_variant	485/546	162/181	T/S	aCt/aGt	-	STRAND=1;SYMBOL=ATF3;SYMBOL_SOURCE=HGNC;PolyPhen=probably_damaging;ALLELE_NUM=1;RefSeq=NM_001040619.2,NM_001674.3,NM_001206488.2;SIFT=deleterious;CANONICAL=YES
chr1:212798251	T	FAM71A	ENST00000294829	missense_variant	32/1785	11/594	T/M	aCg/aTg	rs139614117	STRAND=1;SYMBOL=FAM71A;GMAF=T:0.0197;SYMBOL_SOURCE=HGNC;RefSeq=NM_153606.3;ALLELE_NUM=1;PolyPhen=possibly_damaging;SIFT=deleterious;CANONICAL=YES
chr1:212798638	A	FAM71A	ENST00000294829	missense_variant	419/1785	140/594	R/H	cGc/cAc	rs114885818	STRAND=1;SYMBOL=FAM71A;GMAF=A:0.0009;SYMBOL_SOURCE=HGNC;RefSeq=NM_153606.3;ALLELE_NUM=1;PolyPhen=probably_damaging;SIFT=deleterious;CANONICAL=YES
chr1:212799139	G	FAM71A	ENST00000294829	missense_variant	920/1785	307/594	Q/R	cAg/cGg	rs146657378	STRAND=1;SYMBOL=FAM71A;GMAF=G:0.0087;SYMBOL_SOURCE=HGNC;RefSeq=NM_153606.3;ALLELE_NUM=1;PolyPhen=benign;SIFT=deleterious;CANONICAL=YES
chr1:21296021	T	EIF4G3	ENST00000602326	missense_variant	513/4776	171/1591	S/R	agC/agA	-	STRAND=-1;SYMBOL=EIF4G3;SYMBOL_SOURCE=HGNC;PolyPhen=probably_damaging;ALLELE_NUM=1;RefSeq=NM_001198802.1;SIFT=tolerated;CANONICAL=YES
chr1:212969906	A	TATDN3	ENST00000532324	missense_variant	147/846	49/281	F/L	ttT/ttA	rs115150941	STRAND=1;SYMBOL=TATDN3;GMAF=A:0.0041;SYMBOL_SOURCE=HGNC;PolyPhen=possibly_damaging;ALLELE_NUM=1;SIFT=deleterious;CANONICAL=YES
chr1:213125092	C	VASH2	ENST00000366965	missense_variant	208/936	70/311	V/L	Gtg/Ctg	-	STRAND=1;SYMBOL=VASH2;SYMBOL_SOURCE=HGNC;PolyPhen=probably_damaging;ALLELE_NUM=1;RefSeq=NM_024749.3;SIFT=deleterious;CANONICAL=YES
chr1:213414090	T	RPS6KC1	ENST00000366960	missense_variant	1271/3201	424/1066	P/L	cCt/cTt	rs56183862	STRAND=1;SYMBOL=RPS6KC1;GMAF=T:0.0023;SYMBOL_SOURCE=HGNC;RefSeq=NM_012424.3,NM_001287221.1;ALLELE_NUM=1;PolyPhen=benign;SIFT=deleterious;CANONICAL=YES
chr1:214185014	-	PROX1	ENST00000366958	frameshift_variant,feature_truncation	1984/2214	662/737	-	-	-	STRAND=1;ALLELE_NUM=1;RefSeq=NM_001270616.1;SYMBOL=PROX1;SYMBOL_SOURCE=HGNC;CANONICAL=YES
chr1:214557774	C	PTPN14	ENST00000366956	missense_variant	1424/3564	475/1187	H/R	cAt/cGt	rs143386940	STRAND=-1;SYMBOL=PTPN14;SYMBOL_SOURCE=HGNC;PolyPhen=possibly_damaging;ALLELE_NUM=1;RefSeq=NM_005401.4;SIFT=tolerated;CANONICAL=YES
chr1:214576241	C	PTPN14	ENST00000366956	missense_variant	566/3564	189/1187	E/G	gAa/gGa	rs55801232	STRAND=-1;SYMBOL=PTPN14;GMAF=C:0.0138;SYMBOL_SOURCE=HGNC;RefSeq=NM_005401.4;ALLELE_NUM=1;PolyPhen=possibly_damaging;SIFT=tolerated;CANONICAL=YES
chr1:214787238	-	CENPF	ENST00000366955	frameshift_variant,feature_truncation	141/9345	47/3114	-	-	-	STRAND=1;ALLELE_NUM=1;RefSeq=NM_016343.3;SYMBOL=CENPF;SYMBOL_SOURCE=HGNC;CANONICAL=YES
chr1:214794059	A	CENPF	ENST00000366955	missense_variant	635/9345	212/3114	A/D	gCt/gAt	rs141892982	STRAND=1;SYMBOL=CENPF;SYMBOL_SOURCE=HGNC;PolyPhen=possibly_damaging;ALLELE_NUM=1;RefSeq=NM_016343.3;SIFT=deleterious;CANONICAL=YES
chr1:214813630	A	CENPF	ENST00000366955	missense_variant	1949/9345	650/3114	C/Y	tGt/tAt	-	STRAND=1;SYMBOL=CENPF;SYMBOL_SOURCE=HGNC;PolyPhen=possibly_damaging;ALLELE_NUM=1;RefSeq=NM_016343.3;SIFT=deleterious;CANONICAL=YES
chr1:214814733	G	CENPF	ENST00000366955	missense_variant	3052/9345	1018/3114	Y/D	Tac/Gac	rs3795519	STRAND=1;SYMBOL=CENPF;GMAF=G:0.1042;SYMBOL_SOURCE=HGNC;RefSeq=NM_016343.3;ALLELE_NUM=1;PolyPhen=possibly_damaging;SIFT=tolerated;CANONICAL=YES
chr1:214815946	T	CENPF	ENST00000366955	missense_variant	4265/9345	1422/3114	H/L	cAt/cTt	-	STRAND=1;SYMBOL=CENPF;SYMBOL_SOURCE=HGNC;PolyPhen=benign;ALLELE_NUM=1;RefSeq=NM_016343.3;SIFT=deleterious;CANONICAL=YES
chr1:214819026	C	CENPF	ENST00000366955	missense_variant	6113/9345	2038/3114	Q/P	cAg/cCg	rs142561288	STRAND=1;SYMBOL=CENPF;GMAF=C:0.0023;SYMBOL_SOURCE=HGNC;RefSeq=NM_016343.3;ALLELE_NUM=1;PolyPhen=possibly_damaging;SIFT=deleterious;CANONICAL=YES
chr1:214819346	T	CENPF	ENST00000366955	missense_variant	6433/9345	2145/3114	R/C	Cgc/Tgc	rs114218080	STRAND=1;SYMBOL=CENPF;GMAF=T:0.0037;SYMBOL_SOURCE=HGNC;RefSeq=NM_016343.3;ALLELE_NUM=1;PolyPhen=possibly_damaging;SIFT=deleterious;CANONICAL=YES
chr1:215752406	T	KCTD3	ENST00000259154	missense_variant	461/2448	154/815	S/F	tCt/tTt	-	STRAND=1;SYMBOL=KCTD3;SYMBOL_SOURCE=HGNC;PolyPhen=benign;ALLELE_NUM=1;RefSeq=NM_016121.3;SIFT=deleterious;CANONICAL=YES
chr1:215793827	G	KCTD3	ENST00000259154	missense_variant	2315/2448	772/815	Y/C	tAt/tGt	-	STRAND=1;SYMBOL=KCTD3;SYMBOL_SOURCE=HGNC;PolyPhen=benign;ALLELE_NUM=1;RefSeq=NM_016121.3;SIFT=deleterious;CANONICAL=YES
chr1:215802247	T	USH2A	ENST00000307340	missense_variant	15428/15609	5143/5202	R/H	cGc/cAc	rs111033435,COSM255704	STRAND=-1;SYMBOL=USH2A;CLIN_SIG=non-pathogenic;GMAF=T:0.0119;SYMBOL_SOURCE=HGNC;ALLELE_NUM=1;PolyPhen=benign;RefSeq=NM_206933.2;SIFT=deleterious;CANONICAL=YES
chr1:215820902	A	USH2A	ENST00000307340	missense_variant	14753/15609	4918/5202	T/M	aCg/aTg	rs56136489	STRAND=-1;SYMBOL=USH2A;GMAF=A:0.0018;SYMBOL_SOURCE=HGNC;RefSeq=NM_206933.2;ALLELE_NUM=1;PolyPhen=benign;SIFT=deleterious;CANONICAL=YES
chr1:215847657-215847658	-	USH2A	ENST00000307340	frameshift_variant,feature_truncation	13595-13596/15609	4532/5202	-	-	-	STRAND=-1;ALLELE_NUM=1;RefSeq=NM_206933.2;SYMBOL=USH2A;SYMBOL_SOURCE=HGNC;CANONICAL=YES
chr1:215901486-215901487	C	USH2A	ENST00000307340	frameshift_variant,feature_elongation	11951-11952/15609	3984/5202	-	-	-	STRAND=-1;ALLELE_NUM=1;RefSeq=NM_206933.2;SYMBOL=USH2A;SYMBOL_SOURCE=HGNC;CANONICAL=YES
chr1:215914751	T	USH2A	ENST00000307340	missense_variant	11677/15609	3893/5202	P/T	Cca/Aca	rs41303285	STRAND=-1;SYMBOL=USH2A;CLIN_SIG=non-pathogenic;GMAF=T:0.0078;SYMBOL_SOURCE=HGNC;ALLELE_NUM=1;PolyPhen=probably_damaging;RefSeq=NM_206933.2;SIFT=deleterious;CANONICAL=YES
chr1:215960153	C	USH2A	ENST00000307340	missense_variant	10246/15609	3416/5202	C/G	Tgt/Ggt	COSM130095	STRAND=-1;SYMBOL=USH2A;SYMBOL_SOURCE=HGNC;PolyPhen=probably_damaging;ALLELE_NUM=1;RefSeq=NM_206933.2;SIFT=deleterious;CANONICAL=YES
chr1:215990479	T	USH2A	ENST00000307340	missense_variant	9430/15609	3144/5202	D/N	Gat/Aat	rs11120645	STRAND=-1;SYMBOL=USH2A;CLIN_SIG=non-pathogenic;GMAF=T:0.0257;SYMBOL_SOURCE=HGNC;ALLELE_NUM=1;PolyPhen=benign;RefSeq=NM_206933.2;SIFT=deleterious;CANONICAL=YES
chr1:216011408	C	USH2A	ENST00000307340	missense_variant	9296/15609	3099/5202	N/S	aAt/aGt	rs41277194	STRAND=-1;SYMBOL=USH2A;CLIN_SIG=non-pathogenic;GMAF=C:0.0363;SYMBOL_SOURCE=HGNC;ALLELE_NUM=1;PolyPhen=benign;RefSeq=NM_206933.2;SIFT=deleterious;CANONICAL=YES
chr1:216011434-216011435	T	USH2A	ENST00000307340	frameshift_variant,feature_elongation	9269-9270/15609	3090/5202	-	-	-	STRAND=-1;ALLELE_NUM=1;RefSeq=NM_206933.2;SYMBOL=USH2A;SYMBOL_SOURCE=HGNC;CANONICAL=YES
chr1:216040396	C	USH2A	ENST00000307340	missense_variant	8798/15609	2933/5202	A/G	gCg/gGg	-	STRAND=-1;SYMBOL=USH2A;SYMBOL_SOURCE=HGNC;PolyPhen=benign;ALLELE_NUM=1;RefSeq=NM_206933.2;SIFT=deleterious;CANONICAL=YES
chr1:2160474	C	SKI	ENST00000378536	missense_variant	269/2187	90/728	F/S	tTc/tCc	-	STRAND=1;SYMBOL=SKI;SYMBOL_SOURCE=HGNC;PolyPhen=possibly_damaging;ALLELE_NUM=1;RefSeq=NM_003036.3;SIFT=deleterious;CANONICAL=YES
chr1:216166454	G	USH2A	ENST00000307340	missense_variant	6713/15609	2238/5202	E/A	gAg/gCg	rs41277212	STRAND=-1;SYMBOL=USH2A;CLIN_SIG=non-pathogenic;GMAF=G:0.0096;SYMBOL_SOURCE=HGNC;ALLELE_NUM=1;PolyPhen=probably_damaging;RefSeq=NM_206933.2;SIFT=deleterious;CANONICAL=YES
chr1:216172380	C	USH2A	ENST00000307340	missense_variant	6506/15609	2169/5202	I/R	aTa/aGa	rs10864219	STRAND=-1;SYMBOL=USH2A;CLIN_SIG=non-pathogenic;GMAF=A:0.4068;SYMBOL_SOURCE=HGNC;ALLELE_NUM=1;PolyPhen=benign;RefSeq=NM_206933.2;SIFT=deleterious;CANONICAL=YES
chr1:216369977	C	USH2A	ENST00000307340	missense_variant	4169/15609	1390/5202	T/R	aCa/aGa	rs370430107	STRAND=-1;SYMBOL=USH2A;SYMBOL_SOURCE=HGNC;PolyPhen=possibly_damaging;ALLELE_NUM=1;RefSeq=NM_206933.2;SIFT=deleterious;CANONICAL=YES
chr1:216380740	C	USH2A	ENST00000307340	missense_variant	3191/15609	1064/5202	V/G	gTt/gGt	-	STRAND=-1;SYMBOL=USH2A;SYMBOL_SOURCE=HGNC;PolyPhen=possibly_damaging;ALLELE_NUM=1;RefSeq=NM_206933.2;SIFT=deleterious;CANONICAL=YES
chr1:216424275	G	USH2A	ENST00000307340	missense_variant	2137/15609	713/5202	G/R	Ggc/Cgc	rs696723,CM001809	STRAND=-1;SYMBOL=USH2A;CLIN_SIG=non-pathogenic;GMAF=G:0.0436;SYMBOL_SOURCE=HGNC;ALLELE_NUM=1;PolyPhen=probably_damaging;RefSeq=NM_206933.2;SIFT=deleterious;CANONICAL=YES
chr1:216496932	G	USH2A	ENST00000307340	missense_variant	1434/15609	478/5202	E/D	gaG/gaC	rs35730265,CM044733	STRAND=-1;SYMBOL=USH2A;CLIN_SIG=non-pathogenic;GMAF=G:0.0073;SYMBOL_SOURCE=HGNC;ALLELE_NUM=1;PolyPhen=possibly_damaging;RefSeq=NM_206933.2;SIFT=tolerated;CANONICAL=YES
chr1:217856622	G	SPATA17	ENST00000366933	missense_variant	314/1086	105/361	Y/C	tAt/tGt	rs12035909	STRAND=1;SYMBOL=SPATA17;GMAF=G:0.0220;SYMBOL_SOURCE=HGNC;RefSeq=NM_138796.2;ALLELE_NUM=1;PolyPhen=probably_damaging;SIFT=deleterious;CANONICAL=YES
chr1:21795288	T	NBPF3	ENST00000318249	missense_variant	241/1902	81/633	R/C	Cgc/Tgc	-	STRAND=1;SYMBOL=NBPF3;SYMBOL_SOURCE=HGNC;PolyPhen=benign;ALLELE_NUM=1;RefSeq=NM_032264.4;SIFT=deleterious;CANONICAL=YES
chr1:21795303	A	NBPF3	ENST00000318249	missense_variant	256/1902	86/633	E/K	Gag/Aag	rs6691547	STRAND=1;SYMBOL=NBPF3;GMAF=A:0.0207;SYMBOL_SOURCE=HGNC;RefSeq=NM_032264.4;ALLELE_NUM=1;PolyPhen=possibly_damaging;SIFT=tolerated;CANONICAL=YES
chr1:21795388	G	NBPF3	ENST00000318249	missense_variant,splice_region_variant	341/1902	114/633	Y/C	tAc/tGc	rs1827293,COSM425331	STRAND=1;SYMBOL=NBPF3;GMAF=G:0.4573;SYMBOL_SOURCE=HGNC;RefSeq=NM_032264.4;ALLELE_NUM=1;PolyPhen=probably_damaging;SIFT=deleterious;CANONICAL=YES
chr1:21798244	C	NBPF3	ENST00000318249	missense_variant	629/1902	210/633	L/P	cTg/cCg	-	STRAND=1;SYMBOL=NBPF3;SYMBOL_SOURCE=HGNC;PolyPhen=benign;ALLELE_NUM=1;RefSeq=NM_032264.4;SIFT=deleterious;CANONICAL=YES
chr1:21807459	A	NBPF3	ENST00000318249	missense_variant	1418/1902	473/633	G/D	gGc/gAc	rs149733285	STRAND=1;SYMBOL=NBPF3;SYMBOL_SOURCE=HGNC;PolyPhen=probably_damaging;ALLELE_NUM=1;RefSeq=NM_032264.4;SIFT=tolerated;CANONICAL=YES
chr1:21809667	G	NBPF3	ENST00000318249	missense_variant	1690/1902	564/633	P/A	Cct/Gct	rs139757131	STRAND=1;SYMBOL=NBPF3;SYMBOL_SOURCE=HGNC;PolyPhen=benign;ALLELE_NUM=1;RefSeq=NM_032264.4;SIFT=deleterious;CANONICAL=YES
chr1:21809850	C	NBPF3	ENST00000318249	missense_variant	1873/1902	625/633	F/L	Ttc/Ctc	rs199951062	STRAND=1;SYMBOL=NBPF3;GMAF=C:0.1809;SYMBOL_SOURCE=HGNC;RefSeq=NM_032264.4;ALLELE_NUM=1;PolyPhen=possibly_damaging;SIFT=deleterious;CANONICAL=YES
chr1:218458681	T	RRP15	ENST00000366932	missense_variant	23/849	8/282	S/L	tCa/tTa	-	STRAND=1;SYMBOL=RRP15;SYMBOL_SOURCE=HGNC;PolyPhen=possibly_damaging;ALLELE_NUM=1;RefSeq=NM_016052.3;SIFT=deleterious;CANONICAL=YES
chr1:218475786	T	RRP15	ENST00000366932	missense_variant	290/849	97/282	A/V	gCt/gTt	rs114254531	STRAND=1;SYMBOL=RRP15;GMAF=T:0.0037;SYMBOL_SOURCE=HGNC;RefSeq=NM_016052.3;ALLELE_NUM=1;PolyPhen=possibly_damaging;SIFT=deleterious;CANONICAL=YES
chr1:218478411	C	RRP15	ENST00000366932	missense_variant	447/849	149/282	K/N	aaG/aaC	rs11118075	STRAND=1;SYMBOL=RRP15;GMAF=C:0.0381;SYMBOL_SOURCE=HGNC;RefSeq=NM_016052.3;ALLELE_NUM=1;PolyPhen=probably_damaging;SIFT=deleterious;CANONICAL=YES
chr1:218504400	-	RRP15	ENST00000366932	frameshift_variant,feature_truncation	816/849	272/282	-	-	TMP_ESP_1_218504400_218504400	STRAND=1;ALLELE_NUM=1;RefSeq=NM_016052.3;SYMBOL=RRP15;SYMBOL_SOURCE=HGNC;CANONICAL=YES
chr1:218683528	G	C1orf143	ENST00000443836	missense_variant,splice_region_variant	91/312	31/103	M/V	Atg/Gtg	rs7532546	STRAND=1;SYMBOL=C1orf143;GMAF=G:0.2094;SYMBOL_SOURCE=HGNC;PolyPhen=benign;ALLELE_NUM=1;SIFT=deleterious;CANONICAL=YES
chr1:21904001	C	ALPL	ENST00000374840	missense_variant	1435/1575	479/524	Y/H	Tac/Cac	-	STRAND=1;SYMBOL=ALPL;SYMBOL_SOURCE=HGNC;PolyPhen=probably_damaging;ALLELE_NUM=1;RefSeq=NM_000478.4;SIFT=deleterious;CANONICAL=YES
chr1:21924946	C	RAP1GAP	ENST00000290101	missense_variant	2018/2184	673/727	Y/C	tAt/tGt	rs147394161,COSM33590	STRAND=-1;SYMBOL=RAP1GAP;GMAF=C:0.0046;SYMBOL_SOURCE=HGNC;RefSeq=NM_001145658.1;ALLELE_NUM=1;PolyPhen=probably_damaging;SIFT=deleterious;CANONICAL=YES
chr1:219384891	A	LYPLAL1	ENST00000366928	missense_variant	535/714	179/237	D/N	Gat/Aat	COSM344972	STRAND=1;SYMBOL=LYPLAL1;SYMBOL_SOURCE=HGNC;PolyPhen=probably_damaging;ALLELE_NUM=1;RefSeq=NM_138794.3;SIFT=deleterious;CANONICAL=YES
chr1:219384945	G	LYPLAL1	ENST00000366928	missense_variant	589/714	197/237	L/V	Cta/Gta	rs34201999	STRAND=1;SYMBOL=LYPLAL1;GMAF=G:0.0156;SYMBOL_SOURCE=HGNC;RefSeq=NM_138794.3;ALLELE_NUM=1;PolyPhen=possibly_damaging;SIFT=deleterious;CANONICAL=YES
chr1:220151950	T	EPRS	ENST00000366923	missense_variant	4021/4539	1341/1512	V/I	Gtt/Att	-	STRAND=-1;SYMBOL=EPRS;SYMBOL_SOURCE=HGNC;PolyPhen=benign;ALLELE_NUM=1;RefSeq=NM_004446.2;SIFT=deleterious;CANONICAL=YES
chr1:220162029	T	EPRS	ENST00000366923	missense_variant	2678/4539	893/1512	P/H	cCt/cAt	rs5030751	STRAND=-1;SYMBOL=EPRS;GMAF=T:0.0312;SYMBOL_SOURCE=HGNC;RefSeq=NM_004446.2;ALLELE_NUM=1;PolyPhen=benign;SIFT=deleterious;CANONICAL=YES
chr1:220170406	-	EPRS	ENST00000366923	frameshift_variant,feature_truncation	2460/4539	820/1512	-	-	-	STRAND=-1;ALLELE_NUM=1;RefSeq=NM_004446.2;SYMBOL=EPRS;SYMBOL_SOURCE=HGNC;CANONICAL=YES
chr1:220191804	A	EPRS	ENST00000366923	missense_variant	1481/4539	494/1512	A/V	gCg/gTg	rs143252385	STRAND=-1;SYMBOL=EPRS;GMAF=A:0.0014;SYMBOL_SOURCE=HGNC;RefSeq=NM_004446.2;ALLELE_NUM=1;PolyPhen=probably_damaging;SIFT=deleterious;CANONICAL=YES
chr1:220193423	C	EPRS	ENST00000366923	missense_variant	1256/4539	419/1512	Y/C	tAt/tGt	rs114015346	STRAND=-1;SYMBOL=EPRS;GMAF=C:0.0060;SYMBOL_SOURCE=HGNC;RefSeq=NM_004446.2;ALLELE_NUM=1;PolyPhen=possibly_damaging;SIFT=deleterious;CANONICAL=YES
chr1:220240666	G	BPNT1	ENST00000469520	missense_variant	452/927	151/308	N/T	aAc/aCc	-	STRAND=-1;PolyPhen=possibly_damaging;ALLELE_NUM=1;SYMBOL=BPNT1;SIFT=deleterious;SYMBOL_SOURCE=HGNC;CANONICAL=YES
chr1:220240673	A	BPNT1	ENST00000469520	missense_variant	445/927	149/308	V/F	Gtt/Ttt	-	STRAND=-1;PolyPhen=probably_damaging;ALLELE_NUM=1;SYMBOL=BPNT1;SIFT=deleterious;SYMBOL_SOURCE=HGNC;CANONICAL=YES
chr1:220287740	G	IARS2	ENST00000302637	missense_variant	1564/3039	522/1012	I/V	Ata/Gta	rs11800305	STRAND=1;SYMBOL=IARS2;GMAF=G:0.0064;SYMBOL_SOURCE=HGNC;RefSeq=NM_018060.3;ALLELE_NUM=1;PolyPhen=possibly_damaging;SIFT=deleterious;CANONICAL=YES
chr1:220324983	T	RAB3GAP2	ENST00000358951	missense_variant	3991/4182	1331/1393	L/I	Ctt/Att	rs149842844	STRAND=-1;SYMBOL=RAB3GAP2;GMAF=T:0.0005;SYMBOL_SOURCE=HGNC;RefSeq=NM_012414.3;ALLELE_NUM=1;PolyPhen=possibly_damaging;SIFT=tolerated;CANONICAL=YES
chr1:220331205	G	RAB3GAP2	ENST00000358951	missense_variant	3275/4182	1092/1393	S/T	aGt/aCt	rs2289189	STRAND=-1;SYMBOL=RAB3GAP2;GMAF=G:0.0592;SYMBOL_SOURCE=HGNC;RefSeq=NM_012414.3;ALLELE_NUM=1;PolyPhen=possibly_damaging;SIFT=tolerated;CANONICAL=YES
chr1:220366594	A	RAB3GAP2	ENST00000358951	missense_variant	1258/4182	420/1393	R/C	Cgc/Tgc	rs188522997	STRAND=-1;SYMBOL=RAB3GAP2;GMAF=A:0.0014;SYMBOL_SOURCE=HGNC;RefSeq=NM_012414.3;ALLELE_NUM=1;PolyPhen=probably_damaging;SIFT=deleterious;CANONICAL=YES
chr1:22050517	G	USP48	ENST00000308271	missense_variant	1522/3108	508/1035	D/H	Gat/Cat	-	STRAND=-1;SYMBOL=USP48;SYMBOL_SOURCE=HGNC;PolyPhen=probably_damaging;ALLELE_NUM=1;RefSeq=NM_032236.5;SIFT=deleterious;CANONICAL=YES
chr1:220936372	A	SYMBOL_MARC2	ENST00000366913	missense_variant	730/1008	244/335	G/S	Ggc/Agc	rs3795535	STRAND=1;SYMBOL=MARC2;GMAF=A:0.0340;SYMBOL_SOURCE=HGNC;RefSeq=NM_017898.3;ALLELE_NUM=1;PolyPhen=probably_damaging;SIFT=deleterious;CANONICAL=YES
chr1:220955239	G	SYMBOL_MARC2	ENST00000366913	missense_variant	1004/1008	335/335	V/G	gTg/gGg	-	STRAND=1;SYMBOL=MARC2;SYMBOL_SOURCE=HGNC;PolyPhen=probably_damaging;ALLELE_NUM=1;RefSeq=NM_017898.3;SIFT=deleterious;CANONICAL=YES
chr1:221057646	T	HLX	ENST00000366903	missense_variant	1067/1467	356/488	P/L	cCg/cTg	rs2738755	STRAND=1;SYMBOL=HLX;GMAF=T:0.2897;SYMBOL_SOURCE=HGNC;RefSeq=NM_021958.3;ALLELE_NUM=1;PolyPhen=benign;SIFT=deleterious;CANONICAL=YES
chr1:221058030	T	HLX	ENST00000366903	missense_variant	1451/1467	484/488	A/V	gCg/gTg	-	STRAND=1;SYMBOL=HLX;SYMBOL_SOURCE=HGNC;PolyPhen=benign;ALLELE_NUM=1;RefSeq=NM_021958.3;SIFT=deleterious;CANONICAL=YES
chr1:22142474	G	LDLRAD2	ENST00000344642	missense_variant	550/819	184/272	C/G	Tgc/Ggc	rs202212506	STRAND=1;SYMBOL=LDLRAD2;SYMBOL_SOURCE=HGNC;PolyPhen=probably_damaging;ALLELE_NUM=1;RefSeq=NM_001013693.2;SIFT=deleterious;CANONICAL=YES
chr1:22161190	T	HSPG2	ENST00000374695	missense_variant	10702/13176	3568/4391	V/I	Gtc/Atc	rs115616224,COSM1339040	STRAND=-1;SYMBOL=HSPG2;GMAF=T:0.0073;SYMBOL_SOURCE=HGNC;RefSeq=NM_005529.5;ALLELE_NUM=1;PolyPhen=probably_damaging;SIFT=tolerated;CANONICAL=YES
chr1:22165987	A	HSPG2	ENST00000374695	missense_variant	9766/13176	3256/4391	H/Y	Cac/Tac	rs2291827	STRAND=-1;SYMBOL=HSPG2;GMAF=A:0.1391;SYMBOL_SOURCE=HGNC;RefSeq=NM_005529.5;ALLELE_NUM=1;PolyPhen=possibly_damaging;SIFT=tolerated;CANONICAL=YES
chr1:22168855	A	HSPG2	ENST00000374695	missense_variant	8929/13176	2977/4391	R/W	Cgg/Tgg	rs114851469,COSM1339044	STRAND=-1;SYMBOL=HSPG2;GMAF=A:0.0032;SYMBOL_SOURCE=HGNC;RefSeq=NM_005529.5;ALLELE_NUM=1;PolyPhen=probably_damaging;SIFT=tolerated;CANONICAL=YES
chr1:22169325	T	HSPG2	ENST00000374695	missense_variant	8848/13176	2950/4391	G/R	Ggg/Agg	rs41266007	STRAND=-1;SYMBOL=HSPG2;GMAF=T:0.0078;SYMBOL_SOURCE=HGNC;RefSeq=NM_005529.5;ALLELE_NUM=1;PolyPhen=possibly_damaging;SIFT=deleterious;CANONICAL=YES
chr1:22178101	T	HSPG2	ENST00000374695	missense_variant	7096/13176	2366/4391	G/R	Ggg/Agg	rs140476180	STRAND=-1;SYMBOL=HSPG2;GMAF=T:0.0018;SYMBOL_SOURCE=HGNC;RefSeq=NM_005529.5;ALLELE_NUM=1;PolyPhen=benign;SIFT=deleterious;CANONICAL=YES
chr1:22181360	C	HSPG2	ENST00000374695	missense_variant	6114/13176	2038/4391	I/M	atC/atG	rs116788687	STRAND=-1;SYMBOL=HSPG2;GMAF=C:0.0115;SYMBOL_SOURCE=HGNC;RefSeq=NM_005529.5;ALLELE_NUM=1;PolyPhen=possibly_damaging;SIFT=tolerated;CANONICAL=YES
chr1:22181895	T	HSPG2	ENST00000374695	missense_variant	5899/13176	1967/4391	V/I	Gtc/Atc	rs2229475	STRAND=-1;SYMBOL=HSPG2;GMAF=T:0.0225;SYMBOL_SOURCE=HGNC;RefSeq=NM_005529.5;ALLELE_NUM=1;PolyPhen=possibly_damaging;SIFT=tolerated;CANONICAL=YES
chr1:22182115	A	HSPG2	ENST00000374695	missense_variant	5755/13176	1919/4391	R/C	Cgc/Tgc	rs2229474	STRAND=-1;SYMBOL=HSPG2;GMAF=A:0.0041;SYMBOL_SOURCE=HGNC;RefSeq=NM_005529.5;ALLELE_NUM=1;PolyPhen=possibly_damaging;SIFT=deleterious;CANONICAL=YES
chr1:22186113	G	HSPG2	ENST00000374695	missense_variant	5239/13176	1747/4391	T/P	Acc/Ccc	rs199860743,COSM254737	STRAND=-1;SYMBOL=HSPG2;SYMBOL_SOURCE=HGNC;PolyPhen=probably_damaging;ALLELE_NUM=1;RefSeq=NM_005529.5;SIFT=deleterious;CANONICAL=YES
chr1:221879646	G	DUSP10	ENST00000366899	missense_variant	974/1449	325/482	I/T	aTc/aCc	-	STRAND=-1;SYMBOL=DUSP10;SYMBOL_SOURCE=HGNC;PolyPhen=possibly_damaging;ALLELE_NUM=1;RefSeq=NM_007207.4;SIFT=deleterious;CANONICAL=YES
chr1:22191454	A	HSPG2	ENST00000374695	missense_variant	4508/13176	1503/4391	A/V	gCg/gTg	rs897471	STRAND=-1;SYMBOL=HSPG2;GMAF=G:0.2576;SYMBOL_SOURCE=HGNC;RefSeq=NM_005529.5;ALLELE_NUM=1;PolyPhen=benign;SIFT=deleterious;CANONICAL=YES
chr1:22191557	A	HSPG2	ENST00000374695	missense_variant	4405/13176	1469/4391	R/C	Cgc/Tgc	-	STRAND=-1;SYMBOL=HSPG2;SYMBOL_SOURCE=HGNC;PolyPhen=possibly_damaging;ALLELE_NUM=1;RefSeq=NM_005529.5;SIFT=deleterious;CANONICAL=YES
chr1:22199175	C	HSPG2	ENST00000374695	missense_variant	3967/13176	1323/4391	L/V	Ctg/Gtg	rs10917058	STRAND=-1;SYMBOL=HSPG2;GMAF=C:0.0055;SYMBOL_SOURCE=HGNC;RefSeq=NM_005529.5;ALLELE_NUM=1;PolyPhen=benign;SIFT=deleterious;CANONICAL=YES
chr1:22200473	T	HSPG2	ENST00000374695	missense_variant	3688/13176	1230/4391	G/S	Ggc/Agc	rs28546127	STRAND=-1;SYMBOL=HSPG2;GMAF=T:0.0569;SYMBOL_SOURCE=HGNC;RefSeq=NM_005529.5;ALLELE_NUM=1;PolyPhen=possibly_damaging;SIFT=tolerated;CANONICAL=YES
chr1:22202856	G	HSPG2	ENST00000374695	missense_variant	2869/13176	957/4391	N/H	Aac/Cac	rs62618730	STRAND=-1;SYMBOL=HSPG2;GMAF=G:0.0106;SYMBOL_SOURCE=HGNC;RefSeq=NM_005529.5;ALLELE_NUM=1;PolyPhen=benign;SIFT=deleterious;CANONICAL=YES
chr1:22206977	T	HSPG2	ENST00000374695	missense_variant	2074/13176	692/4391	V/M	Gtg/Atg	rs143669458	STRAND=-1;SYMBOL=HSPG2;GMAF=T:0.0009;SYMBOL_SOURCE=HGNC;RefSeq=NM_005529.5;ALLELE_NUM=1;PolyPhen=benign;SIFT=deleterious;CANONICAL=YES
chr1:222696035	A	HHIPL2	ENST00000343410	missense_variant	2083/2175	695/724	R/C	Cgc/Tgc	rs144597197,COSM904263	STRAND=-1;SYMBOL=HHIPL2;GMAF=A:0.0009;SYMBOL_SOURCE=HGNC;RefSeq=NM_024746.3;ALLELE_NUM=1;PolyPhen=benign;SIFT=deleterious;CANONICAL=YES
chr1:222712108	T	HHIPL2	ENST00000343410	missense_variant	1459/2175	487/724	L/M	Ctg/Atg	rs116359984	STRAND=-1;SYMBOL=HHIPL2;GMAF=T:0.0032;SYMBOL_SOURCE=HGNC;RefSeq=NM_024746.3;ALLELE_NUM=1;PolyPhen=probably_damaging;SIFT=deleterious;CANONICAL=YES
chr1:222717132	T	HHIPL2	ENST00000343410	missense_variant	721/2175	241/724	V/M	Gtg/Atg	rs3811466,COSM146779	STRAND=-1;SYMBOL=HHIPL2;GMAF=T:0.1093;SYMBOL_SOURCE=HGNC;RefSeq=NM_024746.3;ALLELE_NUM=1;PolyPhen=probably_damaging;SIFT=deleterious;CANONICAL=YES
chr1:222732027	C	TAF1A	ENST00000350027	missense_variant	1328/1353	443/450	Y/C	tAc/tGc	rs76003336	STRAND=-1;SYMBOL=TAF1A;GMAF=C:0.0156;SYMBOL_SOURCE=HGNC;RefSeq=NM_001201536.1;ALLELE_NUM=1;PolyPhen=benign;SIFT=deleterious;CANONICAL=YES
chr1:222753212	C	TAF1A	ENST00000350027	missense_variant,splice_region_variant	294/1353	98/450	I/M	atT/atG	rs17163271	STRAND=-1;SYMBOL=TAF1A;GMAF=C:0.0202;SYMBOL_SOURCE=HGNC;RefSeq=NM_001201536.1;ALLELE_NUM=1;PolyPhen=possibly_damaging;SIFT=tolerated;CANONICAL=YES
chr1:222800921	T	MIA3	ENST00000344922	missense_variant	359/5724	120/1907	T/M	aCg/aTg	rs193055682	STRAND=1;SYMBOL=MIA3;GMAF=T:0.0005;SYMBOL_SOURCE=HGNC;RefSeq=NM_198551.2;ALLELE_NUM=1;PolyPhen=probably_damaging;SIFT=deleterious;CANONICAL=YES
chr1:222802001	C	MIA3	ENST00000344922	missense_variant	1439/5724	480/1907	Q/P	cAa/cCa	rs201688063	STRAND=1;SYMBOL=MIA3;SYMBOL_SOURCE=HGNC;PolyPhen=benign;ALLELE_NUM=1;RefSeq=NM_198551.2;SIFT=deleterious;CANONICAL=YES
chr1:222802169	T	MIA3	ENST00000344922	missense_variant	1607/5724	536/1907	S/L	tCa/tTa	rs139128855	STRAND=1;SYMBOL=MIA3;GMAF=T:0.0009;SYMBOL_SOURCE=HGNC;RefSeq=NM_198551.2;ALLELE_NUM=1;PolyPhen=possibly_damaging;SIFT=deleterious;CANONICAL=YES
chr1:222802180	-	MIA3	ENST00000344922	frameshift_variant,feature_truncation	1618/5724	540/1907	-	-	-	STRAND=1;ALLELE_NUM=1;RefSeq=NM_198551.2;SYMBOL=MIA3;SYMBOL_SOURCE=HGNC;CANONICAL=YES
chr1:222803204	G	MIA3	ENST00000344922	missense_variant	2642/5724	881/1907	E/G	gAg/gGg	rs2936051	STRAND=1;SYMBOL=MIA3;GMAF=G:0.2957;SYMBOL_SOURCE=HGNC;RefSeq=NM_198551.2;ALLELE_NUM=1;PolyPhen=benign;SIFT=deleterious;CANONICAL=YES
chr1:222818925	T	MIA3	ENST00000344922	missense_variant	3507/5724	1169/1907	Q/H	caG/caT	rs201684121	STRAND=1;SYMBOL=MIA3;SYMBOL_SOURCE=HGNC;PolyPhen=possibly_damaging;ALLELE_NUM=1;RefSeq=NM_198551.2;SIFT=deleterious;CANONICAL=YES
chr1:222825648	A	MIA3	ENST00000344922	missense_variant	4060/5724	1354/1907	A/T	Gct/Act	-	STRAND=1;SYMBOL=MIA3;SYMBOL_SOURCE=HGNC;PolyPhen=possibly_damaging;ALLELE_NUM=1;RefSeq=NM_198551.2;SIFT=tolerated;CANONICAL=YES
chr1:222828121	C	MIA3	ENST00000344922	missense_variant	4593/5724	1531/1907	E/D	gaG/gaC	COSM1501489	STRAND=1;SYMBOL=MIA3;SYMBOL_SOURCE=HGNC;PolyPhen=probably_damaging;ALLELE_NUM=1;RefSeq=NM_198551.2;SIFT=deleterious;CANONICAL=YES
chr1:222832102	C	MIA3	ENST00000344922	missense_variant	4646/5724	1549/1907	E/A	gAg/gCg	rs80021570	STRAND=1;SYMBOL=MIA3;GMAF=C:0.0014;SYMBOL_SOURCE=HGNC;RefSeq=NM_198551.2;ALLELE_NUM=1;PolyPhen=possibly_damaging;SIFT=deleterious;CANONICAL=YES
chr1:222832158	T	MIA3	ENST00000344922	missense_variant	4702/5724	1568/1907	T/S	Act/Tct	-	STRAND=1;SYMBOL=MIA3;SYMBOL_SOURCE=HGNC;PolyPhen=possibly_damaging;ALLELE_NUM=1;RefSeq=NM_198551.2;SIFT=deleterious;CANONICAL=YES
chr1:222832161	C	MIA3	ENST00000344922	missense_variant	4705/5724	1569/1907	Y/H	Tac/Cac	-	STRAND=1;SYMBOL=MIA3;SYMBOL_SOURCE=HGNC;PolyPhen=probably_damaging;ALLELE_NUM=1;RefSeq=NM_198551.2;SIFT=deleterious;CANONICAL=YES
chr1:222832162	C	MIA3	ENST00000344922	missense_variant	4706/5724	1569/1907	Y/S	tAc/tCc	COSM325810	STRAND=1;SYMBOL=MIA3;SYMBOL_SOURCE=HGNC;PolyPhen=probably_damaging;ALLELE_NUM=1;RefSeq=NM_198551.2;SIFT=deleterious;CANONICAL=YES
chr1:223284444	A	TLR5	ENST00000540964	missense_variant	1930/2577	644/858	I/F	Att/Ttt	rs5744175	STRAND=-1;SYMBOL=TLR5;GMAF=A:0.0055;SYMBOL_SOURCE=HGNC;PolyPhen=benign;ALLELE_NUM=1;SIFT=deleterious;CANONICAL=YES
chr1:223285200	A	TLR5	ENST00000540964	stop_gained	1174/2577	392/858	R/*	Cga/Tga	rs5744168,CM034621	STRAND=-1;ALLELE_NUM=1;SYMBOL=TLR5;CLIN_SIG=other,pathogenic;GMAF=A:0.0399;SYMBOL_SOURCE=HGNC;CANONICAL=YES
chr1:223402593	G	SUSD4	ENST00000343846	missense_variant	862/1473	288/490	T/P	Acc/Ccc	rs200152255,COSM145979	STRAND=-1;PolyPhen=probably_damaging;ALLELE_NUM=1;SYMBOL=SUSD4;SIFT=deleterious;SYMBOL_SOURCE=HGNC;CANONICAL=YES
chr1:223567803	A	C1orf65	ENST00000366875	missense_variant	986/1872	329/623	G/D	gGc/gAc	rs10907376,COSM425404	STRAND=1;SYMBOL=C1orf65;GMAF=A:0.2048;SYMBOL_SOURCE=HGNC;RefSeq=NM_152610.2;ALLELE_NUM=1;PolyPhen=possibly_damaging;SIFT=tolerated;CANONICAL=YES
chr1:223567808	T	C1orf65	ENST00000366875	missense_variant	991/1872	331/623	R/W	Cgg/Tgg	rs6682552	STRAND=1;SYMBOL=C1orf65;GMAF=T:0.0629;SYMBOL_SOURCE=HGNC;RefSeq=NM_152610.2;ALLELE_NUM=1;PolyPhen=probably_damaging;SIFT=deleterious;CANONICAL=YES
chr1:223717447	A	CAPN8	ENST00000366872	missense_variant	1945/2046	649/681	R/C	Cgc/Tgc	-	STRAND=-1;PolyPhen=benign;ALLELE_NUM=1;SYMBOL=CAPN8;SIFT=deleterious;SYMBOL_SOURCE=HGNC;CANONICAL=YES
chr1:223718651	A	CAPN8	ENST00000366872	missense_variant	1709/2046	570/681	T/M	aCg/aTg	rs61823553	STRAND=-1;SYMBOL=CAPN8;GMAF=A:0.4894;SYMBOL_SOURCE=HGNC;PolyPhen=benign;ALLELE_NUM=1;SIFT=deleterious;CANONICAL=YES
chr1:223722780	A	CAPN8	ENST00000366872	stop_gained	1612/2046	538/681	R/*	Cga/Tga	rs34606532	STRAND=-1;ALLELE_NUM=1;SYMBOL=CAPN8;GMAF=A:0.4940;SYMBOL_SOURCE=HGNC;CANONICAL=YES
chr1:223803531	T	CAPN8	ENST00000366872	missense_variant	1423/2046	475/681	P/T	Cca/Aca	-	STRAND=-1;PolyPhen=benign;ALLELE_NUM=1;SYMBOL=CAPN8;SIFT=deleterious;SYMBOL_SOURCE=HGNC;CANONICAL=YES
chr1:223803536	A	CAPN8	ENST00000366872	missense_variant	1418/2046	473/681	P/L	cCt/cTt	rs74145918	STRAND=-1;SYMBOL=CAPN8;GMAF=A:0.0317;SYMBOL_SOURCE=HGNC;PolyPhen=possibly_damaging;ALLELE_NUM=1;SIFT=tolerated;CANONICAL=YES
chr1:223803561	G	CAPN8	ENST00000366872	missense_variant,splice_region_variant	1393/2046	465/681	E/Q	Gaa/Caa	rs115060317	STRAND=-1;SYMBOL=CAPN8;GMAF=G:0.0133;SYMBOL_SOURCE=HGNC;PolyPhen=possibly_damaging;ALLELE_NUM=1;SIFT=deleterious;CANONICAL=YES
chr1:223813586	T	CAPN8	ENST00000366872	missense_variant	734/2046	245/681	S/Y	tCc/tAc	rs35539373	STRAND=-1;SYMBOL=CAPN8;GMAF=G:0.4366;SYMBOL_SOURCE=HGNC;PolyPhen=possibly_damaging;ALLELE_NUM=1;SIFT=deleterious;CANONICAL=YES
chr1:223816383	A	CAPN8	ENST00000366872	missense_variant	407/2046	136/681	A/V	gCg/gTg	rs71644745	STRAND=-1;SYMBOL=CAPN8;GMAF=A:0.0666;SYMBOL_SOURCE=HGNC;PolyPhen=possibly_damaging;ALLELE_NUM=1;SIFT=deleterious;CANONICAL=YES
chr1:223954080	C	CAPN2	ENST00000295006	missense_variant	1702/2103	568/700	K/Q	Aag/Cag	rs17599,COSM146791	STRAND=1;SYMBOL=CAPN2;GMAF=C:0.2135;SYMBOL_SOURCE=HGNC;RefSeq=NM_001748.4;ALLELE_NUM=1;PolyPhen=possibly_damaging;SIFT=deleterious;CANONICAL=YES
chr1:223991119	T	TP53BP2	ENST00000343537	missense_variant	685/3405	229/1134	Q/K	Caa/Aaa	rs34683843	STRAND=-1;SYMBOL=TP53BP2;GMAF=T:0.0464;SYMBOL_SOURCE=HGNC;RefSeq=NM_001031685.2;ALLELE_NUM=1;PolyPhen=probably_damaging;SIFT=deleterious;CANONICAL=YES
chr1:224455754	G	NVL	ENST00000281701	missense_variant	2164/2571	722/856	A/P	Gca/Cca	rs200199510	STRAND=-1;SYMBOL=NVL;SYMBOL_SOURCE=HGNC;PolyPhen=probably_damaging;ALLELE_NUM=1;RefSeq=NM_002533.3;SIFT=deleterious;CANONICAL=YES
chr1:224482084	T	NVL	ENST00000281701	missense_variant	1210/2571	404/856	V/I	Gtc/Atc	rs34631151	STRAND=-1;SYMBOL=NVL;GMAF=T:0.0170;SYMBOL_SOURCE=HGNC;RefSeq=NM_002533.3;ALLELE_NUM=1;PolyPhen=possibly_damaging;SIFT=deleterious;CANONICAL=YES
chr1:224606082-224606083	A	WDR26	ENST00000414423	frameshift_variant,feature_elongation	898-899/1986	300/661	-	-	-	STRAND=-1;ALLELE_NUM=1;RefSeq=NM_001115113.2,NM_025160.6;SYMBOL=WDR26;SYMBOL_SOURCE=HGNC;CANONICAL=YES
chr1:225195218	G	DNAH14	ENST00000400952	missense_variant	1079/1362	360/453	I/S	aTt/aGt	rs74149431	STRAND=1;SYMBOL=DNAH14;SYMBOL_SOURCE=HGNC;PolyPhen=probably_damaging;ALLELE_NUM=1;RefSeq=NM_001145154.1;SIFT=deleterious;CANONICAL=YES
chr1:2252967	G	MORN1	ENST00000378531	missense_variant	1349/1494	450/497	R/P	cGc/cCc	rs201567142	STRAND=-1;SYMBOL=MORN1;SYMBOL_SOURCE=HGNC;PolyPhen=possibly_damaging;ALLELE_NUM=1;RefSeq=NM_024848.1;SIFT=tolerated;CANONICAL=YES
chr1:225603006	T	LBR	ENST00000338179	missense_variant	866/1848	289/615	G/E	gGa/gAa	rs148541545	STRAND=-1;SYMBOL=LBR;GMAF=T:0.0023;SYMBOL_SOURCE=HGNC;RefSeq=NM_194442.2;ALLELE_NUM=1;PolyPhen=probably_damaging;SIFT=deleterious;CANONICAL=YES
chr1:225685482	T	ENAH	ENST00000366844	missense_variant	1771/1776	591/591	A/T	Gca/Aca	rs114476062	STRAND=-1;SYMBOL=ENAH;GMAF=T:0.0051;SYMBOL_SOURCE=HGNC;RefSeq=NM_001008493.1,NM_018212.4;ALLELE_NUM=1;PolyPhen=probably_damaging;SIFT=deleterious;CANONICAL=YES
chr1:226019633	C	EPHX1	ENST00000366837	missense_variant	337/1368	113/455	Y/H	Tac/Cac	rs1051740,CM940369	STRAND=1;SYMBOL=EPHX1;CLIN_SIG=other;GMAF=C:0.3163;SYMBOL_SOURCE=HGNC;ALLELE_NUM=1;PolyPhen=probably_damaging;RefSeq=NM_000120.3;SIFT=deleterious;CANONICAL=YES
chr1:226050490	A	TMEM63A	ENST00000366835	missense_variant	808/2424	270/807	I/F	Atc/Ttc	rs138645976	STRAND=-1;SYMBOL=TMEM63A;SYMBOL_SOURCE=HGNC;PolyPhen=benign;ALLELE_NUM=1;RefSeq=NM_014698.2;SIFT=deleterious;CANONICAL=YES
chr1:226054333	A	TMEM63A	ENST00000366835	missense_variant	616/2424	206/807	L/F	Ctc/Ttc	rs45492299	STRAND=-1;SYMBOL=TMEM63A;GMAF=A:0.1598;SYMBOL_SOURCE=HGNC;RefSeq=NM_014698.2;ALLELE_NUM=1;PolyPhen=probably_damaging;SIFT=deleterious;CANONICAL=YES
chr1:226054381	G	TMEM63A	ENST00000366835	missense_variant,splice_region_variant	568/2424	190/807	N/H	Aat/Cat	rs115347439	STRAND=-1;SYMBOL=TMEM63A;GMAF=G:0.0083;SYMBOL_SOURCE=HGNC;RefSeq=NM_014698.2;ALLELE_NUM=1;PolyPhen=probably_damaging;SIFT=deleterious;CANONICAL=YES
chr1:226074437	G	LEFTY1	ENST00000272134	missense_variant	1091/1101	364/366	L/P	cTc/cCc	-	STRAND=-1;SYMBOL=LEFTY1;SYMBOL_SOURCE=HGNC;PolyPhen=probably_damaging;ALLELE_NUM=1;RefSeq=NM_020997.3;SIFT=deleterious;CANONICAL=YES
chr1:226074641	A	LEFTY1	ENST00000272134	missense_variant	887/1101	296/366	T/I	aCc/aTc	-	STRAND=-1;SYMBOL=LEFTY1;SYMBOL_SOURCE=HGNC;PolyPhen=benign;ALLELE_NUM=1;RefSeq=NM_020997.3;SIFT=deleterious;CANONICAL=YES
chr1:226075608	A	RP4-559A3.7	ENST00000432920	missense_variant	700/1080	234/359	P/S	Ccc/Tcc	rs12753531	STRAND=-1;SYMBOL=RP4-559A3.7;GMAF=A:0.1717;SYMBOL_SOURCE=Clone_based_vega_gene;PolyPhen=unknown;ALLELE_NUM=1;SIFT=deleterious;CANONICAL=YES
chr1:226076598	T	LEFTY1	ENST00000272134	missense_variant	169/1101	57/366	V/M	Gtg/Atg	rs35273824	STRAND=-1;SYMBOL=LEFTY1;GMAF=T:0.0358;SYMBOL_SOURCE=HGNC;RefSeq=NM_020997.3;ALLELE_NUM=1;PolyPhen=probably_damaging;SIFT=deleterious;CANONICAL=YES
chr1:226125385	A	LEFTY2	ENST00000366820	missense_variant	857/1101	286/366	P/L	cCg/cTg	-	STRAND=-1;SYMBOL=LEFTY2;SYMBOL_SOURCE=HGNC;PolyPhen=possibly_damaging;ALLELE_NUM=1;RefSeq=NM_003240.3;SIFT=tolerated;CANONICAL=YES
chr1:226173167	T	SDE2	ENST00000272091	missense_variant	1192/1356	398/451	L/M	Ttg/Atg	rs193190607	STRAND=-1;SYMBOL=SDE2;GMAF=T:0.0023;SYMBOL_SOURCE=HGNC;RefSeq=NM_152608.3;ALLELE_NUM=1;PolyPhen=probably_damaging;SIFT=tolerated;CANONICAL=YES
chr1:226555302	G	PARP1	ENST00000366794	missense_variant	2285/3045	762/1014	V/A	gTg/gCg	rs1136410,CM042761	STRAND=-1;SYMBOL=PARP1;GMAF=G:0.2443;SYMBOL_SOURCE=HGNC;RefSeq=NM_001618.3;ALLELE_NUM=1;PolyPhen=probably_damaging;SIFT=deleterious;CANONICAL=YES
chr1:226562006	C	PARP1	ENST00000366794	missense_variant	1991/3045	664/1014	K/R	aAg/aGg	rs145186011	STRAND=-1;SYMBOL=PARP1;SYMBOL_SOURCE=HGNC;PolyPhen=benign;ALLELE_NUM=1;RefSeq=NM_001618.3;SIFT=deleterious;CANONICAL=YES
chr1:226825448	T	ITPKB	ENST00000429204	missense_variant	2557/2841	853/946	A/T	Gcc/Acc	rs41314270	STRAND=-1;SYMBOL=ITPKB;GMAF=T:0.0005;SYMBOL_SOURCE=HGNC;RefSeq=NM_002221.3;ALLELE_NUM=1;PolyPhen=probably_damaging;SIFT=tolerated;CANONICAL=YES
chr1:226836466-226836467	C	ITPKB	ENST00000429204	frameshift_variant,feature_elongation	1938-1939/2841	646-647/946	-	-	-	STRAND=-1;ALLELE_NUM=1;RefSeq=NM_002221.3;SYMBOL=ITPKB;SYMBOL_SOURCE=HGNC;CANONICAL=YES
chr1:226924196	T	ITPKB	ENST00000429204	missense_variant	964/2841	322/946	A/T	Gcc/Acc	rs3754413	STRAND=-1;SYMBOL=ITPKB;GMAF=T:0.0335;SYMBOL_SOURCE=HGNC;RefSeq=NM_002221.3;ALLELE_NUM=1;PolyPhen=benign;SIFT=deleterious;CANONICAL=YES
chr1:226924642	T	ITPKB	ENST00000429204	missense_variant	518/2841	173/946	R/H	cGc/cAc	rs3754415,COSM425466	STRAND=-1;SYMBOL=ITPKB;GMAF=T:0.2388;SYMBOL_SOURCE=HGNC;RefSeq=NM_002221.3;ALLELE_NUM=1;PolyPhen=probably_damaging;SIFT=deleterious;CANONICAL=YES
chr1:226925099	C	ITPKB	ENST00000429204	missense_variant	61/2841	21/946	K/E	Aag/Gag	-	STRAND=-1;SYMBOL=ITPKB;SYMBOL_SOURCE=HGNC;PolyPhen=probably_damaging;ALLELE_NUM=1;RefSeq=NM_002221.3;SIFT=tolerated;CANONICAL=YES
chr1:227170697	T	ADCK3	ENST00000366779	stop_gained	1042/1944	348/647	R/*	Cga/Tga	CM104023	STRAND=1;ALLELE_NUM=1;SYMBOL=ADCK3;SYMBOL_SOURCE=HGNC;CANONICAL=YES
chr1:227182001	T	CDC42BPA	ENST00000366769	missense_variant	5128/5160	1710/1719	E/K	Gag/Aag	-	STRAND=-1;SYMBOL=CDC42BPA;SYMBOL_SOURCE=HGNC;PolyPhen=possibly_damaging;ALLELE_NUM=1;RefSeq=NM_003607.3;SIFT=deleterious;CANONICAL=YES
chr1:227348245	A	CDC42BPA	ENST00000366769	missense_variant,splice_region_variant	692/5160	231/1719	T/M	aCg/aTg	rs34614709	STRAND=-1;SYMBOL=CDC42BPA;GMAF=A:0.0037;SYMBOL_SOURCE=HGNC;RefSeq=NM_003607.3;ALLELE_NUM=1;PolyPhen=possibly_damaging;SIFT=deleterious;CANONICAL=YES
chr1:227842348	-	ZNF678	ENST00000343776	frameshift_variant,feature_truncation	397/1578	133/525	-	-	-	STRAND=1;ALLELE_NUM=1;RefSeq=NM_178549.3;SYMBOL=ZNF678;SYMBOL_SOURCE=HGNC;CANONICAL=YES
chr1:227842351	G	ZNF678	ENST00000343776	missense_variant	400/1578	134/525	F/V	Ttc/Gtc	-	STRAND=1;SYMBOL=ZNF678;SYMBOL_SOURCE=HGNC;PolyPhen=probably_damaging;ALLELE_NUM=1;RefSeq=NM_178549.3;SIFT=deleterious;CANONICAL=YES
chr1:227842649	T	ZNF678	ENST00000343776	missense_variant	698/1578	233/525	G/V	gGa/gTa	COSM1473474,COSM1473475	STRAND=1;SYMBOL=ZNF678;SYMBOL_SOURCE=HGNC;PolyPhen=probably_damaging;ALLELE_NUM=1;RefSeq=NM_178549.3;SIFT=deleterious;CANONICAL=YES
chr1:227843003	A	ZNF678	ENST00000343776	missense_variant	1052/1578	351/525	C/Y	tGt/tAt	rs61740826	STRAND=1;SYMBOL=ZNF678;GMAF=A:0.0078;SYMBOL_SOURCE=HGNC;RefSeq=NM_178549.3;ALLELE_NUM=1;PolyPhen=probably_damaging;SIFT=deleterious;CANONICAL=YES
chr1:227843296	G	ZNF678	ENST00000343776	missense_variant	1345/1578	449/525	S/G	Agt/Ggt	-	STRAND=1;SYMBOL=ZNF678;SYMBOL_SOURCE=HGNC;PolyPhen=possibly_damaging;ALLELE_NUM=1;RefSeq=NM_178549.3;SIFT=deleterious;CANONICAL=YES
chr1:227922874	C	JMJD4	ENST00000366758	missense_variant	239/1392	80/463	S/W	tCg/tGg	rs201975311	STRAND=-1;SYMBOL=JMJD4;SYMBOL_SOURCE=HGNC;PolyPhen=possibly_damaging;ALLELE_NUM=1;RefSeq=NM_023007.2;SIFT=deleterious;CANONICAL=YES
chr1:227923067	A	JMJD4	ENST00000366758	missense_variant	46/1392	16/463	G/C	Ggc/Tgc	rs34560898	STRAND=-1;SYMBOL=JMJD4;GMAF=A:0.0317;SYMBOL_SOURCE=HGNC;RefSeq=NM_023007.2;ALLELE_NUM=1;PolyPhen=benign;SIFT=deleterious;CANONICAL=YES
chr1:227935657	C	SNAP47	ENST00000366759	missense_variant	355/1395	119/464	G/R	Ggc/Cgc	rs12239037	STRAND=1;SYMBOL=SNAP47;GMAF=C:0.0170;SYMBOL_SOURCE=HGNC;RefSeq=NM_053052.3;ALLELE_NUM=1;PolyPhen=possibly_damaging;SIFT=deleterious;CANONICAL=YES
chr1:227935762	A	SNAP47	ENST00000366759	missense_variant	460/1395	154/464	V/M	Gtg/Atg	rs2236358	STRAND=1;SYMBOL=SNAP47;GMAF=A:0.1488;SYMBOL_SOURCE=HGNC;RefSeq=NM_053052.3;ALLELE_NUM=1;PolyPhen=possibly_damaging;SIFT=tolerated;CANONICAL=YES
chr1:227935835	A	SNAP47	ENST00000366759	missense_variant	533/1395	178/464	L/Q	cTg/cAg	rs149727487	STRAND=1;SYMBOL=SNAP47;GMAF=A:0.0023;SYMBOL_SOURCE=HGNC;RefSeq=NM_053052.3;ALLELE_NUM=1;PolyPhen=probably_damaging;SIFT=deleterious;CANONICAL=YES
chr1:228003839	T	PRSS38	ENST00000366757	missense_variant	197/981	66/326	A/V	gCg/gTg	rs79840641	STRAND=1;SYMBOL=PRSS38;GMAF=T:0.1419;SYMBOL_SOURCE=HGNC;RefSeq=NM_183062.2;ALLELE_NUM=1;PolyPhen=possibly_damaging;SIFT=tolerated;CANONICAL=YES
chr1:228004966	A	PRSS38	ENST00000366757	missense_variant	368/981	123/326	A/D	gCc/gAc	rs61826983	STRAND=1;SYMBOL=PRSS38;GMAF=A:0.0174;SYMBOL_SOURCE=HGNC;RefSeq=NM_183062.2;ALLELE_NUM=1;PolyPhen=probably_damaging;SIFT=tolerated;CANONICAL=YES
chr1:228033258	A	PRSS38	ENST00000366757	missense_variant	671/981	224/326	I/N	aTc/aAc	rs61741607	STRAND=1;SYMBOL=PRSS38;GMAF=A:0.0413;SYMBOL_SOURCE=HGNC;RefSeq=NM_183062.2;ALLELE_NUM=1;PolyPhen=probably_damaging;SIFT=deleterious;CANONICAL=YES
chr1:228109659	T	WNT9A	ENST00000272164	missense_variant	658/1098	220/365	V/M	Gtg/Atg	rs373348064	STRAND=-1;SYMBOL=WNT9A;SYMBOL_SOURCE=HGNC;PolyPhen=probably_damaging;ALLELE_NUM=1;RefSeq=NM_003395.2;SIFT=tolerated;CANONICAL=YES
chr1:228111898	A	WNT9A	ENST00000272164	missense_variant	556/1098	186/365	R/W	Cgg/Tgg	rs149009608,COSM117043	STRAND=-1;SYMBOL=WNT9A;GMAF=A:0.0009;SYMBOL_SOURCE=HGNC;RefSeq=NM_003395.2;ALLELE_NUM=1;PolyPhen=possibly_damaging;SIFT=deleterious;CANONICAL=YES
chr1:22817996	A	ZBTB40	ENST00000404138	missense_variant	801/3720	267/1239	M/I	atG/atA	rs36115661	STRAND=1;SYMBOL=ZBTB40;GMAF=A:0.0257;SYMBOL_SOURCE=HGNC;RefSeq=NM_001083621.1;ALLELE_NUM=1;PolyPhen=benign;SIFT=deleterious;CANONICAL=YES
chr1:228247074	T	WNT3A	ENST00000284523	missense_variant	967/1059	323/352	R/C	Cgc/Tgc	-	STRAND=1;SYMBOL=WNT3A;SYMBOL_SOURCE=HGNC;PolyPhen=probably_damaging;ALLELE_NUM=1;RefSeq=NM_033131.3;SIFT=deleterious;CANONICAL=YES
chr1:228290033	C	C1orf35	ENST00000272139	missense_variant	425/792	142/263	K/R	aAa/aGa	rs61825155	STRAND=-1;SYMBOL=C1orf35;GMAF=C:0.0092;SYMBOL_SOURCE=HGNC;RefSeq=NM_024319.2;ALLELE_NUM=1;PolyPhen=probably_damaging;SIFT=deleterious;CANONICAL=YES
chr1:228290051	G	C1orf35	ENST00000272139	missense_variant	407/792	136/263	E/A	gAg/gCg	rs145743393	STRAND=-1;SYMBOL=C1orf35;GMAF=G:0.0041;SYMBOL_SOURCE=HGNC;RefSeq=NM_024319.2;ALLELE_NUM=1;PolyPhen=probably_damaging;SIFT=deleterious;CANONICAL=YES
chr1:228290663	C	C1orf35	ENST00000272139	missense_variant	182/792	61/263	P/R	cCg/cGg	rs181874649	STRAND=-1;SYMBOL=C1orf35;GMAF=C:0.2075;SYMBOL_SOURCE=HGNC;RefSeq=NM_024319.2;ALLELE_NUM=1;PolyPhen=possibly_damaging;SIFT=tolerated;CANONICAL=YES
chr1:228295410	G	MRPL55	ENST00000366731	missense_variant	295/495	99/164	T/P	Acc/Ccc	rs199733107	STRAND=-1;PolyPhen=probably_damaging;ALLELE_NUM=1;SYMBOL=MRPL55;SIFT=deleterious;SYMBOL_SOURCE=HGNC;CANONICAL=YES
chr1:228391808	T	C1orf145	ENST00000295012	stop_gained	288/342	96/113	Y/*	taC/taA	rs11800309	STRAND=-1;ALLELE_NUM=1;SYMBOL=C1orf145;GMAF=T:0.1924;SYMBOL_SOURCE=HGNC;CANONICAL=YES
chr1:228399619	C	OBSCN	ENST00000570156	missense_variant	135/26772	45/8923	K/N	aaG/aaC	rs375311214	STRAND=1;SYMBOL=OBSCN;SYMBOL_SOURCE=HGNC;PolyPhen=probably_damaging;ALLELE_NUM=1;RefSeq=NM_001271223.2;SIFT=deleterious;CANONICAL=YES
chr1:228399671	A	OBSCN	ENST00000570156	missense_variant	187/26772	63/8923	D/N	Gac/Aac	rs117484136	STRAND=1;SYMBOL=OBSCN;GMAF=A:0.0257;SYMBOL_SOURCE=HGNC;RefSeq=NM_001271223.2;ALLELE_NUM=1;PolyPhen=probably_damaging;SIFT=tolerated;CANONICAL=YES
chr1:228402121	G	OBSCN	ENST00000570156	missense_variant	1505/26772	502/8923	Q/R	cAg/cGg	rs1771487	STRAND=1;SYMBOL=OBSCN;GMAF=A:0.3021;SYMBOL_SOURCE=HGNC;RefSeq=NM_001271223.2;ALLELE_NUM=1;PolyPhen=possibly_damaging;SIFT=tolerated;CANONICAL=YES
chr1:228402592	T	OBSCN	ENST00000570156	missense_variant	1621/26772	541/8923	R/C	Cgc/Tgc	COSM384710,COSM384711	STRAND=1;SYMBOL=OBSCN;SYMBOL_SOURCE=HGNC;PolyPhen=benign;ALLELE_NUM=1;RefSeq=NM_001271223.2;SIFT=deleterious;CANONICAL=YES
chr1:228407285	T	OBSCN	ENST00000570156	missense_variant	2914/26772	972/8923	R/C	Cgc/Tgc	rs61537173	STRAND=1;SYMBOL=OBSCN;GMAF=T:0.0294;SYMBOL_SOURCE=HGNC;RefSeq=NM_001271223.2;ALLELE_NUM=1;PolyPhen=probably_damaging;SIFT=tolerated;CANONICAL=YES
chr1:228447327	A	OBSCN	ENST00000570156	missense_variant	4987/26772	1663/8923	G/R	Ggg/Agg	rs116129606	STRAND=1;SYMBOL=OBSCN;GMAF=A:0.0032;SYMBOL_SOURCE=HGNC;RefSeq=NM_001271223.2;ALLELE_NUM=1;PolyPhen=possibly_damaging;SIFT=tolerated;CANONICAL=YES
chr1:228452032	A	OBSCN	ENST00000570156	missense_variant	5353/26772	1785/8923	A/T	Gcc/Acc	rs55706639	STRAND=1;SYMBOL=OBSCN;GMAF=A:0.0601;SYMBOL_SOURCE=HGNC;RefSeq=NM_001271223.2;ALLELE_NUM=1;PolyPhen=probably_damaging;SIFT=tolerated;CANONICAL=YES
chr1:228461097	G	OBSCN	ENST00000570156	missense_variant	6111/26772	2037/8923	D/E	gaC/gaG	rs116320185	STRAND=1;SYMBOL=OBSCN;GMAF=G:0.0023;SYMBOL_SOURCE=HGNC;RefSeq=NM_001271223.2;ALLELE_NUM=1;PolyPhen=probably_damaging;SIFT=tolerated;CANONICAL=YES
chr1:228461615	A	OBSCN	ENST00000570156	missense_variant	6407/26772	2136/8923	R/H	cGc/cAc	rs28603121	STRAND=1;SYMBOL=OBSCN;GMAF=A:0.0092;SYMBOL_SOURCE=HGNC;RefSeq=NM_001271223.2;ALLELE_NUM=1;PolyPhen=benign;SIFT=deleterious;CANONICAL=YES
chr1:228462332	A	OBSCN	ENST00000570156	missense_variant	6868/26772	2290/8923	E/K	Gag/Aag	rs12023551	STRAND=1;SYMBOL=OBSCN;GMAF=A:0.0119;SYMBOL_SOURCE=HGNC;RefSeq=NM_001271223.2;ALLELE_NUM=1;PolyPhen=probably_damaging;SIFT=tolerated;CANONICAL=YES
chr1:228462440	C	OBSCN	ENST00000570156	missense_variant	6976/26772	2326/8923	A/P	Gcc/Ccc	rs201096375	STRAND=1;SYMBOL=OBSCN;SYMBOL_SOURCE=HGNC;PolyPhen=possibly_damaging;ALLELE_NUM=1;RefSeq=NM_001271223.2;SIFT=tolerated;CANONICAL=YES
chr1:228464303	T	OBSCN	ENST00000570156	missense_variant	7498/26772	2500/8923	A/S	Gct/Tct	rs75280352	STRAND=1;SYMBOL=OBSCN;GMAF=T:0.0069;SYMBOL_SOURCE=HGNC;RefSeq=NM_001271223.2;ALLELE_NUM=1;PolyPhen=possibly_damaging;SIFT=tolerated;CANONICAL=YES
chr1:228464316	G	OBSCN	ENST00000570156	missense_variant	7511/26772	2504/8923	P/R	cCc/cGc	rs142776685	STRAND=1;SYMBOL=OBSCN;GMAF=G:0.0119;SYMBOL_SOURCE=HGNC;RefSeq=NM_001271223.2;ALLELE_NUM=1;PolyPhen=possibly_damaging;SIFT=tolerated;CANONICAL=YES
chr1:228465346	G	OBSCN	ENST00000570156	missense_variant	8020/26772	2674/8923	N/D	Aac/Gac	rs493945	STRAND=1;SYMBOL=OBSCN;GMAF=G:0.3655;SYMBOL_SOURCE=HGNC;RefSeq=NM_001271223.2;ALLELE_NUM=1;PolyPhen=possibly_damaging;SIFT=tolerated;CANONICAL=YES
chr1:228465352	T	OBSCN	ENST00000570156	missense_variant	8026/26772	2676/8923	R/C	Cgc/Tgc	-	STRAND=1;SYMBOL=OBSCN;SYMBOL_SOURCE=HGNC;PolyPhen=probably_damaging;ALLELE_NUM=1;RefSeq=NM_001271223.2;SIFT=deleterious;CANONICAL=YES
chr1:228467079	T	OBSCN	ENST00000570156	missense_variant	8617/26772	2873/8923	T/S	Acc/Tcc	rs180753915	STRAND=1;SYMBOL=OBSCN;GMAF=T:0.0023;SYMBOL_SOURCE=HGNC;RefSeq=NM_001271223.2;ALLELE_NUM=1;PolyPhen=possibly_damaging;SIFT=tolerated;CANONICAL=YES
chr1:228467605	T	OBSCN	ENST00000570156	missense_variant	8767/26772	2923/8923	P/S	Cca/Tca	COSM1339634,COSM1339635,COSM1339636,COSM1339633	STRAND=1;SYMBOL=OBSCN;SYMBOL_SOURCE=HGNC;PolyPhen=probably_damaging;ALLELE_NUM=1;RefSeq=NM_001271223.2;SIFT=tolerated;CANONICAL=YES
chr1:228467711	A	OBSCN	ENST00000570156	missense_variant	8873/26772	2958/8923	R/Q	cGg/cAg	rs3795783	STRAND=1;SYMBOL=OBSCN;GMAF=A:0.1033;SYMBOL_SOURCE=HGNC;RefSeq=NM_001271223.2;ALLELE_NUM=1;PolyPhen=probably_damaging;SIFT=tolerated;CANONICAL=YES
chr1:228469801	C	OBSCN	ENST00000570156	missense_variant	9652/26772	3218/8923	G/R	Ggc/Cgc	rs150312546	STRAND=1;SYMBOL=OBSCN;GMAF=C:0.0147;SYMBOL_SOURCE=HGNC;RefSeq=NM_001271223.2;ALLELE_NUM=1;PolyPhen=probably_damaging;SIFT=deleterious;CANONICAL=YES
chr1:228469870	T	OBSCN	ENST00000570156	missense_variant	9721/26772	3241/8923	R/W	Cgg/Tgg	rs3795785	STRAND=1;SYMBOL=OBSCN;GMAF=T:0.0996;SYMBOL_SOURCE=HGNC;RefSeq=NM_001271223.2;ALLELE_NUM=1;PolyPhen=benign;SIFT=deleterious;CANONICAL=YES
chr1:228469903	T	OBSCN	ENST00000570156	stop_gained	9754/26772	3252/8923	R/*	Aga/Tga	rs3795786	STRAND=1;ALLELE_NUM=1;RefSeq=NM_001271223.2;SYMBOL=OBSCN;GMAF=T:0.0762;SYMBOL_SOURCE=HGNC;CANONICAL=YES
chr1:228469904	T	OBSCN	ENST00000570156	missense_variant,splice_region_variant	9755/26772	3252/8923	R/I	aGa/aTa	rs3795787	STRAND=1;SYMBOL=OBSCN;GMAF=T:0.0776;SYMBOL_SOURCE=HGNC;RefSeq=NM_001271223.2;ALLELE_NUM=1;PolyPhen=probably_damaging;SIFT=deleterious;CANONICAL=YES
chr1:228475836	C	OBSCN	ENST00000570156	missense_variant	11173/26772	3725/8923	E/Q	Gag/Cag	-	STRAND=1;SYMBOL=OBSCN;SYMBOL_SOURCE=HGNC;PolyPhen=probably_damaging;ALLELE_NUM=1;RefSeq=NM_001271223.2;SIFT=tolerated;CANONICAL=YES
chr1:228475848	A	OBSCN	ENST00000570156	missense_variant	11185/26772	3729/8923	A/T	Gca/Aca	rs437129	STRAND=1;SYMBOL=OBSCN;GMAF=A:0.2952;SYMBOL_SOURCE=HGNC;RefSeq=NM_001271223.2;ALLELE_NUM=1;PolyPhen=possibly_damaging;SIFT=tolerated;CANONICAL=YES
chr1:228476366	T	OBSCN	ENST00000570156	missense_variant	11403/26772	3801/8923	E/D	gaG/gaT	rs3795789	STRAND=1;SYMBOL=OBSCN;GMAF=T:0.0955;SYMBOL_SOURCE=HGNC;RefSeq=NM_001271223.2;ALLELE_NUM=1;PolyPhen=possibly_damaging;SIFT=tolerated;CANONICAL=YES
chr1:228476367	T	OBSCN	ENST00000570156	missense_variant	11404/26772	3802/8923	S/C	Agc/Tgc	rs3795790	STRAND=1;SYMBOL=OBSCN;GMAF=T:0.0955;SYMBOL_SOURCE=HGNC;RefSeq=NM_001271223.2;ALLELE_NUM=1;PolyPhen=possibly_damaging;SIFT=deleterious;CANONICAL=YES
chr1:228479808	A	OBSCN	ENST00000570156	missense_variant	11836/26772	3946/8923	E/K	Gag/Aag	rs79902706	STRAND=1;SYMBOL=OBSCN;GMAF=A:0.0110;SYMBOL_SOURCE=HGNC;RefSeq=NM_001271223.2;ALLELE_NUM=1;PolyPhen=possibly_damaging;SIFT=tolerated;CANONICAL=YES
chr1:228482059	A	OBSCN	ENST00000570156	missense_variant	12625/26772	4209/8923	G/R	Ggg/Agg	rs56218706	STRAND=1;SYMBOL=OBSCN;GMAF=A:0.0147;SYMBOL_SOURCE=HGNC;RefSeq=NM_001271223.2;ALLELE_NUM=1;PolyPhen=probably_damaging;SIFT=deleterious;CANONICAL=YES
chr1:228492220	T	OBSCN	ENST00000570156	missense_variant	14219/26772	4740/8923	S/L	tCg/tTg	rs41270183	STRAND=1;SYMBOL=OBSCN;GMAF=T:0.0106;SYMBOL_SOURCE=HGNC;RefSeq=NM_001271223.2;ALLELE_NUM=1;PolyPhen=benign;SIFT=deleterious;CANONICAL=YES
chr1:228494790	A	OBSCN	ENST00000570156	missense_variant	14986/26772	4996/8923	G/R	Gga/Aga	rs435776,COSM1473527,COSM425522	STRAND=1;SYMBOL=OBSCN;GMAF=A:0.3039;SYMBOL_SOURCE=HGNC;RefSeq=NM_001271223.2;ALLELE_NUM=1;PolyPhen=probably_damaging;SIFT=tolerated;CANONICAL=YES
chr1:228496066	T	OBSCN	ENST00000570156	missense_variant	15592/26772	5198/8923	A/S	Gcc/Tcc	rs55704206	STRAND=1;SYMBOL=OBSCN;GMAF=T:0.0106;SYMBOL_SOURCE=HGNC;RefSeq=NM_001271223.2;ALLELE_NUM=1;PolyPhen=probably_damaging;SIFT=tolerated;CANONICAL=YES
chr1:228497224	C	OBSCN	ENST00000570156	missense_variant	15847/26772	5283/8923	G/R	Ggc/Cgc	-	STRAND=1;SYMBOL=OBSCN;SYMBOL_SOURCE=HGNC;PolyPhen=probably_damaging;ALLELE_NUM=1;RefSeq=NM_001271223.2;SIFT=deleterious;CANONICAL=YES
chr1:228504670	T	OBSCN	ENST00000570156	missense_variant	16417/26772	5473/8923	R/W	Cgg/Tgg	rs11810627	STRAND=1;SYMBOL=OBSCN;GMAF=T:0.3549;SYMBOL_SOURCE=HGNC;RefSeq=NM_001271223.2;ALLELE_NUM=1;PolyPhen=benign;SIFT=deleterious;CANONICAL=YES
chr1:228505204	A	OBSCN	ENST00000570156	missense_variant	16472/26772	5491/8923	R/H	cGc/cAc	rs4653942	STRAND=1;SYMBOL=OBSCN;GMAF=A:0.3370;SYMBOL_SOURCE=HGNC;RefSeq=NM_001271223.2;ALLELE_NUM=1;PolyPhen=probably_damaging;SIFT=tolerated;CANONICAL=YES
chr1:228506761	T	OBSCN	ENST00000570156	missense_variant	17179/26772	5727/8923	R/C	Cgc/Tgc	rs186194072	STRAND=1;SYMBOL=OBSCN;GMAF=T:0.0023;SYMBOL_SOURCE=HGNC;RefSeq=NM_001271223.2;ALLELE_NUM=1;PolyPhen=benign;SIFT=deleterious;CANONICAL=YES
chr1:228509589	A	OBSCN	ENST00000570156	missense_variant	17918/26772	5973/8923	R/Q	cGg/cAg	rs56249237	STRAND=1;SYMBOL=OBSCN;GMAF=A:0.0262;SYMBOL_SOURCE=HGNC;RefSeq=NM_001271223.2;ALLELE_NUM=1;PolyPhen=possibly_damaging;SIFT=deleterious;CANONICAL=YES
chr1:228522900	A	OBSCN	ENST00000570156	missense_variant	19177/26772	6393/8923	L/M	Ctg/Atg	-	STRAND=1;SYMBOL=OBSCN;SYMBOL_SOURCE=HGNC;PolyPhen=probably_damaging;ALLELE_NUM=1;RefSeq=NM_001271223.2;SIFT=deleterious;CANONICAL=YES
chr1:228525008	A	OBSCN	ENST00000570156	missense_variant	19595/26772	6532/8923	R/H	cGc/cAc	rs3795809,COSM1339808,COSM1339809,COSM1339807	STRAND=1;SYMBOL=OBSCN;GMAF=A:0.0932;SYMBOL_SOURCE=HGNC;RefSeq=NM_001271223.2;ALLELE_NUM=1;PolyPhen=probably_damaging;SIFT=tolerated;CANONICAL=YES
chr1:228526693	T	OBSCN	ENST00000570156	missense_variant	20095/26772	6699/8923	R/C	Cgc/Tgc	rs370778898	STRAND=1;SYMBOL=OBSCN;SYMBOL_SOURCE=HGNC;PolyPhen=probably_damaging;ALLELE_NUM=1;RefSeq=NM_001271223.2;SIFT=deleterious;CANONICAL=YES
chr1:228558398	A	OBSCN	ENST00000570156	missense_variant	23056/26772	7686/8923	E/K	Gag/Aag	rs73099650	STRAND=1;SYMBOL=OBSCN;GMAF=A:0.0028;SYMBOL_SOURCE=HGNC;RefSeq=NM_001271223.2;ALLELE_NUM=1;PolyPhen=benign;SIFT=deleterious;CANONICAL=YES
chr1:228558892	T	OBSCN	ENST00000570156	missense_variant	23284/26772	7762/8923	R/W	Cgg/Tgg	rs35186354	STRAND=1;SYMBOL=OBSCN;GMAF=T:0.0289;SYMBOL_SOURCE=HGNC;RefSeq=NM_001271223.2;ALLELE_NUM=1;PolyPhen=possibly_damaging;SIFT=deleterious;CANONICAL=YES
chr1:228558893	A	OBSCN	ENST00000570156	missense_variant	23285/26772	7762/8923	R/Q	cGg/cAg	-	STRAND=1;SYMBOL=OBSCN;SYMBOL_SOURCE=HGNC;PolyPhen=benign;ALLELE_NUM=1;RefSeq=NM_001271223.2;SIFT=deleterious;CANONICAL=YES
chr1:228559967	T	OBSCN	ENST00000570156	missense_variant	24359/26772	8120/8923	P/L	cCc/cTc	rs72762066	STRAND=1;SYMBOL=OBSCN;GMAF=T:0.0051;SYMBOL_SOURCE=HGNC;RefSeq=NM_001271223.2;ALLELE_NUM=1;PolyPhen=benign;SIFT=deleterious;CANONICAL=YES
chr1:228559994	T	OBSCN	ENST00000570156	missense_variant	24386/26772	8129/8923	A/V	gCg/gTg	rs500049,COSM425535,COSM1473567	STRAND=1;SYMBOL=OBSCN;GMAF=C:0.4408;SYMBOL_SOURCE=HGNC;RefSeq=NM_001271223.2;ALLELE_NUM=1;PolyPhen=benign;SIFT=deleterious;CANONICAL=YES
chr1:228564933	G	OBSCN	ENST00000570156	missense_variant	26091/26772	8697/8923	H/Q	caC/caG	-	STRAND=1;SYMBOL=OBSCN;SYMBOL_SOURCE=HGNC;PolyPhen=probably_damaging;ALLELE_NUM=1;RefSeq=NM_001271223.2;SIFT=tolerated;CANONICAL=YES
chr1:228565329	A	OBSCN	ENST00000570156	missense_variant	26290/26772	8764/8923	V/I	Gtc/Atc	rs61730829	STRAND=1;SYMBOL=OBSCN;GMAF=A:0.0083;SYMBOL_SOURCE=HGNC;RefSeq=NM_001271223.2;ALLELE_NUM=1;PolyPhen=probably_damaging;SIFT=tolerated;CANONICAL=YES
chr1:228596057	T	TRIM17	ENST00000366697	missense_variant	1279/1434	427/477	G/R	Ggg/Agg	rs374063435	STRAND=-1;PolyPhen=probably_damaging;ALLELE_NUM=1;SYMBOL=TRIM17;SIFT=tolerated;SYMBOL_SOURCE=HGNC;CANONICAL=YES
chr1:228596248	A	TRIM17	ENST00000366697	missense_variant	1088/1434	363/477	A/V	gCg/gTg	rs142341011	STRAND=-1;SYMBOL=TRIM17;GMAF=A:0.0055;SYMBOL_SOURCE=HGNC;PolyPhen=probably_damaging;ALLELE_NUM=1;SIFT=tolerated;CANONICAL=YES
chr1:228612954	A	HIST3H3	ENST00000366696	missense_variant	73/411	25/136	V/L	Gtg/Ttg	rs372401201	STRAND=-1;SYMBOL=HIST3H3;SYMBOL_SOURCE=HGNC;PolyPhen=benign;ALLELE_NUM=1;RefSeq=NM_003493.2;SIFT=deleterious;CANONICAL=YES
chr1:22895820	A	EPHA8	ENST00000166244	missense_variant	133/3018	45/1005	G/S	Ggc/Agc	rs45498698	STRAND=1;SYMBOL=EPHA8;GMAF=A:0.0046;SYMBOL_SOURCE=HGNC;RefSeq=NM_020526.3;ALLELE_NUM=1;PolyPhen=probably_damaging;SIFT=deleterious;CANONICAL=YES
chr1:2290143	A	MORN1	ENST00000378531	missense_variant	757/1494	253/497	R/W	Cgg/Tgg	rs34587196	STRAND=-1;SYMBOL=MORN1;GMAF=A:0.0051;SYMBOL_SOURCE=HGNC;RefSeq=NM_024848.1;ALLELE_NUM=1;PolyPhen=probably_damaging;SIFT=deleterious;CANONICAL=YES
chr1:22923859	A	EPHA8	ENST00000166244	missense_variant	1820/3018	607/1005	P/H	cCc/cAc	rs144329757	STRAND=1;SYMBOL=EPHA8;GMAF=A:0.0055;SYMBOL_SOURCE=HGNC;RefSeq=NM_020526.3;ALLELE_NUM=1;PolyPhen=possibly_damaging;SIFT=deleterious;CANONICAL=YES
chr1:22923873	C	EPHA8	ENST00000166244	missense_variant	1834/3018	612/1005	E/Q	Gaa/Caa	rs999765	STRAND=1;SYMBOL=EPHA8;GMAF=C:0.0987;SYMBOL_SOURCE=HGNC;RefSeq=NM_020526.3;ALLELE_NUM=1;PolyPhen=benign;SIFT=deleterious;CANONICAL=YES
chr1:22927503	A	EPHA8	ENST00000166244	missense_variant	2651/3018	884/1005	R/H	cGc/cAc	rs62618734,COSM1559286	STRAND=1;SYMBOL=EPHA8;GMAF=A:0.0028;SYMBOL_SOURCE=HGNC;RefSeq=NM_020526.3;ALLELE_NUM=1;PolyPhen=probably_damaging;SIFT=deleterious;CANONICAL=YES
chr1:229385670-229385671	-	TMEM78	ENST00000323223	frameshift_variant,feature_truncation	229-230/411	77/136	-	-	rs71561726	STRAND=1;ALLELE_NUM=1;SYMBOL=TMEM78;GMAF=-:0.1589;SYMBOL_SOURCE=HGNC;CANONICAL=YES
chr1:229631734	C	NUP133	ENST00000261396	missense_variant	880/3471	294/1156	I/V	Atc/Gtc	rs11805194,COSM146816	STRAND=-1;SYMBOL=NUP133;GMAF=C:0.2052;SYMBOL_SOURCE=HGNC;RefSeq=NM_018230.2;ALLELE_NUM=1;PolyPhen=possibly_damaging;SIFT=tolerated;CANONICAL=YES
chr1:229654065	A	ABCB10	ENST00000344517	missense_variant	2078/2217	693/738	S/F	tCc/tTc	-	STRAND=-1;SYMBOL=ABCB10;SYMBOL_SOURCE=HGNC;PolyPhen=probably_damaging;ALLELE_NUM=1;RefSeq=NM_012089.2;SIFT=deleterious;CANONICAL=YES
chr1:229665958	T	ABCB10	ENST00000344517	missense_variant	1633/2217	545/738	D/N	Gac/Aac	rs35698797	STRAND=-1;SYMBOL=ABCB10;GMAF=T:0.0046;SYMBOL_SOURCE=HGNC;RefSeq=NM_012089.2;ALLELE_NUM=1;PolyPhen=probably_damaging;SIFT=tolerated;CANONICAL=YES
chr1:229666150	A	ABCB10	ENST00000344517	missense_variant	1441/2217	481/738	V/F	Gtc/Ttc	rs143177165,COSM222654	STRAND=-1;SYMBOL=ABCB10;GMAF=T:0.0005;SYMBOL_SOURCE=HGNC;RefSeq=NM_012089.2;ALLELE_NUM=1;PolyPhen=benign;SIFT=deleterious;CANONICAL=YES
chr1:229738264	G	TAF5L	ENST00000258281	missense_variant	650/1770	217/589	R/P	cGc/cCc	rs199517990	STRAND=-1;SYMBOL=TAF5L;SYMBOL_SOURCE=HGNC;PolyPhen=benign;ALLELE_NUM=1;RefSeq=NM_014409.3;SIFT=deleterious;CANONICAL=YES
chr1:229787030	A	URB2	ENST00000258243	missense_variant	4198/4575	1400/1524	V/M	Gtg/Atg	rs12142450	STRAND=1;SYMBOL=URB2;GMAF=A:0.0023;SYMBOL_SOURCE=HGNC;RefSeq=NM_014777.2;ALLELE_NUM=1;PolyPhen=possibly_damaging;SIFT=deleterious;CANONICAL=YES
chr1:2304000	T	MORN1	ENST00000378531	missense_variant	665/1494	222/497	P/Q	cCg/cAg	rs116550976	STRAND=-1;SYMBOL=MORN1;GMAF=T:0.0064;SYMBOL_SOURCE=HGNC;RefSeq=NM_024848.1;ALLELE_NUM=1;PolyPhen=probably_damaging;SIFT=deleterious;CANONICAL=YES
chr1:230492801	T	PGBD5	ENST00000525115	missense_variant	391/1368	131/455	A/T	Gcc/Acc	rs41315609	STRAND=-1;SYMBOL=PGBD5;GMAF=T:0.0041;SYMBOL_SOURCE=HGNC;PolyPhen=probably_damaging;ALLELE_NUM=1;SIFT=tolerated;CANONICAL=YES
chr1:230838913	T	AGT	ENST00000366667	missense_variant	1432/1458	478/485	V/M	Gtg/Atg	-	STRAND=-1;SYMBOL=AGT;SYMBOL_SOURCE=HGNC;PolyPhen=probably_damaging;ALLELE_NUM=1;RefSeq=NM_000029.3;SIFT=deleterious;CANONICAL=YES
chr1:230845755	C	AGT	ENST00000366667	missense_variant	842/1458	281/485	Y/C	tAc/tGc	rs56073403,CM950021	STRAND=-1;SYMBOL=AGT;GMAF=C:0.0009;SYMBOL_SOURCE=HGNC;RefSeq=NM_000029.3;ALLELE_NUM=1;PolyPhen=probably_damaging;SIFT=deleterious;CANONICAL=YES
chr1:230845977	A	AGT	ENST00000366667	missense_variant	620/1458	207/485	T/M	aCg/aTg	rs4762,CM920009	STRAND=-1;SYMBOL=AGT;GMAF=A:0.1038;SYMBOL_SOURCE=HGNC;RefSeq=NM_000029.3;ALLELE_NUM=1;PolyPhen=probably_damaging;SIFT=deleterious;CANONICAL=YES
chr1:230883415-230883416	-	CAPN9	ENST00000271971	frameshift_variant,feature_truncation	173-174/2073	58/690	-	-	TMP_ESP_1_230883415_230883416	STRAND=1;ALLELE_NUM=1;RefSeq=NM_006615.2;SYMBOL=CAPN9;SYMBOL_SOURCE=HGNC;CANONICAL=YES
chr1:230895340	A	CAPN9	ENST00000271971	missense_variant	366/2073	122/690	S/R	agC/agA	rs28359608	STRAND=1;SYMBOL=CAPN9;GMAF=A:0.1341;SYMBOL_SOURCE=HGNC;RefSeq=NM_006615.2;ALLELE_NUM=1;PolyPhen=benign;SIFT=deleterious;CANONICAL=YES
chr1:230914746	A	CAPN9	ENST00000271971	missense_variant	981/2073	327/690	H/Q	caC/caA	rs28359684	STRAND=1;SYMBOL=CAPN9;GMAF=A:0.0225;SYMBOL_SOURCE=HGNC;RefSeq=NM_006615.2;ALLELE_NUM=1;PolyPhen=probably_damaging;SIFT=tolerated;CANONICAL=YES
chr1:230916287	C	CAPN9	ENST00000271971	missense_variant	1314/2073	438/690	R/S	agA/agC	-	STRAND=1;SYMBOL=CAPN9;SYMBOL_SOURCE=HGNC;PolyPhen=possibly_damaging;ALLELE_NUM=1;RefSeq=NM_006615.2;SIFT=tolerated;CANONICAL=YES
chr1:230923313	T	CAPN9	ENST00000271971	missense_variant	1564/2073	522/690	R/W	Cgg/Tgg	rs12731961	STRAND=1;SYMBOL=CAPN9;GMAF=T:0.1745;SYMBOL_SOURCE=HGNC;RefSeq=NM_006615.2;ALLELE_NUM=1;PolyPhen=benign;SIFT=deleterious;CANONICAL=YES
chr1:230931020	G	CAPN9	ENST00000271971	missense_variant	1982/2073	661/690	A/G	gCg/gGg	rs199590749	STRAND=1;SYMBOL=CAPN9;SYMBOL_SOURCE=HGNC;PolyPhen=benign;ALLELE_NUM=1;RefSeq=NM_006615.2;SIFT=deleterious;CANONICAL=YES
chr1:231114945	C	ARV1	ENST00000310256	missense_variant	94/816	32/271	Y/H	Tac/Cac	rs34745784	STRAND=1;SYMBOL=ARV1;GMAF=C:0.0101;SYMBOL_SOURCE=HGNC;RefSeq=NM_022786.1;ALLELE_NUM=1;PolyPhen=possibly_damaging;SIFT=deleterious;CANONICAL=YES
chr1:231374798	G	C1orf131	ENST00000366649	missense_variant	255/882	85/293	K/N	aaG/aaC	rs111900716	STRAND=-1;SYMBOL=C1orf131;GMAF=G:0.0142;SYMBOL_SOURCE=HGNC;PolyPhen=probably_damaging;ALLELE_NUM=1;SIFT=deleterious;CANONICAL=YES
chr1:231376806	C	C1orf131	ENST00000366649	missense_variant	82/882	28/293	L/V	Ctt/Gtt	rs2274067	STRAND=-1;SYMBOL=C1orf131;GMAF=C:0.0803;SYMBOL_SOURCE=HGNC;PolyPhen=possibly_damaging;ALLELE_NUM=1;SIFT=deleterious;CANONICAL=YES
chr1:231406707	A	GNPAT	ENST00000366647	missense_variant	1483/2043	495/680	V/I	Gta/Ata	rs11122266	STRAND=1;SYMBOL=GNPAT;GMAF=A:0.0147;SYMBOL_SOURCE=HGNC;RefSeq=NM_014236.3;ALLELE_NUM=1;PolyPhen=benign;SIFT=deleterious;CANONICAL=YES
chr1:231471802	T	EXOC8	ENST00000360394	missense_variant	1690/2178	564/725	E/K	Gaa/Aaa	-	STRAND=-1;SYMBOL=EXOC8;SYMBOL_SOURCE=HGNC;PolyPhen=probably_damaging;ALLELE_NUM=1;RefSeq=NM_175876.3;SIFT=deleterious;CANONICAL=YES
chr1:231678333-231678334	A	TSNAX	ENST00000366639	frameshift_variant,feature_elongation	343-344/873	115/290	-	-	-	STRAND=1;ALLELE_NUM=1;RefSeq=NM_005999.2;SYMBOL=TSNAX;SYMBOL_SOURCE=HGNC;CANONICAL=YES
chr1:231954101	T	DISC1	ENST00000366633	missense_variant	1819/2268	607/755	L/F	Ctc/Ttc	rs6675281,CM042974	STRAND=1;SYMBOL=DISC1;GMAF=T:0.0927;SYMBOL_SOURCE=HGNC;RefSeq=NM_001164539.1;ALLELE_NUM=1;PolyPhen=probably_damaging;SIFT=deleterious;CANONICAL=YES
chr1:23233263	C	EPHB2	ENST00000374632	missense_variant	1952/2964	651/987	V/A	gTg/gCg	rs142173175	STRAND=1;SYMBOL=EPHB2;GMAF=C:0.0055;SYMBOL_SOURCE=HGNC;PolyPhen=probably_damaging;ALLELE_NUM=1;SIFT=deleterious;CANONICAL=YES
chr1:232564162	C	SIPA1L2	ENST00000366630	missense_variant	4405/5169	1469/1722	R/G	Aga/Gga	rs34110867	STRAND=-1;SYMBOL=SIPA1L2;GMAF=C:0.0638;SYMBOL_SOURCE=HGNC;PolyPhen=possibly_damaging;ALLELE_NUM=1;SIFT=tolerated;CANONICAL=YES
chr1:232607196	C	SIPA1L2	ENST00000366630	missense_variant	2164/5169	722/1722	K/E	Aaa/Gaa	-	STRAND=-1;PolyPhen=benign;ALLELE_NUM=1;SYMBOL=SIPA1L2;SIFT=deleterious;SYMBOL_SOURCE=HGNC;CANONICAL=YES
chr1:23279651	T	LACTBL1	ENST00000426928	missense_variant	1526/1641	509/546	L/Q	cTg/cAg	rs12735075	STRAND=-1;SYMBOL=LACTBL1;GMAF=T:0.0129;SYMBOL_SOURCE=HGNC;PolyPhen=probably_damaging;ALLELE_NUM=1;SIFT=deleterious;CANONICAL=YES
chr1:23280165	A	LACTBL1	ENST00000426928	missense_variant	1012/1641	338/546	G/C	Ggc/Tgc	rs148988625	STRAND=-1;SYMBOL=LACTBL1;GMAF=A:0.0156;SYMBOL_SOURCE=HGNC;PolyPhen=possibly_damaging;ALLELE_NUM=1;SIFT=deleterious;CANONICAL=YES
chr1:232941215	G	MAP10	ENST00000418460	missense_variant	446/3144	149/1047	E/G	gAg/gGg	rs41271527	STRAND=1;SYMBOL=MAP10;GMAF=G:0.0487;SYMBOL_SOURCE=HGNC;RefSeq=NM_019090.2;ALLELE_NUM=1;PolyPhen=possibly_damaging;SIFT=tolerated;CANONICAL=YES
chr1:232941449	C	MAP10	ENST00000418460	missense_variant	680/3144	227/1047	G/A	gGt/gCt	-	STRAND=1;SYMBOL=MAP10;SYMBOL_SOURCE=HGNC;PolyPhen=probably_damaging;ALLELE_NUM=1;RefSeq=NM_019090.2;SIFT=tolerated;CANONICAL=YES
chr1:232941521	C	MAP10	ENST00000418460	missense_variant	752/3144	251/1047	L/P	cTg/cCg	-	STRAND=1;SYMBOL=MAP10;SYMBOL_SOURCE=HGNC;PolyPhen=probably_damaging;ALLELE_NUM=1;RefSeq=NM_019090.2;SIFT=tolerated;CANONICAL=YES
chr1:232942276	A	MAP10	ENST00000418460	missense_variant	1507/3144	503/1047	E/K	Gaa/Aaa	rs61735495	STRAND=1;SYMBOL=MAP10;GMAF=A:0.0119;SYMBOL_SOURCE=HGNC;RefSeq=NM_019090.2;ALLELE_NUM=1;PolyPhen=benign;SIFT=deleterious;CANONICAL=YES
chr1:232943218-232943219	AA	MAP10	ENST00000418460	frameshift_variant,feature_elongation	2449-2450/3144	817/1047	-	-	-	STRAND=1;ALLELE_NUM=1;RefSeq=NM_019090.2;SYMBOL=MAP10;SYMBOL_SOURCE=HGNC;CANONICAL=YES
chr1:233105838-233105839	TG	NTPCR	ENST00000366628	frameshift_variant,feature_elongation	478-479/573	160/190	-	-	-	STRAND=1;ALLELE_NUM=1;RefSeq=NM_032324.1;SYMBOL=NTPCR;SYMBOL_SOURCE=HGNC;CANONICAL=YES
chr1:233105839-233105840	T	NTPCR	ENST00000366628	frameshift_variant,feature_elongation	479-480/573	160/190	-	-	-	STRAND=1;ALLELE_NUM=1;RefSeq=NM_032324.1;SYMBOL=NTPCR;SYMBOL_SOURCE=HGNC;CANONICAL=YES
chr1:233121884	C	PCNXL2	ENST00000258229	missense_variant	6194/6414	2065/2137	N/S	aAc/aGc	rs41304133	STRAND=-1;SYMBOL=PCNXL2;GMAF=C:0.0129;SYMBOL_SOURCE=HGNC;RefSeq=NM_014801.3;ALLELE_NUM=1;PolyPhen=probably_damaging;SIFT=tolerated;CANONICAL=YES
chr1:233190157	T	PCNXL2	ENST00000258229	missense_variant	4208/6414	1403/2137	G/E	gGa/gAa	-	STRAND=-1;SYMBOL=PCNXL2;SYMBOL_SOURCE=HGNC;PolyPhen=probably_damaging;ALLELE_NUM=1;RefSeq=NM_014801.3;SIFT=deleterious;CANONICAL=YES
chr1:233296041	A	PCNXL2	ENST00000258229	missense_variant	3505/6414	1169/2137	R/W	Cgg/Tgg	rs150235720	STRAND=-1;SYMBOL=PCNXL2;GMAF=A:0.0009;SYMBOL_SOURCE=HGNC;RefSeq=NM_014801.3;ALLELE_NUM=1;PolyPhen=possibly_damaging;SIFT=deleterious;CANONICAL=YES
chr1:233511675	C	MLK4	ENST00000366624	missense_variant	1689/3111	563/1036	E/D	gaA/gaC	rs35758282	STRAND=1;SYMBOL=MLK4;GMAF=C:0.0023;SYMBOL_SOURCE=Uniprot_gn;RefSeq=NM_032435.2;ALLELE_NUM=1;PolyPhen=possibly_damaging;SIFT=tolerated;CANONICAL=YES
chr1:233514975	T	MLK4	ENST00000366624	missense_variant	2223/3111	741/1036	E/D	gaG/gaT	rs3795374,COSM146827	STRAND=1;SYMBOL=MLK4;GMAF=T:0.2525;SYMBOL_SOURCE=Uniprot_gn;RefSeq=NM_032435.2;ALLELE_NUM=1;PolyPhen=benign;SIFT=deleterious;CANONICAL=YES
chr1:23384035	A	KDM1A	ENST00000400181	missense_variant	1049/2631	350/876	G/E	gGa/gAa	-	STRAND=1;SYMBOL=KDM1A;SYMBOL_SOURCE=HGNC;PolyPhen=probably_damaging;ALLELE_NUM=1;RefSeq=NM_001009999.2;SIFT=deleterious;CANONICAL=YES
chr1:23403823	C	KDM1A	ENST00000400181	missense_variant	1837/2631	613/876	A/P	Gca/Cca	-	STRAND=1;SYMBOL=KDM1A;SYMBOL_SOURCE=HGNC;PolyPhen=probably_damaging;ALLELE_NUM=1;RefSeq=NM_001009999.2;SIFT=tolerated;CANONICAL=YES
chr1:23403824	A	KDM1A	ENST00000400181	missense_variant	1838/2631	613/876	A/E	gCa/gAa	-	STRAND=1;SYMBOL=KDM1A;SYMBOL_SOURCE=HGNC;PolyPhen=probably_damaging;ALLELE_NUM=1;RefSeq=NM_001009999.2;SIFT=tolerated;CANONICAL=YES
chr1:23418803	C	LUZP1	ENST00000302291	missense_variant	1952/3231	651/1076	S/C	tCc/tGc	rs35645814	STRAND=-1;SYMBOL=LUZP1;GMAF=C:0.0051;SYMBOL_SOURCE=HGNC;PolyPhen=benign;ALLELE_NUM=1;SIFT=deleterious;CANONICAL=YES
chr1:23419914	A	LUZP1	ENST00000302291	missense_variant	841/3231	281/1076	R/C	Cgc/Tgc	rs142425004	STRAND=-1;SYMBOL=LUZP1;GMAF=A:0.0014;SYMBOL_SOURCE=HGNC;PolyPhen=possibly_damaging;ALLELE_NUM=1;SIFT=deleterious;CANONICAL=YES
chr1:234452409	C	SLC35F3	ENST00000366618	missense_variant	890/1473	297/490	H/P	cAc/cCc	rs201002741,COSM1288007	STRAND=1;SYMBOL=SLC35F3;SYMBOL_SOURCE=HGNC;PolyPhen=probably_damaging;ALLELE_NUM=1;RefSeq=NM_173508.2;SIFT=tolerated;CANONICAL=YES
chr1:234509586	A	COA6	ENST00000366613	missense_variant,splice_region_variant	122/378	41/125	S/N	aGc/aAc	rs113627094	STRAND=1;SYMBOL=COA6;GMAF=A:0.0064;SYMBOL_SOURCE=HGNC;RefSeq=NM_001012985.2;ALLELE_NUM=1;PolyPhen=benign;SIFT=deleterious;CANONICAL=YES
chr1:234556462	C	TARBP1	ENST00000040877	missense_variant	3541/4866	1181/1621	P/A	Cct/Gct	rs147943473	STRAND=-1;SYMBOL=TARBP1;SYMBOL_SOURCE=HGNC;PolyPhen=probably_damaging;ALLELE_NUM=1;RefSeq=NM_005646.3;SIFT=deleterious;CANONICAL=YES
chr1:234601430	T	TARBP1	ENST00000040877	missense_variant	1273/4866	425/1621	A/T	Gcg/Acg	rs10910439	STRAND=-1;SYMBOL=TARBP1;GMAF=T:0.0133;SYMBOL_SOURCE=HGNC;RefSeq=NM_005646.3;ALLELE_NUM=1;PolyPhen=possibly_damaging;SIFT=deleterious;CANONICAL=YES
chr1:234744292	A	IRF2BP2	ENST00000366609	missense_variant	949/1764	317/587	H/Y	Cac/Tac	-	STRAND=-1;SYMBOL=IRF2BP2;SYMBOL_SOURCE=HGNC;PolyPhen=possibly_damaging;ALLELE_NUM=1;RefSeq=NM_182972.2;SIFT=tolerated;CANONICAL=YES
chr1:234744889	A	IRF2BP2	ENST00000366609	missense_variant	352/1764	118/587	P/S	Ccg/Tcg	rs148187914	STRAND=-1;SYMBOL=IRF2BP2;GMAF=A:0.0197;SYMBOL_SOURCE=HGNC;RefSeq=NM_182972.2;ALLELE_NUM=1;PolyPhen=possibly_damaging;SIFT=tolerated;CANONICAL=YES
chr1:235323879-235323880	A	RBM34	ENST00000408888	frameshift_variant,feature_elongation	311-312/1293	104/430	-	-	-	STRAND=-1;ALLELE_NUM=1;SYMBOL=RBM34;SYMBOL_SOURCE=HGNC;CANONICAL=YES
chr1:235324212	A	RBM34	ENST00000408888	missense_variant	224/1293	75/430	P/L	cCt/cTt	rs184349413	STRAND=-1;SYMBOL=RBM34;GMAF=A:0.0009;SYMBOL_SOURCE=HGNC;PolyPhen=probably_damaging;ALLELE_NUM=1;SIFT=deleterious;CANONICAL=YES
chr1:235345595	C	ARID4B	ENST00000264183	missense_variant	2639/3939	880/1312	N/S	aAt/aGt	rs376449483	STRAND=-1;SYMBOL=ARID4B;SYMBOL_SOURCE=HGNC;PolyPhen=probably_damaging;ALLELE_NUM=1;RefSeq=NM_016374.5;SIFT=tolerated;CANONICAL=YES
chr1:235409824-235409825	A	ARID4B	ENST00000264183	frameshift_variant,splice_region_variant,feature_elongation	356-357/3939	119/1312	-	-	-	STRAND=-1;ALLELE_NUM=1;RefSeq=NM_016374.5;SYMBOL=ARID4B;SYMBOL_SOURCE=HGNC;CANONICAL=YES
chr1:235577887-235577888	TT	TBCE	ENST00000366601	frameshift_variant,feature_elongation	325-326/1584	109/527	-	-	-	STRAND=1;ALLELE_NUM=1;SYMBOL=TBCE;SYMBOL_SOURCE=HGNC;CANONICAL=YES
chr1:235577928	-	TBCE	ENST00000366601	frameshift_variant,feature_truncation	366/1584	122/527	-	-	-	STRAND=1;ALLELE_NUM=1;SYMBOL=TBCE;SYMBOL_SOURCE=HGNC;CANONICAL=YES
chr1:235617601	T	B3GALNT2	ENST00000366600	missense_variant	1178/1503	393/500	R/Q	cGa/cAa	rs140708018	STRAND=-1;SYMBOL=B3GALNT2;GMAF=T:0.0014;SYMBOL_SOURCE=HGNC;RefSeq=NM_152490.3;ALLELE_NUM=1;PolyPhen=possibly_damaging;SIFT=deleterious;CANONICAL=YES
chr1:235884071	C	LYST	ENST00000389794	missense_variant	9450/11406	3150/3801	N/K	aaC/aaG	-	STRAND=-1;PolyPhen=benign;ALLELE_NUM=1;SYMBOL=LYST;SIFT=deleterious;SYMBOL_SOURCE=HGNC;CANONICAL=YES
chr1:235894366	C	LYST	ENST00000389794	missense_variant	8913/11406	2971/3801	N/K	aaT/aaG	rs34702903	STRAND=-1;SYMBOL=LYST;GMAF=C:0.0009;SYMBOL_SOURCE=HGNC;PolyPhen=probably_damaging;ALLELE_NUM=1;SIFT=tolerated;CANONICAL=YES
chr1:235918911	T	LYST	ENST00000389794	missense_variant	7096/11406	2366/3801	Q/K	Caa/Aaa	-	STRAND=-1;PolyPhen=probably_damaging;ALLELE_NUM=1;SYMBOL=LYST;SIFT=deleterious;SYMBOL_SOURCE=HGNC;CANONICAL=YES
chr1:235922471	G	LYST	ENST00000389794	missense_variant	6682/11406	2228/3801	D/H	Gat/Cat	rs150270086	STRAND=-1;PolyPhen=possibly_damaging;ALLELE_NUM=1;SYMBOL=LYST;SIFT=deleterious;SYMBOL_SOURCE=HGNC;CANONICAL=YES
chr1:235922671	G	LYST	ENST00000389794	missense_variant	6482/11406	2161/3801	E/A	gAg/gCg	rs147756847,COSM328091	STRAND=-1;SYMBOL=LYST;GMAF=G:0.0041;SYMBOL_SOURCE=HGNC;PolyPhen=benign;ALLELE_NUM=1;SIFT=deleterious;CANONICAL=YES
chr1:235929575-235929576	AA	LYST	ENST00000389794	frameshift_variant,splice_region_variant,feature_elongation	5924-5925/11406	1975/3801	-	-	-	STRAND=-1;ALLELE_NUM=1;SYMBOL=LYST;SYMBOL_SOURCE=HGNC;CANONICAL=YES
chr1:235940551	C	LYST	ENST00000389794	missense_variant	5272/11406	1758/3801	P/A	Cca/Gca	-	STRAND=-1;PolyPhen=probably_damaging;ALLELE_NUM=1;SYMBOL=LYST;SIFT=deleterious;SYMBOL_SOURCE=HGNC;CANONICAL=YES
chr1:235940554	-	LYST	ENST00000389794	frameshift_variant,feature_truncation	5269/11406	1757/3801	-	-	-	STRAND=-1;ALLELE_NUM=1;SYMBOL=LYST;SYMBOL_SOURCE=HGNC;CANONICAL=YES
chr1:235972137	T	LYST	ENST00000389794	missense_variant	1981/11406	661/3801	A/T	Gct/Act	-	STRAND=-1;PolyPhen=probably_damaging;ALLELE_NUM=1;SYMBOL=LYST;SIFT=tolerated;SYMBOL_SOURCE=HGNC;CANONICAL=YES
chr1:236187372	C	NID1	ENST00000264187	missense_variant,splice_region_variant	2126/3744	709/1247	Y/C	tAt/tGt	rs138933538	STRAND=-1;SYMBOL=NID1;GMAF=C:0.0014;SYMBOL_SOURCE=HGNC;RefSeq=NM_002508.2;ALLELE_NUM=1;PolyPhen=possibly_damaging;SIFT=deleterious;CANONICAL=YES
chr1:236205525	T	NID1	ENST00000264187	missense_variant	820/3744	274/1247	V/M	Gtg/Atg	rs201024490	STRAND=-1;SYMBOL=NID1;GMAF=T:0.0000;SYMBOL_SOURCE=HGNC;RefSeq=NM_002508.2;ALLELE_NUM=1;PolyPhen=possibly_damaging;SIFT=deleterious;CANONICAL=YES
chr1:236306058	T	GPR137B	ENST00000366592	missense_variant	136/1200	46/399	T/S	Acc/Tcc	-	STRAND=1;SYMBOL=GPR137B;SYMBOL_SOURCE=HGNC;PolyPhen=probably_damaging;ALLELE_NUM=1;RefSeq=NM_003272.3;SIFT=tolerated;CANONICAL=YES
chr1:236413230	A	ERO1LB	ENST00000354619	missense_variant	386/1404	129/467	D/V	gAt/gTt	rs2477599	STRAND=-1;SYMBOL=ERO1LB;GMAF=A:0.3462;SYMBOL_SOURCE=HGNC;RefSeq=NM_019891.3;ALLELE_NUM=1;PolyPhen=benign;SIFT=deleterious;CANONICAL=YES
chr1:236645609	T	EDARADD	ENST00000334232	missense_variant	308/648	103/215	S/F	tCc/tTc	rs114632254	STRAND=1;SYMBOL=EDARADD;GMAF=T:0.0197;SYMBOL_SOURCE=HGNC;RefSeq=NM_145861.2;ALLELE_NUM=1;PolyPhen=possibly_damaging;SIFT=deleterious;CANONICAL=YES
chr1:236700857	T	LGALS8	ENST00000526589	missense_variant	106/1080	36/359	R/C	Cgt/Tgt	rs1041935,COSM146351	STRAND=1;SYMBOL=LGALS8;GMAF=C:0.4412;SYMBOL_SOURCE=HGNC;PolyPhen=benign;ALLELE_NUM=1;SIFT=deleterious;CANONICAL=YES
chr1:236706300	A	LGALS8	ENST00000526589	stop_gained	635/1080	212/359	L/*	tTg/tAg	rs2273865	STRAND=1;ALLELE_NUM=1;SYMBOL=LGALS8;GMAF=A:0.1143;SYMBOL_SOURCE=HGNC;CANONICAL=YES
chr1:236716888	A	HEATR1	ENST00000366582	missense_variant	6230/6435	2077/2144	S/L	tCg/tTg	rs6664730	STRAND=-1;SYMBOL=HEATR1;GMAF=A:0.0321;SYMBOL_SOURCE=HGNC;RefSeq=NM_018072.5;ALLELE_NUM=1;PolyPhen=benign;SIFT=deleterious;CANONICAL=YES
chr1:236717926	C	HEATR1	ENST00000366582	missense_variant	6050/6435	2017/2144	E/G	gAa/gGa	rs2275687	STRAND=-1;SYMBOL=HEATR1;GMAF=T:0.4536;SYMBOL_SOURCE=HGNC;RefSeq=NM_018072.5;ALLELE_NUM=1;PolyPhen=benign;SIFT=deleterious;CANONICAL=YES
chr1:236737615	G	HEATR1	ENST00000366582	missense_variant	3346/6435	1116/2144	A/P	Gca/Cca	-	STRAND=-1;SYMBOL=HEATR1;SYMBOL_SOURCE=HGNC;PolyPhen=possibly_damaging;ALLELE_NUM=1;RefSeq=NM_018072.5;SIFT=tolerated;CANONICAL=YES
chr1:236749649	C	HEATR1	ENST00000366582	missense_variant	1819/6435	607/2144	M/V	Atg/Gtg	rs2794763	STRAND=-1;SYMBOL=HEATR1;GMAF=C:0.4403;SYMBOL_SOURCE=HGNC;RefSeq=NM_018072.5;ALLELE_NUM=1;PolyPhen=benign;SIFT=deleterious;CANONICAL=YES
chr1:236762907	-	HEATR1	ENST00000366582	frameshift_variant,feature_truncation	377/6435	126/2144	-	-	-	STRAND=-1;ALLELE_NUM=1;RefSeq=NM_018072.5;SYMBOL=HEATR1;SYMBOL_SOURCE=HGNC;CANONICAL=YES
chr1:236762910	G	HEATR1	ENST00000366582	missense_variant	374/6435	125/2144	L/P	cTc/cCc	-	STRAND=-1;SYMBOL=HEATR1;SYMBOL_SOURCE=HGNC;PolyPhen=probably_damaging;ALLELE_NUM=1;RefSeq=NM_018072.5;SIFT=tolerated;CANONICAL=YES
chr1:236917337	A	ACTN2	ENST00000366578	missense_variant	1930/2685	644/894	A/T	Gcc/Acc	rs146164600	STRAND=1;SYMBOL=ACTN2;SYMBOL_SOURCE=HGNC;PolyPhen=possibly_damaging;ALLELE_NUM=1;RefSeq=NM_001278344.1,NM_001103.3;SIFT=tolerated;CANONICAL=YES
chr1:237167524	T	MT1HL1	ENST00000464121	missense_variant	149/186	50/61	R/H	cGc/cAc	rs186139311	STRAND=-1;SYMBOL=MT1HL1;GMAF=T:0.0009;SYMBOL_SOURCE=HGNC;RefSeq=NM_001276687.1;ALLELE_NUM=1;PolyPhen=unknown;SIFT=deleterious;CANONICAL=YES
chr1:23763938	G	ASAP3	ENST00000336689	missense_variant	1130/2712	377/903	E/A	gAg/gCg	rs16828486	STRAND=-1;SYMBOL=ASAP3;GMAF=G:0.0230;SYMBOL_SOURCE=HGNC;RefSeq=NM_017707.3;ALLELE_NUM=1;PolyPhen=benign;SIFT=deleterious;CANONICAL=YES
chr1:237794831	A	RYR2	ENST00000366574	missense_variant	6545/14904	2182/4967	G/E	gGa/gAa	-	STRAND=1;SYMBOL=RYR2;SYMBOL_SOURCE=HGNC;PolyPhen=probably_damaging;ALLELE_NUM=1;RefSeq=NM_001035.2;SIFT=tolerated;CANONICAL=YES
chr1:237817652	T	RYR2	ENST00000366574	stop_gained	7903/14904	2635/4967	E/*	Gaa/Taa	-	STRAND=1;ALLELE_NUM=1;RefSeq=NM_001035.2;SYMBOL=RYR2;SYMBOL_SOURCE=HGNC;CANONICAL=YES
chr1:237821276	C	RYR2	ENST00000366574	missense_variant	8162/14904	2721/4967	I/T	aTt/aCt	rs201500134	STRAND=1;SYMBOL=RYR2;SYMBOL_SOURCE=HGNC;PolyPhen=probably_damaging;ALLELE_NUM=1;RefSeq=NM_001035.2;SIFT=tolerated;CANONICAL=YES
chr1:237870410	T	RYR2	ENST00000366574	missense_variant	9742/14904	3248/4967	R/C	Cgt/Tgt	-	STRAND=1;SYMBOL=RYR2;SYMBOL_SOURCE=HGNC;PolyPhen=possibly_damaging;ALLELE_NUM=1;RefSeq=NM_001035.2;SIFT=tolerated;CANONICAL=YES
chr1:237923152	A	RYR2	ENST00000366574	missense_variant,splice_region_variant	11402/14904	3801/4967	S/N	aGt/aAt	-	STRAND=1;SYMBOL=RYR2;SYMBOL_SOURCE=HGNC;PolyPhen=possibly_damaging;ALLELE_NUM=1;RefSeq=NM_001035.2;SIFT=deleterious;CANONICAL=YES
chr1:237972249	C	RYR2	ENST00000366574	missense_variant	14347/14904	4783/4967	V/L	Gtg/Ctg	-	STRAND=1;SYMBOL=RYR2;SYMBOL_SOURCE=HGNC;PolyPhen=possibly_damaging;ALLELE_NUM=1;RefSeq=NM_001035.2;SIFT=deleterious;CANONICAL=YES
chr1:238049143	A	ZP4	ENST00000366570	missense_variant	883/1623	295/540	P/S	Cca/Tca	rs34811980	STRAND=-1;SYMBOL=ZP4;GMAF=A:0.0257;SYMBOL_SOURCE=HGNC;RefSeq=NM_021186.3;ALLELE_NUM=1;PolyPhen=probably_damaging;SIFT=tolerated;CANONICAL=YES
chr1:23847464	A	E2F2	ENST00000361729	missense_variant	678/1314	226/437	Q/H	caG/caT	rs2075995	STRAND=-1;SYMBOL=E2F2;GMAF=A:0.4242;SYMBOL_SOURCE=HGNC;RefSeq=NM_004091.3;ALLELE_NUM=1;PolyPhen=possibly_damaging;SIFT=tolerated;CANONICAL=YES
chr1:24021181	A	RPL11	ENST00000374550	missense_variant	296/537	99/178	F/Y	tTc/tAc	-	STRAND=1;SYMBOL=RPL11;SYMBOL_SOURCE=HGNC;PolyPhen=probably_damaging;ALLELE_NUM=1;RefSeq=NM_000975.3,NM_001199802.1;SIFT=deleterious;CANONICAL=YES
chr1:24021183	C	RPL11	ENST00000374550	missense_variant	298/537	100/178	S/P	Tca/Cca	-	STRAND=1;SYMBOL=RPL11;SYMBOL_SOURCE=HGNC;PolyPhen=possibly_damaging;ALLELE_NUM=1;RefSeq=NM_000975.3,NM_001199802.1;SIFT=deleterious;CANONICAL=YES
chr1:240256668	C	FMN2	ENST00000319653	missense_variant	1259/5169	420/1722	K/T	aAg/aCg	rs146681532	STRAND=1;SYMBOL=FMN2;GMAF=C:0.0023;SYMBOL_SOURCE=HGNC;RefSeq=NM_020066.4;ALLELE_NUM=1;PolyPhen=unknown;SIFT=deleterious;CANONICAL=YES
chr1:240370702	G	FMN2	ENST00000319653	missense_variant	2590/5169	864/1722	T/A	Aca/Gca	rs114291166	STRAND=1;SYMBOL=FMN2;GMAF=G:0.0165;SYMBOL_SOURCE=HGNC;RefSeq=NM_020066.4;ALLELE_NUM=1;PolyPhen=unknown;SIFT=deleterious;CANONICAL=YES
chr1:240370985	T	FMN2	ENST00000319653	missense_variant	2873/5169	958/1722	P/L	cCt/cTt	rs111896385	STRAND=1;SYMBOL=FMN2;GMAF=T:0.1827;SYMBOL_SOURCE=HGNC;RefSeq=NM_020066.4;ALLELE_NUM=1;PolyPhen=unknown;SIFT=deleterious;CANONICAL=YES
chr1:240371141	T	FMN2	ENST00000319653	missense_variant	3029/5169	1010/1722	P/L	cCt/cTt	COSM1285015,COSM1340571	STRAND=1;SYMBOL=FMN2;SYMBOL_SOURCE=HGNC;PolyPhen=unknown;ALLELE_NUM=1;RefSeq=NM_020066.4;SIFT=deleterious;CANONICAL=YES
chr1:240656550	C	GREM2	ENST00000318160	missense_variant	226/507	76/168	Q/E	Cag/Gag	rs142343894	STRAND=-1;SYMBOL=GREM2;GMAF=C:0.0005;SYMBOL_SOURCE=HGNC;RefSeq=NM_022469.3;ALLELE_NUM=1;PolyPhen=possibly_damaging;SIFT=tolerated;CANONICAL=YES
chr1:24077388	A	TCEB3	ENST00000418390	missense_variant	371/2397	124/798	P/H	cCt/cAt	rs142849555,COSM1601993	STRAND=1;SYMBOL=TCEB3;GMAF=A:0.0023;SYMBOL_SOURCE=HGNC;RefSeq=NM_003198.2;ALLELE_NUM=1;PolyPhen=probably_damaging;SIFT=tolerated;CANONICAL=YES
chr1:24077451	T	TCEB3	ENST00000418390	missense_variant	434/2397	145/798	T/M	aCg/aTg	rs2235541	STRAND=1;SYMBOL=TCEB3;GMAF=T:0.0702;SYMBOL_SOURCE=HGNC;RefSeq=NM_003198.2;ALLELE_NUM=1;PolyPhen=benign;SIFT=deleterious;CANONICAL=YES
chr1:24080658	A	TCEB3	ENST00000418390	missense_variant	1684/2397	562/798	V/M	Gtg/Atg	-	STRAND=1;SYMBOL=TCEB3;SYMBOL_SOURCE=HGNC;PolyPhen=probably_damaging;ALLELE_NUM=1;RefSeq=NM_003198.2;SIFT=deleterious;CANONICAL=YES
chr1:241757989	T	OPN3	ENST00000366554	missense_variant	950/1209	317/402	R/Q	cGa/cAa	rs138406816,COSM906429	STRAND=-1;SYMBOL=OPN3;SYMBOL_SOURCE=HGNC;PolyPhen=possibly_damaging;ALLELE_NUM=1;RefSeq=NM_014322.2;SIFT=tolerated;CANONICAL=YES
chr1:241797819	T	CHML	ENST00000366553	missense_variant	1250/1971	417/656	R/Q	cGa/cAa	rs80336474	STRAND=-1;SYMBOL=CHML;GMAF=T:0.0069;SYMBOL_SOURCE=HGNC;RefSeq=NM_001821.3;ALLELE_NUM=1;PolyPhen=possibly_damaging;SIFT=deleterious;CANONICAL=YES
chr1:24180962	C	FUCA1	ENST00000374479	missense_variant	857/1401	286/466	Q/R	cAg/cGg	rs13551	STRAND=-1;SYMBOL=FUCA1;CLIN_SIG=non-pathogenic;GMAF=C:0.2511;SYMBOL_SOURCE=HGNC;ALLELE_NUM=1;PolyPhen=benign;RefSeq=NM_000147.4;SIFT=deleterious;CANONICAL=YES
chr1:241842838	T	WDR64	ENST00000366552	missense_variant	535/3246	179/1081	V/L	Gta/Tta	-	STRAND=1;SYMBOL=WDR64;SYMBOL_SOURCE=HGNC;PolyPhen=probably_damaging;ALLELE_NUM=1;RefSeq=NM_144625.4;SIFT=deleterious;CANONICAL=YES
chr1:241929542	A	WDR64	ENST00000366552	missense_variant	1940/3246	647/1081	R/Q	cGa/cAa	rs12095445	STRAND=1;SYMBOL=WDR64;GMAF=A:0.1198;SYMBOL_SOURCE=HGNC;RefSeq=NM_144625.4;ALLELE_NUM=1;PolyPhen=benign;SIFT=deleterious;CANONICAL=YES
chr1:24194748	C	FUCA1	ENST00000374479	missense_variant	29/1401	10/466	P/R	cCg/cGg	rs2070956	STRAND=-1;SYMBOL=FUCA1;GMAF=C:0.1230;SYMBOL_SOURCE=HGNC;RefSeq=NM_000147.4;ALLELE_NUM=1;PolyPhen=benign;SIFT=deleterious;CANONICAL=YES
chr1:24194773	A	FUCA1	ENST00000374479	missense_variant	4/1401	2/466	R/W	Cgg/Tgg	rs2070955	STRAND=-1;SYMBOL=FUCA1;GMAF=A:0.1230;SYMBOL_SOURCE=HGNC;RefSeq=NM_000147.4;ALLELE_NUM=1;PolyPhen=possibly_damaging;SIFT=deleterious;CANONICAL=YES
chr1:241951329	T	WDR64	ENST00000366552	missense_variant	2854/3246	952/1081	R/W	Cgg/Tgg	rs12074374	STRAND=1;SYMBOL=WDR64;GMAF=T:0.1258;SYMBOL_SOURCE=HGNC;RefSeq=NM_144625.4;ALLELE_NUM=1;PolyPhen=possibly_damaging;SIFT=tolerated;CANONICAL=YES
chr1:242015709	G	EXO1	ENST00000366548	missense_variant	277/2541	93/846	R/G	Aga/Gga	rs4149865	STRAND=1;SYMBOL=EXO1;GMAF=G:0.0092;SYMBOL_SOURCE=HGNC;RefSeq=NM_130398.3;ALLELE_NUM=1;PolyPhen=probably_damaging;SIFT=deleterious;CANONICAL=YES
chr1:24201711	T	CNR2	ENST00000536471	missense_variant	397/1083	133/360	L/I	Ctc/Atc	rs41311993	STRAND=-1;SYMBOL=CNR2;GMAF=T:0.0032;SYMBOL_SOURCE=HGNC;PolyPhen=possibly_damaging;ALLELE_NUM=1;SIFT=tolerated;CANONICAL=YES
chr1:242023898	G	EXO1	ENST00000366548	missense_variant	836/2541	279/846	N/S	aAc/aGc	rs4149909	STRAND=1;SYMBOL=EXO1;GMAF=G:0.0193;SYMBOL_SOURCE=HGNC;RefSeq=NM_130398.3;ALLELE_NUM=1;PolyPhen=probably_damaging;SIFT=deleterious;CANONICAL=YES
chr1:242048674	T	EXO1	ENST00000366548	missense_variant	2270/2541	757/846	P/L	cCt/cTt	rs9350	STRAND=1;SYMBOL=EXO1;GMAF=T:0.2599;SYMBOL_SOURCE=HGNC;RefSeq=NM_130398.3;ALLELE_NUM=1;PolyPhen=possibly_damaging;SIFT=deleterious;CANONICAL=YES
chr1:242048680	A	EXO1	ENST00000366548	missense_variant	2276/2541	759/846	G/E	gGa/gAa	rs4150001,CM013710	STRAND=1;SYMBOL=EXO1;GMAF=A:0.0073;SYMBOL_SOURCE=HGNC;RefSeq=NM_130398.3;ALLELE_NUM=1;PolyPhen=benign;SIFT=deleterious;CANONICAL=YES
chr1:2430250	A	PLCH2	ENST00000449969	missense_variant	2336/3390	779/1129	R/H	cGc/cAc	-	STRAND=1;PolyPhen=probably_damaging;ALLELE_NUM=1;SYMBOL=PLCH2;SIFT=tolerated;SYMBOL_SOURCE=HGNC;CANONICAL=YES
chr1:243468035	G	SDCCAG8	ENST00000366541	stop_gained	696/2142	232/713	Y/*	taT/taG	-	STRAND=1;ALLELE_NUM=1;RefSeq=NM_006642.3;SYMBOL=SDCCAG8;SYMBOL_SOURCE=HGNC;CANONICAL=YES
chr1:243471475	A	SDCCAG8	ENST00000366541	missense_variant	925/2142	309/713	V/I	Gtt/Att	rs149359674	STRAND=1;SYMBOL=SDCCAG8;GMAF=A:0.0005;SYMBOL_SOURCE=HGNC;RefSeq=NM_006642.3;ALLELE_NUM=1;PolyPhen=benign;SIFT=deleterious;CANONICAL=YES
chr1:243507626	G	SDCCAG8	ENST00000366541	missense_variant	1466/2142	489/713	K/R	aAa/aGa	-	STRAND=1;SYMBOL=SDCCAG8;SYMBOL_SOURCE=HGNC;PolyPhen=possibly_damaging;ALLELE_NUM=1;RefSeq=NM_006642.3;SIFT=tolerated;CANONICAL=YES
chr1:24393563	T	MYOM3	ENST00000374434	missense_variant	3371/4314	1124/1437	R/Q	cGg/cAg	rs16829071	STRAND=-1;SYMBOL=MYOM3;GMAF=T:0.2149;SYMBOL_SOURCE=HGNC;RefSeq=NM_152372.3;ALLELE_NUM=1;PolyPhen=benign;SIFT=deleterious;CANONICAL=YES
chr1:24409191	T	MYOM3	ENST00000374434	missense_variant	1984/4314	662/1437	G/R	Ggg/Agg	rs4320729	STRAND=-1;SYMBOL=MYOM3;GMAF=T:0.3232;SYMBOL_SOURCE=HGNC;RefSeq=NM_152372.3;ALLELE_NUM=1;PolyPhen=probably_damaging;SIFT=deleterious;CANONICAL=YES
chr1:244218466	T	ZBTB18	ENST00000358704	missense_variant	1390/1596	464/531	R/C	Cgc/Tgc	-	STRAND=1;SYMBOL=ZBTB18;SYMBOL_SOURCE=HGNC;PolyPhen=probably_damaging;ALLELE_NUM=1;RefSeq=NM_205768.2,NM_001278196.1,NM_006352.4;SIFT=deleterious;CANONICAL=YES
chr1:244228038	A	AL590483.1	ENST00000598000	stop_gained	123/489	41/162	W/*	tgG/tgA	rs149618920	STRAND=1;ALLELE_NUM=1;SYMBOL=AL590483.1;GMAF=A:0.0005;SYMBOL_SOURCE=Clone_based_ensembl_gene;CANONICAL=YES
chr1:2444414	A	PANK4	ENST00000378466	missense_variant	1640/2322	547/773	A/V	gCg/gTg	rs7535528	STRAND=-1;SYMBOL=PANK4;GMAF=A:0.2810;SYMBOL_SOURCE=HGNC;RefSeq=NM_018216.1;ALLELE_NUM=1;PolyPhen=benign;SIFT=deleterious;CANONICAL=YES
chr1:24447468	C	IL22RA1	ENST00000270800	missense_variant	1552/1725	518/574	R/G	Cgt/Ggt	rs3795299	STRAND=-1;SYMBOL=IL22RA1;GMAF=C:0.4399;SYMBOL_SOURCE=HGNC;RefSeq=NM_021258.3;ALLELE_NUM=1;PolyPhen=benign;SIFT=deleterious;CANONICAL=YES
chr1:24447843	T	IL22RA1	ENST00000270800	missense_variant	1177/1725	393/574	Q/K	Caa/Aaa	-	STRAND=-1;SYMBOL=IL22RA1;SYMBOL_SOURCE=HGNC;PolyPhen=benign;ALLELE_NUM=1;RefSeq=NM_021258.3;SIFT=deleterious;CANONICAL=YES
chr1:244580979	C	ADSS	ENST00000366535	missense_variant	1021/1371	341/456	L/V	Ttg/Gtg	-	STRAND=-1;SYMBOL=ADSS;SYMBOL_SOURCE=HGNC;PolyPhen=possibly_damaging;ALLELE_NUM=1;RefSeq=NM_001126.3;SIFT=deleterious;CANONICAL=YES
chr1:244735994	C	C1orf101	ENST00000366534	missense_variant	1870/2856	624/951	E/Q	Gaa/Caa	-	STRAND=1;SYMBOL=C1orf101;SYMBOL_SOURCE=HGNC;PolyPhen=probably_damaging;ALLELE_NUM=1;RefSeq=NM_001130957.1;SIFT=deleterious;CANONICAL=YES
chr1:245021435	G	HNRNPU	ENST00000283179	missense_variant	1372/2478	458/825	N/H	Aat/Cat	-	STRAND=-1;PolyPhen=unknown;ALLELE_NUM=1;SYMBOL=HNRNPU;SIFT=deleterious;SYMBOL_SOURCE=HGNC;CANONICAL=YES
chr1:245133550-245133551	-	RP11-156E8.1	ENST00000607453	frameshift_variant,feature_truncation	826-827/1089	276/362	-	-	rs10536649	STRAND=-1;ALLELE_NUM=1;SYMBOL=RP11-156E8.1;GMAF=GC:0.4977;SYMBOL_SOURCE=Clone_based_vega_gene;CANONICAL=YES
chr1:245133623-245133624	CCTCC	RP11-156E8.1	ENST00000607453	frameshift_variant,feature_elongation	753-754/1089	251-252/362	-	-	rs145835471	STRAND=-1;ALLELE_NUM=1;SYMBOL=RP11-156E8.1;SYMBOL_SOURCE=Clone_based_vega_gene;CANONICAL=YES
chr1:245772651	G	KIF26B	ENST00000407071	missense_variant	1735/6327	579/2108	L/V	Ctc/Gtc	rs61754955	STRAND=1;SYMBOL=KIF26B;GMAF=G:0.0248;SYMBOL_SOURCE=HGNC;RefSeq=NM_018012.3;ALLELE_NUM=1;PolyPhen=unknown;SIFT=deleterious;CANONICAL=YES
chr1:245849883	C	KIF26B	ENST00000407071	missense_variant	3598/6327	1200/2108	G/R	Ggg/Cgg	-	STRAND=1;SYMBOL=KIF26B;SYMBOL_SOURCE=HGNC;PolyPhen=unknown;ALLELE_NUM=1;RefSeq=NM_018012.3;SIFT=deleterious;CANONICAL=YES
chr1:245850610	G	KIF26B	ENST00000407071	missense_variant	4325/6327	1442/2108	L/R	cTg/cGg	rs142809905	STRAND=1;SYMBOL=KIF26B;GMAF=G:0.0119;SYMBOL_SOURCE=HGNC;RefSeq=NM_018012.3;ALLELE_NUM=1;PolyPhen=unknown;SIFT=deleterious;CANONICAL=YES
chr1:245851609	G	KIF26B	ENST00000407071	missense_variant	5324/6327	1775/2108	P/R	cCc/cGc	rs150834033	STRAND=1;SYMBOL=KIF26B;GMAF=G:0.0165;SYMBOL_SOURCE=HGNC;RefSeq=NM_018012.3;ALLELE_NUM=1;PolyPhen=unknown;SIFT=deleterious;CANONICAL=YES
chr1:24669457	T	GRHL3	ENST00000350501	missense_variant	1361/1881	454/626	T/M	aCg/aTg	rs41268753	STRAND=1;SYMBOL=GRHL3;GMAF=T:0.0138;SYMBOL_SOURCE=HGNC;RefSeq=NM_198174.2;ALLELE_NUM=1;PolyPhen=probably_damaging;SIFT=deleterious;CANONICAL=YES
chr1:24690676	A	GRHL3	ENST00000350501	missense_variant,splice_region_variant	1696/1881	566/626	E/K	Gaa/Aaa	rs6694170	STRAND=1;SYMBOL=GRHL3;GMAF=A:0.0179;SYMBOL_SOURCE=HGNC;RefSeq=NM_198174.2;ALLELE_NUM=1;PolyPhen=benign;SIFT=deleterious;CANONICAL=YES
chr1:246923332	C	SCCPDH	ENST00000366510	missense_variant	887/1290	296/429	F/S	tTt/tCt	-	STRAND=1;SYMBOL=SCCPDH;SYMBOL_SOURCE=HGNC;PolyPhen=probably_damaging;ALLELE_NUM=1;RefSeq=NM_016002.2;SIFT=deleterious;CANONICAL=YES
chr1:246929392	A	SCCPDH	ENST00000366510	missense_variant	1135/1290	379/429	V/I	Gtt/Att	rs147248044	STRAND=1;SYMBOL=SCCPDH;SYMBOL_SOURCE=HGNC;PolyPhen=possibly_damaging;ALLELE_NUM=1;RefSeq=NM_016002.2;SIFT=tolerated;CANONICAL=YES
chr1:246930564	C	SCCPDH	ENST00000366510	missense_variant	1252/1290	418/429	G/R	Ggt/Cgt	rs7779	STRAND=1;SYMBOL=SCCPDH;GMAF=C:0.0340;SYMBOL_SOURCE=HGNC;RefSeq=NM_016002.2;ALLELE_NUM=1;PolyPhen=probably_damaging;SIFT=deleterious;CANONICAL=YES
chr1:247055211-247055212	G	AHCTF1	ENST00000326225	frameshift_variant,feature_elongation	1841-1842/6828	614/2275	-	-	-	STRAND=-1;ALLELE_NUM=1;RefSeq=NM_015446.4;SYMBOL=AHCTF1;SYMBOL_SOURCE=HGNC;CANONICAL=YES
chr1:247076620	C	AHCTF1	ENST00000326225	missense_variant	497/6828	166/2275	A/G	gCt/gGt	-	STRAND=-1;SYMBOL=AHCTF1;SYMBOL_SOURCE=HGNC;PolyPhen=probably_damaging;ALLELE_NUM=1;RefSeq=NM_015446.4;SIFT=deleterious;CANONICAL=YES
chr1:247150631	C	ZNF695	ENST00000339986	missense_variant	1186/1548	396/515	I/V	Att/Gtt	rs77178548	STRAND=-1;SYMBOL=ZNF695;GMAF=C:0.0248;SYMBOL_SOURCE=HGNC;RefSeq=NM_020394.4;ALLELE_NUM=1;PolyPhen=benign;SIFT=deleterious;CANONICAL=YES
chr1:24718079	A	STPG1	ENST00000374409	missense_variant	161/1005	54/334	S/I	aGt/aTt	rs560219	STRAND=-1;SYMBOL=STPG1;GMAF=A:0.2484;SYMBOL_SOURCE=HGNC;RefSeq=NM_001199012.1;ALLELE_NUM=1;PolyPhen=benign;SIFT=deleterious;CANONICAL=YES
chr1:247264356	C	ZNF669	ENST00000343381	missense_variant	715/1395	239/464	R/G	Aga/Gga	rs149094745	STRAND=-1;SYMBOL=ZNF669;GMAF=C:0.0009;SYMBOL_SOURCE=HGNC;RefSeq=NM_024804.2;ALLELE_NUM=1;PolyPhen=probably_damaging;SIFT=tolerated;CANONICAL=YES
chr1:247267269	T	ZNF669	ENST00000343381	missense_variant	233/1395	78/464	C/Y	tGt/tAt	rs61730460	STRAND=-1;SYMBOL=ZNF669;GMAF=T:0.0211;SYMBOL_SOURCE=HGNC;RefSeq=NM_024804.2;ALLELE_NUM=1;PolyPhen=benign;SIFT=deleterious;CANONICAL=YES
chr1:247267274	A	ZNF669	ENST00000343381	missense_variant	228/1395	76/464	E/D	gaG/gaT	rs4925692	STRAND=-1;SYMBOL=ZNF669;GMAF=A:0.2218;SYMBOL_SOURCE=HGNC;RefSeq=NM_024804.2;ALLELE_NUM=1;PolyPhen=possibly_damaging;SIFT=tolerated;CANONICAL=YES
chr1:247267488	G	ZNF669	ENST00000343381	missense_variant	14/1395	5/464	L/P	cTg/cCg	rs61730462	STRAND=-1;SYMBOL=ZNF669;GMAF=G:0.0110;SYMBOL_SOURCE=HGNC;RefSeq=NM_024804.2;ALLELE_NUM=1;PolyPhen=possibly_damaging;SIFT=deleterious;CANONICAL=YES
chr1:247320105	T	ZNF124	ENST00000340684	stop_gained	633/870	211/289	Y/*	taC/taA	rs33998996	STRAND=-1;ALLELE_NUM=1;RefSeq=NM_003431.2;SYMBOL=ZNF124;GMAF=T:0.0032;SYMBOL_SOURCE=HGNC;CANONICAL=YES
chr1:247582128	G	NLRP3	ENST00000336119	missense_variant	32/3111	11/1036	A/G	gCc/gGc	-	STRAND=1;SYMBOL=NLRP3;SYMBOL_SOURCE=HGNC;PolyPhen=probably_damaging;ALLELE_NUM=1;RefSeq=NM_001127462.2,NM_004895.4,NM_001243133.1;SIFT=tolerated;CANONICAL=YES
chr1:247614386	C	OR2B11	ENST00000318749	missense_variant	899/954	300/317	D/G	gAt/gGt	rs12070953	STRAND=-1;SYMBOL=OR2B11;GMAF=C:0.1226;SYMBOL_SOURCE=HGNC;RefSeq=NM_001004492.1;ALLELE_NUM=1;PolyPhen=benign;SIFT=deleterious;CANONICAL=YES
chr1:247614617	T	OR2B11	ENST00000318749	missense_variant	668/954	223/317	G/D	gGc/gAc	rs4925663	STRAND=-1;SYMBOL=OR2B11;GMAF=T:0.3912;SYMBOL_SOURCE=HGNC;RefSeq=NM_001004492.1;ALLELE_NUM=1;PolyPhen=possibly_damaging;SIFT=deleterious;CANONICAL=YES
chr1:247614657	G	OR2B11	ENST00000318749	missense_variant	628/954	210/317	F/L	Ttc/Ctc	rs73140586	STRAND=-1;SYMBOL=OR2B11;GMAF=G:0.0730;SYMBOL_SOURCE=HGNC;RefSeq=NM_001004492.1;ALLELE_NUM=1;PolyPhen=probably_damaging;SIFT=tolerated;CANONICAL=YES
chr1:247614896	C	OR2B11	ENST00000318749	missense_variant	389/954	130/317	I/S	aTc/aGc	rs11583410	STRAND=-1;SYMBOL=OR2B11;GMAF=C:0.3696;SYMBOL_SOURCE=HGNC;RefSeq=NM_001004492.1;ALLELE_NUM=1;PolyPhen=probably_damaging;SIFT=deleterious;CANONICAL=YES
chr1:247615148	C	OR2B11	ENST00000318749	missense_variant	137/954	46/317	N/S	aAc/aGc	rs112807572	STRAND=-1;SYMBOL=OR2B11;GMAF=C:0.0087;SYMBOL_SOURCE=HGNC;RefSeq=NM_001004492.1;ALLELE_NUM=1;PolyPhen=probably_damaging;SIFT=deleterious;CANONICAL=YES
chr1:247615262	-	OR2B11	ENST00000318749	frameshift_variant,feature_truncation	23/954	8/317	-	-	rs35305980	STRAND=-1;ALLELE_NUM=1;RefSeq=NM_001004492.1;SYMBOL=OR2B11;GMAF=-:0.4307;SYMBOL_SOURCE=HGNC;CANONICAL=YES
chr1:247694949	C	OR2C3	ENST00000366487	missense_variant	865/963	289/320	L/V	Ctt/Gtt	rs6702693	STRAND=-1;SYMBOL=OR2C3;GMAF=C:0.1267;SYMBOL_SOURCE=HGNC;RefSeq=NM_198074.4;ALLELE_NUM=1;PolyPhen=benign;SIFT=deleterious;CANONICAL=YES
chr1:247695283	C	OR2C3	ENST00000366487	missense_variant	531/963	177/320	H/Q	caC/caG	rs58515573	STRAND=-1;SYMBOL=OR2C3;GMAF=C:0.0124;SYMBOL_SOURCE=HGNC;RefSeq=NM_198074.4;ALLELE_NUM=1;PolyPhen=possibly_damaging;SIFT=deleterious;CANONICAL=YES
chr1:247695427	G	OR2C3	ENST00000366487	missense_variant	387/963	129/320	R/S	agG/agC	rs34220133,COSM907032	STRAND=-1;SYMBOL=OR2C3;GMAF=G:0.0657;SYMBOL_SOURCE=HGNC;RefSeq=NM_198074.4;ALLELE_NUM=1;PolyPhen=benign;SIFT=deleterious;CANONICAL=YES
chr1:247737493	C	GCSAML	ENST00000366488	missense_variant	217/408	73/135	N/H	Aat/Cat	rs115796168	STRAND=1;SYMBOL=GCSAML;GMAF=C:0.0051;SYMBOL_SOURCE=HGNC;RefSeq=NM_145278.3,NM_001281837.1,NM_001281836.1,NM_001281853.1;ALLELE_NUM=1;PolyPhen=benign;SIFT=deleterious;CANONICAL=YES
chr1:247737534-247737535	A	GCSAML	ENST00000366488	frameshift_variant,feature_elongation	258-259/408	86-87/135	-	-	-	STRAND=1;ALLELE_NUM=1;RefSeq=NM_145278.3,NM_001281837.1,NM_001281836.1,NM_001281853.1;SYMBOL=GCSAML;SYMBOL_SOURCE=HGNC;CANONICAL=YES
chr1:247751731	G	OR2G2	ENST00000320065	missense_variant	70/954	24/317	P/A	Cct/Gct	rs12737801	STRAND=1;SYMBOL=OR2G2;GMAF=G:0.0776;SYMBOL_SOURCE=HGNC;RefSeq=NM_001001915.1;ALLELE_NUM=1;PolyPhen=probably_damaging;SIFT=deleterious;CANONICAL=YES
chr1:247751881	G	OR2G2	ENST00000320065	missense_variant	220/954	74/317	R/G	Cgc/Ggc	rs142325527	STRAND=1;SYMBOL=OR2G2;GMAF=G:0.0115;SYMBOL_SOURCE=HGNC;RefSeq=NM_001001915.1;ALLELE_NUM=1;PolyPhen=benign;SIFT=deleterious;CANONICAL=YES
chr1:247752019	C	OR2G2	ENST00000320065	missense_variant	358/954	120/317	V/L	Gtg/Ctg	rs1151687,COSM1178405	STRAND=1;SYMBOL=OR2G2;GMAF=G:0.3930;SYMBOL_SOURCE=HGNC;RefSeq=NM_001001915.1;ALLELE_NUM=1;PolyPhen=benign;SIFT=deleterious;CANONICAL=YES
chr1:247752161	C	OR2G2	ENST00000320065	missense_variant	500/954	167/317	L/P	cTg/cCg	rs10925085	STRAND=1;SYMBOL=OR2G2;GMAF=C:0.3535;SYMBOL_SOURCE=HGNC;RefSeq=NM_001001915.1;ALLELE_NUM=1;PolyPhen=probably_damaging;SIFT=deleterious;CANONICAL=YES
chr1:247768948	T	OR2G3	ENST00000320002	missense_variant	61/930	21/309	P/S	Cct/Tct	rs61751929	STRAND=1;SYMBOL=OR2G3;GMAF=T:0.0188;SYMBOL_SOURCE=HGNC;RefSeq=NM_001001914.1;ALLELE_NUM=1;PolyPhen=probably_damaging;SIFT=deleterious;CANONICAL=YES
chr1:247769062	G	OR2G3	ENST00000320002	missense_variant	175/930	59/309	M/V	Atg/Gtg	rs61748963	STRAND=1;SYMBOL=OR2G3;GMAF=G:0.0615;SYMBOL_SOURCE=HGNC;RefSeq=NM_001001914.1;ALLELE_NUM=1;PolyPhen=benign;SIFT=deleterious;CANONICAL=YES
chr1:247769082	A	OR2G3	ENST00000320002	missense_variant	195/930	65/309	N/K	aaC/aaA	rs144188677	STRAND=1;SYMBOL=OR2G3;GMAF=A:0.0032;SYMBOL_SOURCE=HGNC;RefSeq=NM_001001914.1;ALLELE_NUM=1;PolyPhen=possibly_damaging;SIFT=deleterious;CANONICAL=YES
[truncated: 22,582 more rows]

## Sheet: Supplementary Table 3
A. 131 Somatic Variants in 16q loss/LOH Samples
[truncated: 148 more rows]

## Sheet: Supplementary Table 4
A. Gene lists of Venn Diagram (Figure 5)																					B. Variant containing genes and frequencies
[truncated: 4,961 more rows]
